# Supplementary material for: Genomic, functional, and metabolic enhancements in multidrug-resistant Enterobacter bugandensis facilitating its persistence and succession in the International Space Station
Source: Microbiome. 2024 Mar 23;12:62. doi: 10.1186/s40168-024-01777-1 (PMC10960378; doi:10.1186/s40168-024-01777-1)
Supplement: Supplementary file 7 — Additional file 6: Supplementary Table 2. Summary of metagenomics studies including taxonomy assignment and list of co-existing microbiota of E. bugandensis. [file 40168_2024_1777_MOESM6_ESM.xlsx]

## Sheet: Data details
Sample ID	Secondary ID	Cohort	Flight	Site	Specific Environmental Ioslation Source
SRR6853347	IF3SW	MT1	1	ENV	International Space Station, environmental surface
SRR6853348	IF2SW	MT1	1	ENV	Waste and hygiene compartment Node 3 'F4'
SRR6853349	IF1SW	MT1	1	ENV	International Space Station, environmental surface
SRR6853351	IF8SW	MT1	1	ENV	Port crew quarters, bump out exterior aft wall Node 2
SRR6853352	IF7SW	MT1	1	ENV	International Space Station, environmental surface
SRR6853353	IF5SW	MT1	1	ENV	Overhead 4 Node 1
SRR6853354	IF4SW	MT1	1	ENV	Dining table Node 1
SRR6853357	IF3SW	MT1	1	ENV	International Space Station, environmental surface
SRR6853358	IF4SW	MT1	1	ENV	Dining table Node 1
SRR6853359	IF1SW	MT1	1	ENV	International Space Station, environmental surface
SRR6853360	IF2SW	MT1	1	ENV	Waste and hygiene compartment Node 3 'F4'
SRR6853361	IF8SW	MT1	1	ENV	Port crew quarters, bump out exterior aft wall Node 2
SRR6853363	IF5SW	MT1	1	ENV	Overhead 4 Node 1
SRR6853364	IF7SW	MT1	1	ENV	International Space Station, environmental surface
SRR6853342	IIF4SW	MT1	2	ENV	International Space Station, environmental surface
SRR6853343	IIF5SW	MT1	2	ENV	Overhead 4 Node 1
SRR6853344	IIF7SW	MT1	2	ENV	Lab 3 overhead LAB
SRR6853345	IIF2SW	MT1	2	ENV	Waste and hygiene compartment Node 3 'F4'
SRR6853346	IIF1SW	MT1	2	ENV	Port panel next to cupola Node 3
SRR6853362	IIF1SW	MT1	2	ENV	Port panel next to cupola Node 3
SRR6853365	IIF2SW	MT1	2	ENV	Waste and hygiene compartment Node 3 'F4'
SRR6853366	IIF3SW	MT1	2	ENV	International Space Station, environmental surface
SRR6853367	IIF7SW	MT1	2	ENV	Lab 3 overhead LAB
SRR6853368	IIF8SW	MT1	2	ENV	Port crew quarters, bump out exterior aft wall Node 2
SRR6853369	IIF4SW	MT1	2	ENV	International Space Station, environmental surface
SRR6853370	IIF5SW	MT1	2	ENV	Overhead 4 Node 1
SRR6853379	IIF8SW	MT1	2	ENV	Port crew quarters, bump out exterior aft wall Node 2
SRR6853383	IIF3SW	MT1	2	ENV	International Space Station, environmental surface
SRR6853350	IIIF8SW	MT1	3	ENV	Port crew quarters, bump out exterior aft wall Node 2
SRR6853355	IIIF8SW	MT1	3	ENV	Port crew quarters, bump out exterior aft wall Node 2
SRR6853356	IIIF7SW	MT1	3	ENV	Lab 3 overhead LAB
SRR6853371	IIIF3SW	MT1	3	ENV	Advanced resistive exercise device (ARED) foot platform Node 3
SRR6853372	IIIF4SW	MT1	3	ENV	Dining table Node 1
SRR6853373	IIIF1SW	MT1	3	ENV	Port panel next to cupola Node 3
SRR6853374	IIIF2SW	MT1	3	ENV	Waste and hygiene compartment Node 3 'F4'
SRR6853375	IIIF5SW	MT1	3	ENV	Overhead 4 Node 1
SRR6853376	IIIF7SW	MT1	3	ENV	Lab 3 overhead LAB
SRR6853377	IIIF4SW	MT1	3	ENV	Dining table Node 1
SRR6853378	IIIF5SW	MT1	3	ENV	Overhead 4 Node 1
SRR6853380	IIIF1SW	MT1	3	ENV	Port panel next to cupola Node 3
SRR6853381	IIIF2SW	MT1	3	ENV	Waste and hygiene compartment Node 3 'F4'
SRR6853382	IIIF3SW	MT1	3	ENV	Advanced resistive exercise device (ARED) foot platform Node 3

## Sheet: Eb presence
Sample	Reads of Enterobacter bugandensis
F1-1	175
F1-1P	137
F1-2	7104935
F1-2P	6938817
F1-3	3550
F1-3P	867
F1-4	31
F1-4P	0
F1-5	2717
F1-5P	2194
F1-7	11
F1-7P	0
F1-8	90
F1-8P	0
F2-1	0
F2-1P	0
F2-2	0
F2-2P	0
F2-3	49
F2-3P	10
F2-4	0
F2-4P	0
F2-5	3517
F2-5P	3386
F2-7	0
F2-7P	0
F2-8	366
F2-8P	0
F3-1	3255
F3-1P	2673
F3-2	18
F3-2P	42
F3-3	201
F3-3P	117
F3-4	609
F3-4P	737
F3-5	6129
F3-5P	7856
F3-7	3081
F3-7P	4074
F3-8	5917
F3-8P	7185

## Sheet: PMA bracken output
name	taxonomy_id	taxonomy_lvl	F2-3P_num	F2-3P_frac	F1-5P_num	F1-5P_frac	F3-5P_num	F3-5P_frac	F2-1P_num	F2-1P_frac	F2-7P_num	F2-7P_frac	F2-8P_num	F2-8P_frac	F1-8P_num	F1-8P_frac	F3-2P_num	F3-2P_frac	F1-7P_num	F1-7P_frac	F3-4P_num	F3-4P_frac	F1-1P_num	F1-1P_frac	F1-2P_num	F1-2P_frac	F3-1P_num	F3-1P_frac	F3-8P_num	F3-8P_frac	F3-7P_num	F3-7P_frac	F1-4P_num	F1-4P_frac	F3-3P_num	F3-3P_frac	F2-5P_num	F2-5P_frac	F2-4P_num	F2-4P_frac	F2-2P_num	F2-2P_frac	F1-3P_num	F1-3P_frac
[Arcobacter] porcinus	1935204	S	0	0	0	0	0	0	0	0	0	0	0	0	0	0	0	0	0	0	0	0	0	0	0	0	0	0	0	0	0	0	12	2e-05	0	0	0	0	0	0	0	0	0	0
[Brevibacterium] frigoritolerans	450367	S	0	0	0	0	0	0	0	0	0	0	0	0	0	0	0	0	0	0	0	0	0	0	0	0	0	0	0	0	0	0	0	0	0	0	0	0	0	0	0	0	0	0
[Candida] glabrata	5478	S	199	0.00059	23	1e-05	0	0	205	0.0001	0	0	13	0	150	0.0001	49	1e-05	101	4e-05	0	0	127	0.00019	0	0	0	0	0	0	0	0	261	0.00037	0	0	0	0	40	3e-05	184	2e-05	48	1e-05
[Clostridium] cellulosi	29343	S	0	0	0	0	0	0	0	0	0	0	0	0	0	0	14	0	0	0	0	0	0	0	0	0	0	0	0	0	0	0	18	3e-05	0	0	0	0	0	0	0	0	0	0
[Clostridium] hiranonis	89152	S	0	0	24	1e-05	0	0	0	0	0	0	0	0	0	0	0	0	0	0	0	0	0	0	0	0	0	0	0	0	0	0	0	0	0	0	25	0	0	0	0	0	0	0
[Clostridium] hylemonae	89153	S	0	0	0	0	0	0	0	0	0	0	0	0	0	0	0	0	0	0	0	0	0	0	0	0	0	0	0	0	0	0	0	0	0	0	0	0	0	0	0	0	0	0
[Clostridium] innocuum	1522	S	0	0	0	0	0	0	0	0	0	0	0	0	0	0	0	0	0	0	0	0	0	0	0	0	0	0	0	0	0	0	0	0	0	0	0	0	0	0	0	0	0	0
[Clostridium] ultunense	45497	S	0	0	0	0	0	0	0	0	0	0	0	0	0	0	0	0	0	0	0	0	0	0	0	0	0	0	0	0	0	0	0	0	0	0	0	0	17	1e-05	0	0	0	0
[Enterobacter] lignolyticus	1334193	S	54	0.00016	4706	0.0013	5746	0.00424	12	1e-05	121	2e-05	0	0	56	4e-05	46	1e-05	0	0	137	5e-05	459	0.00068	349	4e-05	2369	0.00399	6697	0.00419	3395	0.00282	0	0	260	0.00025	7575	0.00122	0	0	0	0	74	1e-05
[Eubacterium] cellulosolvens	29322	S	0	0	14	0	0	0	0	0	0	0	0	0	0	0	0	0	0	0	0	0	0	0	0	0	0	0	0	0	0	0	0	0	0	0	35	1e-05	0	0	0	0	0	0
[Eubacterium] minutum	76124	S	0	0	0	0	0	0	0	0	0	0	0	0	0	0	0	0	0	0	0	0	0	0	0	0	0	0	0	0	0	0	0	0	0	0	0	0	0	0	0	0	0	0
[Eubacterium] sulci	143393	S	0	0	0	0	0	0	0	0	0	0	0	0	0	0	0	0	0	0	0	0	0	0	0	0	0	0	0	0	0	0	0	0	0	0	0	0	0	0	0	0	0	0
[Haemophilus] ducreyi	730	S	0	0	0	0	0	0	0	0	0	0	0	0	0	0	0	0	0	0	0	0	0	0	0	0	0	0	0	0	0	0	0	0	0	0	0	0	0	0	0	0	0	0
[Pasteurella] aerogenes	749	S	0	0	0	0	21	2e-05	25	1e-05	0	0	0	0	0	0	33	1e-05	10	0	0	0	0	0	0	0	10	2e-05	18	1e-05	13	1e-05	59	8e-05	0	0	0	0	0	0	25	0	0	0
[Polyangium] brachysporum	413882	S	51	0.00015	58	2e-05	78	6e-05	0	0	98	2e-05	0	0	167	0.00011	0	0	0	0	0	0	20	3e-05	0	0	27	5e-05	100	6e-05	40	3e-05	0	0	0	0	106	2e-05	0	0	0	0	330	5e-05
[Pseudomonas] mesoacidophila	265293	S	0	0	198	5e-05	0	0	0	0	0	0	0	0	32	2e-05	0	0	10	0	0	0	0	0	0	0	0	0	0	0	0	0	0	0	0	0	295	5e-05	0	0	0	0	101	2e-05
[Ruminococcus] gnavus	33038	S	38	0.00011	0	0	0	0	0	0	0	0	0	0	40	3e-05	19	0	12	0	0	0	21	3e-05	0	0	0	0	0	0	0	0	0	0	0	0	0	0	0	0	0	0	0	0
Acanthocystis turfacea chlorella virus 1	322019	S	14	4e-05	0	0	0	0	0	0	0	0	0	0	15	1e-05	0	0	0	0	0	0	0	0	0	0	0	0	0	0	0	0	0	0	0	0	0	0	0	0	0	0	0	0
Acaryochloris marina	155978	S	0	0	0	0	0	0	0	0	0	0	0	0	0	0	0	0	14	1e-05	0	0	0	0	0	0	0	0	0	0	0	0	15	2e-05	0	0	0	0	0	0	0	0	0	0
Acetobacter aceti	435	S	0	0	0	0	0	0	0	0	35	1e-05	35	0	0	0	0	0	0	0	0	0	0	0	0	0	0	0	16	1e-05	0	0	0	0	0	0	0	0	0	0	0	0	0	0
Acetobacter ascendens	481146	S	0	0	0	0	0	0	0	0	111	2e-05	0	0	0	0	0	0	0	0	0	0	0	0	0	0	0	0	0	0	0	0	0	0	0	0	0	0	0	0	0	0	176	3e-05
Acetobacter ghanensis	431306	S	27	8e-05	0	0	0	0	38	2e-05	0	0	0	0	0	0	0	0	21	1e-05	0	0	10	1e-05	0	0	0	0	0	0	0	0	50	7e-05	0	0	0	0	0	0	21	0	17	0
Acetobacter oryzifermentans	1633874	S	0	0	0	0	0	0	15	1e-05	0	0	0	0	0	0	0	0	0	0	0	0	0	0	0	0	0	0	0	0	0	0	15	2e-05	0	0	0	0	0	0	18	0	0	0
Acetobacter pasteurianus	438	S	0	0	0	0	46	3e-05	0	0	0	0	0	0	0	0	0	0	0	0	0	0	0	0	0	0	23	4e-05	52	3e-05	33	3e-05	0	0	0	0	0	0	0	0	0	0	0	0
Acetobacter tropicalis	104102	S	0	0	0	0	0	0	0	0	0	0	0	0	0	0	0	0	0	0	0	0	0	0	0	0	0	0	0	0	0	0	0	0	0	0	0	0	0	0	0	0	41	1e-05
Acetobacteraceae bacterium	1909293	S	143	0.00042	109	3e-05	54	4e-05	45	2e-05	1578	0.00025	0	0	414	0.00027	43	1e-05	85	3e-05	0	0	52	8e-05	0	0	38	6e-05	97	6e-05	49	4e-05	57	8e-05	0	0	102	2e-05	0	0	14	0	778	0.00013
Acetobacterium sp. KB-1	2184575	S	41	0.00012	0	0	0	0	0	0	0	0	0	0	66	4e-05	0	0	12	0	0	0	29	4e-05	0	0	0	0	0	0	0	0	11	2e-05	0	0	0	0	0	0	0	0	0	0
Acetohalobium arabaticum	28187	S	0	0	0	0	0	0	21	1e-05	0	0	0	0	0	0	0	0	0	0	0	0	0	0	0	0	0	0	0	0	0	0	0	0	0	0	0	0	0	0	0	0	0	0
Acetomicrobium mobile	97477	S	0	0	0	0	0	0	0	0	0	0	0	0	0	0	0	0	0	0	0	0	0	0	0	0	0	0	0	0	0	0	0	0	0	0	0	0	0	0	0	0	0	0
Achromobacter denitrificans	32002	S	85	0.00025	63	2e-05	124	9e-05	0	0	90	1e-05	0	0	355	0.00023	0	0	52	2e-05	0	0	25	4e-05	0	0	66	0.00011	216	0.00014	68	6e-05	10	1e-05	0	0	57	1e-05	0	0	0	0	429	7e-05
Achromobacter insolitus	217204	S	0	0	55	2e-05	44	3e-05	0	0	310	5e-05	0	0	43	3e-05	0	0	26	1e-05	0	0	0	0	0	0	21	4e-05	89	6e-05	29	2e-05	12	2e-05	0	0	21	0	0	0	0	0	76	1e-05
Achromobacter sp. AONIH1	1758194	S	26	8e-05	237	7e-05	11	1e-05	0	0	57	1e-05	0	0	162	0.0001	0	0	13	1e-05	0	0	0	0	0	0	0	0	15	1e-05	0	0	0	0	0	0	316	5e-05	0	0	0	0	156	3e-05
Achromobacter sp. B7	2282475	S	0	0	16	0	0	0	0	0	98	2e-05	0	0	33	2e-05	0	0	0	0	0	0	0	0	0	0	0	0	0	0	0	0	0	0	0	0	16	0	0	0	0	0	133	2e-05
Achromobacter sp. MFA1 R4	1881016	S	29	9e-05	40	1e-05	0	0	66	3e-05	131	2e-05	0	0	135	9e-05	0	0	39	2e-05	0	0	27	4e-05	0	0	0	0	0	0	0	0	47	7e-05	0	0	48	1e-05	0	0	44	1e-05	20	0
Achromobacter spanius	217203	S	0	0	443	0.00012	54	4e-05	11	1e-05	348	6e-05	0	0	66	4e-05	0	0	80	3e-05	0	0	12	2e-05	0	0	26	4e-05	80	5e-05	34	3e-05	25	4e-05	0	0	609	0.0001	0	0	0	0	257	4e-05
Achromobacter xylosoxidans	85698	S	39	0.00012	225	6e-05	268	0.0002	32	2e-05	453	7e-05	0	0	621	0.0004	0	0	51	2e-05	99	4e-05	29	4e-05	0	0	112	0.00019	341	0.00021	182	0.00015	69	0.0001	0	0	331	5e-05	0	0	23	0	916	0.00015
Acidianus ambivalens	2283	S	0	0	0	0	0	0	0	0	0	0	0	0	0	0	0	0	0	0	0	0	0	0	0	0	0	0	0	0	0	0	0	0	0	0	0	0	20	1e-05	0	0	0	0
Acidianus brierleyi	41673	S	0	0	971	0.00027	0	0	0	0	0	0	0	0	0	0	0	0	0	0	0	0	0	0	0	0	0	0	0	0	0	0	0	0	0	0	999	0.00016	0	0	0	0	0	0
Acidibrevibacterium fodinaquatile	1969806	S	39	0.00012	66	2e-05	0	0	0	0	94	1e-05	0	0	218	0.00014	11	0	15	1e-05	0	0	37	5e-05	0	0	0	0	0	0	0	0	14	2e-05	0	0	132	2e-05	0	0	0	0	213	3e-05
Acidiferrobacter sp. SPIII_3	1281578	S	70	0.00021	10	0	24	2e-05	50	2e-05	21	0	0	0	115	7e-05	0	0	21	1e-05	0	0	40	6e-05	0	0	15	3e-05	29	2e-05	0	0	47	7e-05	0	0	0	0	0	0	33	0	0	0
Acidihalobacter ferrooxidans	1765967	S	0	0	0	0	72	5e-05	0	0	107	2e-05	0	0	0	0	0	0	0	0	0	0	0	0	0	0	18	3e-05	45	3e-05	39	3e-05	0	0	0	0	0	0	0	0	0	0	78	1e-05
Acidihalobacter prosperus	160660	S	0	0	80	2e-05	0	0	0	0	118	2e-05	0	0	68	4e-05	0	0	10	0	0	0	0	0	0	0	0	0	0	0	0	0	0	0	0	0	130	2e-05	0	0	0	0	14	0
Acidilobus sp. 7A	1577685	S	0	0	0	0	0	0	0	0	0	0	0	0	0	0	0	0	0	0	0	0	0	0	0	0	0	0	0	0	0	0	10	1e-05	0	0	0	0	0	0	0	0	0	0
Acidimicrobium ferrooxidans	53635	S	63	0.00019	0	0	0	0	0	0	54	1e-05	0	0	147	9e-05	0	0	0	0	0	0	31	5e-05	0	0	0	0	0	0	0	0	0	0	0	0	0	0	0	0	0	0	68	1e-05
Acidiphilium cryptum	524	S	0	0	61	2e-05	0	0	0	0	0	0	0	0	14	1e-05	0	0	0	0	0	0	0	0	0	0	0	0	0	0	0	0	0	0	0	0	76	1e-05	0	0	0	0	0	0
Acidiphilium multivorum	62140	S	0	0	0	0	0	0	0	0	0	0	0	0	52	3e-05	0	0	0	0	0	0	0	0	0	0	0	0	0	0	0	0	0	0	0	0	0	0	0	0	0	0	288	5e-05
Acidipropionibacterium acidipropionici	1748	S	12	4e-05	0	0	0	0	20	1e-05	22	0	0	0	55	4e-05	10	0	31	1e-05	0	0	11	2e-05	0	0	0	0	0	0	0	0	14	2e-05	0	0	0	0	0	0	0	0	15	0
Acidipropionibacterium jensenii	1749	S	42	0.00012	0	0	0	0	0	0	0	0	12	0	86	6e-05	23	0	18	1e-05	0	0	41	6e-05	0	0	0	0	0	0	0	0	11	2e-05	0	0	0	0	0	0	0	0	117	2e-05
Acidipropionibacterium virtanenii	2057246	S	0	0	0	0	0	0	19	1e-05	0	0	0	0	34	2e-05	0	0	0	0	0	0	0	0	0	0	0	0	0	0	0	0	0	0	0	0	0	0	0	0	0	0	17	0
Acidisarcina polymorpha	2211140	S	17	5e-05	10	0	32	2e-05	42	2e-05	0	0	0	0	10	1e-05	0	0	13	1e-05	0	0	14	2e-05	0	0	21	4e-05	48	3e-05	11	1e-05	34	5e-05	0	0	0	0	0	0	21	0	0	0
Acidithiobacillus caldus	33059	S	0	0	10	0	0	0	0	0	0	0	0	0	0	0	0	0	0	0	0	0	0	0	0	0	0	0	0	0	0	0	0	0	0	0	13	0	0	0	0	0	20	0
Acidithiobacillus ferrivorans	160808	S	0	0	0	0	0	0	0	0	19	0	0	0	26	2e-05	0	0	0	0	0	0	0	0	0	0	0	0	0	0	0	0	0	0	0	0	0	0	0	0	0	0	0	0
Acidithiobacillus ferrooxidans	920	S	44	0.00013	0	0	0	0	0	0	0	0	0	0	65	4e-05	15	0	0	0	0	0	14	2e-05	0	0	0	0	0	0	0	0	0	0	0	0	0	0	0	0	0	0	0	0
Acidithiobacillus thiooxidans	930	S	12	4e-05	0	0	0	0	32	2e-05	0	0	0	0	0	0	0	0	0	0	0	0	0	0	0	0	0	0	0	0	0	0	31	4e-05	0	0	0	0	0	0	16	0	14	0
Acidobacterium capsulatum	33075	S	0	0	10	0	0	0	0	0	0	0	0	0	0	0	0	0	0	0	0	0	0	0	0	0	0	0	0	0	0	0	0	0	0	0	0	0	0	0	0	0	0	0
Acidothermus cellulolyticus	28049	S	0	0	0	0	0	0	0	0	0	0	0	0	33	2e-05	0	0	0	0	0	0	0	0	0	0	0	0	0	0	0	0	0	0	0	0	0	0	0	0	0	0	158	3e-05
Acidovorax avenae	80867	S	62	0.00018	0	0	40	3e-05	22	1e-05	202	3e-05	0	0	371	0.00024	0	0	64	3e-05	0	0	29	4e-05	0	0	19	3e-05	49	3e-05	18	1e-05	17	2e-05	0	0	0	0	0	0	0	0	349	6e-05
Acidovorax carolinensis	553814	S	0	0	27	1e-05	0	0	0	0	100	2e-05	0	0	60	4e-05	0	0	0	0	0	0	13	2e-05	0	0	0	0	0	0	0	0	0	0	0	0	38	1e-05	0	0	0	0	110	2e-05
Acidovorax cattleyae	80868	S	0	0	282	8e-05	0	0	0	0	11	0	0	0	75	5e-05	0	0	0	0	0	0	0	0	0	0	0	0	0	0	0	0	0	0	0	0	325	5e-05	0	0	0	0	64	1e-05
Acidovorax citrulli	80869	S	30	9e-05	0	0	0	0	0	0	0	0	0	0	74	5e-05	0	0	0	0	0	0	17	3e-05	0	0	0	0	0	0	0	0	0	0	0	0	0	0	0	0	0	0	49	1e-05
Acidovorax sp. 1608163	2478662	S	0	0	18	0	0	0	0	0	14	0	0	0	0	0	0	0	0	0	0	0	0	0	0	0	0	0	0	0	0	0	11	2e-05	0	0	21	0	0	0	0	0	0	0
Acidovorax sp. HDW3	2714923	S	0	0	0	0	0	0	0	0	0	0	0	0	23	1e-05	0	0	0	0	0	0	0	0	0	0	0	0	0	0	0	0	0	0	0	0	0	0	0	0	0	0	0	0
Acidovorax sp. KKS102	358220	S	14	4e-05	0	0	0	0	0	0	144	2e-05	0	0	75	5e-05	0	0	11	0	0	0	14	2e-05	0	0	0	0	0	0	0	0	0	0	0	0	0	0	0	0	0	0	27	0
Acidovorax sp. RAC01	1842533	S	0	0	61	2e-05	0	0	0	0	30	0	0	0	40	3e-05	0	0	12	0	0	0	0	0	0	0	0	0	0	0	0	0	0	0	0	0	30	0	0	0	0	0	92	1e-05
Acidovorax sp. T1	1858609	S	0	0	46	1e-05	0	0	0	0	0	0	18	0	0	0	0	0	0	0	0	0	0	0	0	0	0	0	0	0	0	0	0	0	0	0	84	1e-05	0	0	0	0	60	1e-05
Acinetobacter baumannii	470	S	0	0	0	0	14	1e-05	19840	0.00954	0	0	0	0	0	0	88	1e-05	0	0	0	0	0	0	145	2e-05	0	0	24	2e-05	11	1e-05	0	0	0	0	41	1e-05	0	0	0	0	0	0
Acinetobacter baylyi	202950	S	0	0	0	0	0	0	24	1e-05	0	0	0	0	0	0	0	0	0	0	0	0	0	0	0	0	0	0	0	0	0	0	0	0	0	0	0	0	0	0	0	0	0	0
Acinetobacter bereziniae	106648	S	0	0	0	0	0	0	158	8e-05	0	0	0	0	0	0	0	0	0	0	0	0	0	0	0	0	0	0	0	0	0	0	12	2e-05	0	0	0	0	0	0	0	0	0	0
Acinetobacter calcoaceticus	471	S	0	0	0	0	0	0	4353	0.00209	0	0	0	0	0	0	0	0	0	0	0	0	0	0	0	0	0	0	0	0	0	0	17	2e-05	0	0	14	0	0	0	0	0	0	0
Acinetobacter chinensis	2004650	S	0	0	0	0	0	0	0	0	0	0	0	0	0	0	0	0	0	0	0	0	0	0	51	1e-05	0	0	0	0	0	0	0	0	0	0	0	0	0	0	0	0	0	0
Acinetobacter cumulans	2136182	S	16	5e-05	0	0	0	0	118	6e-05	0	0	0	0	0	0	10	0	13	1e-05	0	0	0	0	0	0	0	0	0	0	0	0	30	4e-05	0	0	0	0	0	0	14	0	0	0
Acinetobacter dispersus	70348	S	0	0	0	0	0	0	44	2e-05	0	0	0	0	0	0	0	0	0	0	0	0	0	0	0	0	0	0	0	0	0	0	0	0	0	0	0	0	0	0	0	0	0	0
Acinetobacter equi	1324350	S	0	0	0	0	0	0	194	9e-05	0	0	0	0	0	0	0	0	0	0	0	0	0	0	0	0	0	0	0	0	0	0	0	0	0	0	0	0	0	0	0	0	0	0
Acinetobacter guillouiae	106649	S	0	0	0	0	0	0	80	4e-05	0	0	0	0	0	0	0	0	0	0	0	0	0	0	0	0	0	0	0	0	0	0	11	2e-05	0	0	0	0	0	0	0	0	0	0
Acinetobacter gyllenbergii	134534	S	0	0	0	0	0	0	117	6e-05	0	0	0	0	0	0	0	0	0	0	0	0	0	0	0	0	0	0	0	0	0	0	0	0	0	0	0	0	0	0	0	0	0	0
Acinetobacter haemolyticus	29430	S	0	0	0	0	0	0	292	0.00014	0	0	0	0	0	0	12	0	0	0	0	0	0	0	0	0	0	0	0	0	0	0	0	0	0	0	0	0	0	0	0	0	0	0
Acinetobacter indicus	756892	S	0	0	128	4e-05	0	0	1511	0.00073	0	0	0	0	0	0	0	0	0	0	0	0	0	0	0	0	0	0	14	1e-05	0	0	19	3e-05	0	0	276	4e-05	0	0	0	0	0	0
Acinetobacter johnsonii	40214	S	36	0.00011	0	0	0	0	687	0.00033	0	0	0	0	11	1e-05	27	0	0	0	0	0	28	4e-05	0	0	0	0	0	0	0	0	27	4e-05	0	0	13	0	0	0	0	0	20	0
Acinetobacter junii	40215	S	0	0	93	3e-05	0	0	78	4e-05	0	0	0	0	0	0	0	0	0	0	0	0	0	0	0	0	0	0	0	0	0	0	0	0	0	0	114	2e-05	0	0	0	0	0	0
Acinetobacter lactucae	1785128	S	0	0	0	0	0	0	3189	0.00153	0	0	0	0	0	0	0	0	0	0	0	0	0	0	0	0	0	0	0	0	0	0	0	0	0	0	11	0	0	0	0	0	0	0
Acinetobacter larvae	1789224	S	0	0	0	0	0	0	0	0	0	0	0	0	0	0	0	0	0	0	0	0	0	0	0	0	0	0	13	1e-05	0	0	0	0	0	0	0	0	0	0	0	0	0	0
Acinetobacter lwoffii	28090	S	0	0	0	0	0	0	49	2e-05	0	0	0	0	0	0	0	0	0	0	0	0	0	0	0	0	0	0	0	0	0	0	0	0	0	0	0	0	0	0	0	0	0	0
Acinetobacter nosocomialis	106654	S	0	0	23	1e-05	0	0	2728	0.00131	0	0	0	0	0	0	10	0	0	0	0	0	0	0	0	0	0	0	0	0	0	0	0	0	0	0	26	0	0	0	0	0	0	0
Acinetobacter oleivorans	1148157	S	0	0	0	0	0	0	1319	0.00063	0	0	0	0	0	0	0	0	0	0	0	0	0	0	0	0	0	0	0	0	0	0	0	0	0	0	0	0	0	0	0	0	0	0
Acinetobacter pittii	48296	S	19	6e-05	0	0	0	0	1010332	0.48573	0	0	0	0	0	0	38	1e-05	0	0	0	0	0	0	0	0	0	0	15	1e-05	0	0	0	0	51	5e-05	4515	0.00073	0	0	0	0	0	0
Acinetobacter radioresistens	40216	S	0	0	31	1e-05	0	0	638	0.00031	0	0	0	0	0	0	0	0	0	0	0	0	0	0	0	0	0	0	0	0	0	0	17	2e-05	0	0	42	1e-05	0	0	0	0	0	0
Acinetobacter schindleri	108981	S	0	0	66	2e-05	44	3e-05	174	8e-05	0	0	0	0	0	0	11	0	0	0	0	0	0	0	0	0	13	2e-05	50	3e-05	22	2e-05	0	0	0	0	85	1e-05	0	0	0	0	0	0
Acinetobacter soli	487316	S	0	0	0	0	0	0	118	6e-05	0	0	0	0	0	0	0	0	0	0	0	0	0	0	0	0	0	0	0	0	0	0	0	0	0	0	0	0	0	0	0	0	0	0
Acinetobacter sp. 323-1	2715164	S	0	0	0	0	0	0	14	1e-05	0	0	0	0	0	0	0	0	0	0	0	0	0	0	0	0	0	0	0	0	0	0	0	0	0	0	0	0	0	0	0	0	0	0
Acinetobacter sp. ACNIH1	1636603	S	14	4e-05	33	1e-05	0	0	218	0.0001	0	0	0	0	0	0	0	0	0	0	0	0	0	0	0	0	0	0	0	0	0	0	0	0	0	0	29	0	0	0	0	0	0	0
Acinetobacter sp. ACNIH2	1758189	S	0	0	0	0	0	0	54	3e-05	0	0	0	0	0	0	0	0	0	0	0	0	0	0	0	0	0	0	0	0	0	0	0	0	0	0	0	0	0	0	0	0	0	0
Acinetobacter sp. C16S1	2609668	S	0	0	0	0	0	0	43	2e-05	0	0	0	0	0	0	0	0	0	0	0	0	0	0	0	0	0	0	0	0	0	0	0	0	0	0	0	0	0	0	0	0	0	0
Acinetobacter sp. dk386	2662362	S	0	0	13	0	0	0	94	5e-05	0	0	0	0	0	0	0	0	0	0	0	0	0	0	0	0	0	0	0	0	0	0	0	0	0	0	0	0	0	0	0	0	0	0
Acinetobacter sp. DUT-2	1809055	S	0	0	0	0	0	0	1467	0.00071	0	0	0	0	0	0	0	0	0	0	0	0	0	0	0	0	0	0	0	0	0	0	0	0	0	0	10	0	0	0	0	0	0	0
Acinetobacter sp. FDAARGOS_493	2420300	S	0	0	0	0	0	0	63	3e-05	0	0	0	0	0	0	0	0	0	0	0	0	0	0	0	0	0	0	0	0	0	0	0	0	0	0	0	0	0	0	0	0	0	0
Acinetobacter sp. LoGeW2-3	1808001	S	0	0	48	1e-05	0	0	12	1e-05	0	0	0	0	0	0	0	0	0	0	0	0	0	0	0	0	0	0	0	0	0	0	0	0	0	0	71	1e-05	0	0	0	0	0	0
Acinetobacter sp. NCu2D-2	1608473	S	0	0	0	0	330	0.00024	0	0	54	1e-05	0	0	0	0	11	0	0	0	0	0	0	0	0	0	84	0.00014	250	0.00016	143	0.00012	0	0	0	0	0	0	0	0	0	0	0	0
Acinetobacter sp. SWBY1	2079596	S	0	0	0	0	0	0	17	1e-05	0	0	0	0	0	0	0	0	0	0	61	2e-05	0	0	0	0	0	0	0	0	0	0	0	0	0	0	0	0	0	0	0	0	0	0
Acinetobacter sp. TGL-Y2	1407071	S	0	0	0	0	0	0	10	0	0	0	0	0	0	0	0	0	0	0	0	0	0	0	0	0	0	0	0	0	0	0	0	0	0	0	0	0	0	0	0	0	0	0
Acinetobacter sp. TTH0-4	1646498	S	0	0	0	0	0	0	27	1e-05	0	0	0	0	0	0	0	0	0	0	0	0	0	0	0	0	0	0	0	0	0	0	0	0	0	0	0	0	0	0	0	0	0	0
Acinetobacter sp. WCHA45	2004644	S	0	0	0	0	0	0	272	0.00013	0	0	0	0	0	0	0	0	0	0	0	0	0	0	0	0	0	0	0	0	0	0	0	0	0	0	0	0	0	0	0	0	0	0
Acinetobacter sp. WCHA55	2004646	S	0	0	0	0	0	0	68	3e-05	0	0	0	0	0	0	0	0	0	0	0	0	0	0	0	0	0	0	0	0	0	0	14	2e-05	0	0	0	0	0	0	0	0	0	0
Acinetobacter sp. WCHAc010034	1879049	S	0	0	140	4e-05	0	0	18	1e-05	0	0	0	0	23	1e-05	0	0	0	0	0	0	0	0	0	0	0	0	11	1e-05	0	0	0	0	0	0	188	3e-05	0	0	0	0	0	0
Acinetobacter ursingii	108980	S	0	0	0	0	0	0	74	4e-05	0	0	0	0	0	0	17	0	0	0	0	0	0	0	0	0	0	0	0	0	0	0	0	0	0	0	0	0	0	0	0	0	0	0
Acinetobacter venetianus	52133	S	0	0	0	0	0	0	86	4e-05	0	0	0	0	0	0	0	0	0	0	0	0	0	0	0	0	0	0	0	0	0	0	0	0	0	0	0	0	0	0	0	0	0	0
Acinetobacter wuhouensis	1879050	S	0	0	0	0	0	0	732	0.00035	0	0	0	0	0	0	0	0	0	0	0	0	0	0	0	0	0	0	0	0	0	0	0	0	0	0	0	0	0	0	0	0	0	0
Actinoalloteichus fjordicus	1612552	S	0	0	0	0	0	0	0	0	0	0	0	0	15	1e-05	0	0	0	0	0	0	0	0	0	0	0	0	0	0	0	0	0	0	0	0	0	0	0	0	0	0	0	0
Actinoalloteichus hoggarensis	1470176	S	36	0.00011	0	0	0	0	0	0	139	2e-05	0	0	117	8e-05	0	0	10	0	0	0	29	4e-05	0	0	0	0	0	0	0	0	0	0	0	0	0	0	0	0	0	0	119	2e-05
Actinoalloteichus hymeniacidonis	340345	S	46	0.00014	10	0	0	0	0	0	20	0	0	0	99	6e-05	0	0	16	1e-05	0	0	31	5e-05	0	0	0	0	0	0	0	0	0	0	0	0	0	0	0	0	0	0	156	3e-05
Actinobacillus delphinicola	51161	S	0	0	0	0	0	0	0	0	0	0	0	0	0	0	0	0	0	0	0	0	0	0	0	0	0	0	0	0	0	0	0	0	0	0	0	0	0	0	0	0	0	0
Actinobacillus equuli	718	S	0	0	0	0	159	0.00012	0	0	0	0	0	0	0	0	0	0	0	0	0	0	0	0	0	0	48	8e-05	169	0.00011	86	7e-05	0	0	0	0	0	0	0	0	0	0	0	0
Actinobacillus indolicus	51049	S	0	0	0	0	0	0	0	0	0	0	0	0	0	0	0	0	0	0	0	0	0	0	0	0	0	0	0	0	0	0	0	0	0	0	0	0	0	0	0	0	0	0
Actinobacillus lignieresii	720	S	0	0	0	0	0	0	0	0	0	0	0	0	0	0	0	0	0	0	0	0	0	0	0	0	0	0	0	0	0	0	0	0	0	0	0	0	0	0	0	0	0	0
Actinobacillus pleuropneumoniae	715	S	0	0	0	0	0	0	0	0	0	0	0	0	0	0	0	0	0	0	0	0	0	0	0	0	0	0	0	0	0	0	0	0	0	0	0	0	0	0	0	0	0	0
Actinobacillus porcitonsillarum	189834	S	0	0	0	0	0	0	0	0	0	0	0	0	0	0	0	0	0	0	0	0	0	0	0	0	0	0	0	0	0	0	0	0	0	0	11	0	0	0	0	0	0	0
Actinobacillus succinogenes	67854	S	0	0	106	3e-05	0	0	0	0	0	0	0	0	0	0	0	0	0	0	0	0	0	0	0	0	0	0	0	0	0	0	0	0	0	0	208	3e-05	0	0	0	0	0	0
Actinobacillus suis	716	S	0	0	0	0	265	0.0002	0	0	0	0	0	0	0	0	0	0	0	0	0	0	0	0	0	0	176	0.0003	389	0.00024	211	0.00018	0	0	0	0	0	0	0	0	0	0	0	0
Actinobacteria bacterium IMCC26256	1650658	S	0	0	0	0	0	0	47	2e-05	0	0	0	0	0	0	0	0	0	0	0	0	13	2e-05	0	0	0	0	0	0	0	0	28	4e-05	0	0	0	0	0	0	18	0	13	0
Actinobacteria bacterium YIM 96077	2487353	S	79	0.00023	0	0	0	0	0	0	0	0	0	0	129	8e-05	0	0	25	1e-05	0	0	42	6e-05	0	0	0	0	14	1e-05	0	0	0	0	0	0	0	0	0	0	0	0	0	0
Actinobaculum sp. 313	2495645	S	0	0	0	0	0	0	0	0	0	0	0	0	0	0	0	0	0	0	0	0	0	0	0	0	0	0	0	0	0	0	0	0	0	0	0	0	0	0	0	0	0	0
Actinomadura amylolytica	1411117	S	45	0.00013	0	0	0	0	15	1e-05	64	1e-05	0	0	138	9e-05	0	0	21	1e-05	0	0	24	4e-05	0	0	0	0	0	0	0	0	24	3e-05	0	0	0	0	0	0	15	0	102	2e-05
Actinomadura sp. WMMA1423	2591108	S	14	4e-05	0	0	0	0	37	2e-05	228	4e-05	14	0	285	0.00018	0	0	40	2e-05	0	0	18	3e-05	0	0	0	0	0	0	0	0	37	5e-05	0	0	0	0	0	0	39	0	490	8e-05
Actinomadura sp. WMMB499	2650775	S	132	0.00039	17	0	0	0	0	0	87	1e-05	0	0	374	0.00024	0	0	63	3e-05	0	0	70	0.0001	0	0	0	0	0	0	0	0	0	0	0	0	0	0	0	0	0	0	203	3e-05
Actinomyces gaoshouyii	1960083	S	36	0.00011	0	0	0	0	0	0	58	1e-05	0	0	59	4e-05	0	0	0	0	0	0	18	3e-05	0	0	0	0	0	0	0	0	0	0	0	0	0	0	0	0	0	0	0	0
Actinomyces howellii	52771	S	0	0	74	2e-05	0	0	0	0	0	0	0	0	154	0.0001	0	0	14	1e-05	0	0	0	0	0	0	0	0	0	0	0	0	0	0	0	0	119	2e-05	0	0	0	0	0	0
Actinomyces israelii	1659	S	11	3e-05	0	0	0	0	0	0	0	0	0	0	24	2e-05	0	0	0	0	0	0	0	0	0	0	0	0	0	0	0	0	0	0	0	0	0	0	0	0	0	0	0	0
Actinomyces naeslundii	1655	S	22	7e-05	0	0	0	0	0	0	0	0	0	0	12	1e-05	0	0	0	0	0	0	0	0	0	0	0	0	0	0	0	0	0	0	0	0	0	0	0	0	0	0	0	0
Actinomyces oris	544580	S	33	0.0001	0	0	0	0	0	0	0	0	0	0	0	0	11	0	0	0	0	0	0	0	0	0	0	0	0	0	0	0	0	0	0	0	0	0	0	0	0	0	0	0
Actinomyces pacaensis	1852377	S	17	5e-05	0	0	0	0	0	0	0	0	0	0	0	0	0	0	0	0	0	0	0	0	0	0	0	0	0	0	0	0	0	0	0	0	0	0	79	6e-05	0	0	0	0
Actinomyces qiguomingii	2057800	S	0	0	0	0	0	0	0	0	0	0	0	0	21	1e-05	0	0	58	2e-05	0	0	0	0	0	0	0	0	0	0	0	0	0	0	0	0	0	0	0	0	0	0	12	0
Actinomyces radicidentis	111015	S	63	0.00019	0	0	0	0	15	1e-05	57	1e-05	0	0	185	0.00012	0	0	18	1e-05	0	0	26	4e-05	0	0	0	0	0	0	0	0	0	0	0	0	0	0	0	0	0	0	115	2e-05
Actinomyces slackii	52774	S	0	0	0	0	0	0	0	0	30	0	0	0	29	2e-05	0	0	10	0	0	0	0	0	0	0	0	0	0	0	0	0	0	0	0	0	0	0	0	0	0	0	0	0
Actinomyces sp. 2129	2321394	S	46	0.00014	0	0	0	0	0	0	0	0	0	0	88	6e-05	0	0	14	1e-05	0	0	29	4e-05	0	0	0	0	0	0	0	0	0	0	0	0	0	0	0	0	0	0	84	1e-05
Actinomyces sp. 299	2057743	S	0	0	35	1e-05	44	3e-05	16	1e-05	38	1e-05	0	0	0	0	0	0	49	2e-05	0	0	0	0	0	0	33	6e-05	77	5e-05	30	2e-05	0	0	0	0	53	1e-05	0	0	0	0	47	1e-05
Actinomyces sp. 432	2057798	S	82	0.00024	0	0	0	0	0	0	18	0	0	0	104	7e-05	0	0	19	1e-05	0	0	30	4e-05	0	0	0	0	0	0	0	0	0	0	0	0	0	0	0	0	0	0	0	0
Actinomyces sp. Chiba101	1851395	S	0	0	0	0	0	0	0	0	0	0	0	0	151	0.0001	0	0	0	0	0	0	0	0	0	0	0	0	0	0	0	0	0	0	0	0	0	0	0	0	0	0	0	0
Actinomyces sp. dk561	2560010	S	10	3e-05	79	2e-05	0	0	0	0	0	0	0	0	18	1e-05	0	0	0	0	0	0	10	1e-05	0	0	0	0	0	0	0	0	0	0	0	0	63	1e-05	0	0	0	0	0	0
Actinomyces sp. oral taxon 171	706438	S	29	9e-05	0	0	0	0	0	0	27	0	0	0	10	1e-05	0	0	0	0	0	0	0	0	0	0	0	0	0	0	0	0	0	0	0	0	0	0	0	0	0	0	35	1e-05
Actinomyces sp. oral taxon 414	712122	S	30	9e-05	104	3e-05	0	0	0	0	35	1e-05	0	0	98	6e-05	0	0	30	1e-05	0	0	13	2e-05	0	0	0	0	0	0	0	0	0	0	0	0	210	3e-05	0	0	0	0	21	0
Actinomyces sp. oral taxon 848	649739	S	78	0.00023	0	0	0	0	0	0	0	0	0	0	128	8e-05	0	0	11	0	0	0	33	5e-05	0	0	0	0	0	0	0	0	0	0	0	0	0	0	0	0	0	0	16	0
Actinomyces sp. oral taxon 897	2081702	S	10	3e-05	0	0	0	0	0	0	32	1e-05	0	0	35	2e-05	0	0	0	0	0	0	0	0	0	0	0	0	0	0	0	0	0	0	0	0	0	0	0	0	0	0	52	1e-05
Actinomyces sp. Z16	2079536	S	0	0	0	0	0	0	0	0	0	0	0	0	39	3e-05	0	0	0	0	0	0	0	0	0	0	0	0	0	0	0	0	0	0	0	0	0	0	0	0	0	0	33	1e-05
Actinomyces viscosus	1656	S	0	0	0	0	0	0	0	0	17	0	0	0	24	2e-05	0	0	21	1e-05	0	0	0	0	0	0	0	0	0	0	0	0	0	0	0	0	0	0	0	0	0	0	0	0
Actinoplanes derwentensis	113562	S	91	0.00027	13	0	0	0	0	0	13	0	0	0	99	6e-05	0	0	20	1e-05	0	0	20	3e-05	0	0	0	0	0	0	0	0	13	2e-05	0	0	0	0	0	0	0	0	126	2e-05
Actinoplanes friuliensis	196914	S	94	0.00028	66	2e-05	0	0	0	0	57	1e-05	0	0	307	0.0002	0	0	33	1e-05	0	0	47	7e-05	0	0	0	0	0	0	0	0	0	0	0	0	118	2e-05	0	0	0	0	176	3e-05
Actinoplanes missouriensis	1866	S	0	0	21	1e-05	0	0	0	0	29	0	0	0	151	0.0001	0	0	37	2e-05	0	0	28	4e-05	0	0	0	0	0	0	0	0	21	3e-05	0	0	20	0	0	0	0	0	232	4e-05
Actinoplanes sp. N902-109	649831	S	0	0	0	0	0	0	0	0	58	1e-05	0	0	380	0.00025	0	0	0	0	0	0	0	0	0	0	0	0	0	0	0	0	12	2e-05	0	0	0	0	0	0	0	0	347	6e-05
Actinoplanes sp. OR16	946334	S	122	0.00036	0	0	35	3e-05	0	0	51	1e-05	0	0	290	0.00019	0	0	20	1e-05	0	0	41	6e-05	0	0	0	0	51	3e-05	12	1e-05	11	2e-05	0	0	0	0	0	0	0	0	33	1e-05
Actinoplanes teichomyceticus	1867	S	167	0.00049	0	0	0	0	16	1e-05	94	1e-05	0	0	248	0.00016	0	0	54	2e-05	0	0	52	8e-05	0	0	0	0	0	0	0	0	0	0	0	0	0	0	10	1e-05	0	0	142	2e-05
Actinopolymorpha singaporensis	117157	S	40	0.00012	11	0	0	0	33	2e-05	67	1e-05	0	0	117	8e-05	0	0	29	1e-05	0	0	24	4e-05	0	0	0	0	0	0	0	0	35	5e-05	0	0	0	0	0	0	29	0	42	1e-05
Actinopolyspora erythraea	414996	S	0	0	21	1e-05	15	1e-05	0	0	0	0	0	0	56	4e-05	0	0	0	0	0	0	0	0	0	0	0	0	15	1e-05	10	1e-05	0	0	0	0	0	0	0	0	0	0	0	0
Actinosynnema mirum	40567	S	66	0.0002	0	0	0	0	0	0	18	0	0	0	74	5e-05	12	0	10	0	0	0	32	5e-05	0	0	0	0	0	0	0	0	0	0	0	0	0	0	0	0	0	0	0	0
Actinosynnema pretiosum	42197	S	0	0	0	0	0	0	0	0	0	0	0	0	68	4e-05	0	0	11	0	0	0	0	0	0	0	0	0	0	0	0	0	0	0	0	0	0	0	0	0	0	0	128	2e-05
Actinotignum schaalii	59505	S	0	0	0	0	0	0	0	0	0	0	0	0	0	0	0	0	14	1e-05	0	0	0	0	0	0	0	0	0	0	0	0	14	2e-05	0	0	0	0	0	0	0	0	0	0
Adlercreutzia equolifaciens	446660	S	0	0	0	0	17	1e-05	0	0	0	0	0	0	0	0	0	0	0	0	0	0	0	0	0	0	0	0	0	0	0	0	0	0	0	0	0	0	0	0	0	0	99	2e-05
Adoxophyes orana nucleopolyhedrovirus	542343	S	0	0	0	0	0	0	16	1e-05	0	0	0	0	0	0	0	0	0	0	0	0	0	0	0	0	0	0	0	0	0	0	0	0	0	0	0	0	0	0	0	0	0	0
Advenella kashmirensis	310575	S	0	0	0	0	83	6e-05	0	0	0	0	0	0	0	0	0	0	0	0	0	0	0	0	0	0	40	7e-05	112	7e-05	61	5e-05	0	0	0	0	0	0	0	0	0	0	0	0
Advenella mimigardefordensis	302406	S	0	0	10	0	12	1e-05	0	0	0	0	0	0	0	0	0	0	0	0	0	0	0	0	0	0	0	0	15	1e-05	0	0	0	0	0	0	0	0	0	0	0	0	0	0
Aequorivita sublithincola	101385	S	0	0	0	0	0	0	0	0	0	0	0	0	0	0	0	0	0	0	0	0	0	0	0	0	0	0	0	0	0	0	16	2e-05	0	0	0	0	0	0	15	0	0	0
Aeribacillus pallidus	33936	S	0	0	0	0	0	0	0	0	0	0	0	0	0	0	59	1e-05	0	0	0	0	0	0	0	0	0	0	0	0	0	0	0	0	0	0	0	0	0	0	11	0	0	0
Aerococcus christensenii	87541	S	0	0	0	0	0	0	0	0	0	0	0	0	0	0	0	0	0	0	0	0	0	0	0	0	0	0	0	0	0	0	0	0	0	0	0	0	0	0	0	0	0	0
Aerococcus sanguinicola	119206	S	0	0	0	0	0	0	0	0	0	0	0	0	0	0	0	0	0	0	0	0	0	0	0	0	0	0	0	0	0	0	0	0	0	0	0	0	0	0	0	0	0	0
Aerococcus urinae	1376	S	0	0	0	0	0	0	18	1e-05	0	0	0	0	0	0	0	0	0	0	0	0	10	1e-05	0	0	0	0	0	0	0	0	10	1e-05	0	0	0	0	0	0	15	0	0	0
Aerococcus urinaeequi	51665	S	0	0	0	0	24	2e-05	0	0	0	0	0	0	0	0	0	0	445	0.00018	0	0	1827	0.00269	0	0	0	0	0	0	0	0	0	0	0	0	0	0	0	0	0	0	0	0
Aerococcus viridans	1377	S	0	0	0	0	0	0	0	0	0	0	0	0	0	0	0	0	220	9e-05	0	0	898	0.00132	0	0	0	0	0	0	0	0	0	0	0	0	0	0	0	0	0	0	0	0
Aeromicrobium choanae	1736691	S	42	0.00012	0	0	0	0	15	1e-05	18	0	0	0	202	0.00013	0	0	11	0	0	0	17	3e-05	0	0	0	0	0	0	0	0	0	0	0	0	0	0	0	0	0	0	78	1e-05
Aeromicrobium erythreum	2041	S	85	0.00025	0	0	0	0	12	1e-05	52	1e-05	0	0	147	9e-05	11	0	18	1e-05	0	0	46	7e-05	0	0	0	0	0	0	0	0	10	1e-05	0	0	0	0	0	0	0	0	25	0
Aeromicrobium marinum	219314	S	0	0	0	0	0	0	10	0	0	0	0	0	83	5e-05	0	0	10	0	0	0	0	0	0	0	0	0	0	0	0	0	0	0	0	0	0	0	0	0	0	0	18	0
Aeromicrobium sp. 592	2079793	S	96	0.00028	23	1e-05	0	0	0	0	64	1e-05	0	0	116	7e-05	0	0	49	2e-05	0	0	37	5e-05	0	0	0	0	0	0	0	0	0	0	0	0	0	0	0	0	0	0	17	0
Aeromicrobium sp. A1-2	2107713	S	0	0	0	0	0	0	0	0	0	0	0	0	46	3e-05	0	0	0	0	0	0	0	0	0	0	0	0	0	0	0	0	0	0	0	0	0	0	0	0	0	0	29	0
Aeromicrobium sp. MF47	2662028	S	10	3e-05	0	0	0	0	13	1e-05	35	1e-05	0	0	41	3e-05	0	0	0	0	0	0	0	0	0	0	0	0	0	0	0	0	0	0	0	0	0	0	0	0	0	0	0	0
Aeromonas caviae	648	S	22	7e-05	26	1e-05	12	1e-05	46	2e-05	0	0	0	0	11	1e-05	22	0	12	0	0	0	14	2e-05	0	0	20	3e-05	51	3e-05	12	1e-05	49	7e-05	0	0	15	0	0	0	33	0	15	0
Aeromonas dhakensis	196024	S	0	0	0	0	46	3e-05	0	0	0	0	0	0	14	1e-05	0	0	10	0	0	0	0	0	0	0	17	3e-05	42	3e-05	19	2e-05	0	0	0	0	0	0	0	0	0	0	186	3e-05
Aeromonas encheleia	73010	S	0	0	50	1e-05	44	3e-05	0	0	0	0	0	0	59	4e-05	0	0	0	0	0	0	0	0	0	0	32	5e-05	109	7e-05	29	2e-05	0	0	0	0	73	1e-05	0	0	0	0	38	1e-05
Aeromonas hydrophila	644	S	0	0	885	0.00024	163	0.00012	0	0	247	4e-05	0	0	39	3e-05	0	0	22	1e-05	0	0	14	2e-05	42	1e-05	56	9e-05	160	0.0001	82	7e-05	10	1e-05	0	0	1388	0.00022	0	0	0	0	0	0
Aeromonas media	651	S	0	0	77	2e-05	47	3e-05	0	0	41	1e-05	43	1e-05	70	5e-05	0	0	0	0	0	0	0	0	0	0	21	4e-05	72	5e-05	40	3e-05	10	1e-05	0	0	59	1e-05	0	0	0	0	23	0
Aeromonas salmonicida	645	S	0	0	299	8e-05	254	0.00019	0	0	0	0	0	0	0	0	10	0	0	0	0	0	14	2e-05	0	0	77	0.00013	216	0.00014	158	0.00013	0	0	0	0	281	5e-05	0	0	0	0	0	0
Aeromonas schubertii	652	S	0	0	134	4e-05	238	0.00018	0	0	0	0	0	0	12	1e-05	0	0	0	0	0	0	0	0	0	0	99	0.00017	294	0.00018	149	0.00012	0	0	0	0	186	3e-05	0	0	0	0	0	0
Aeromonas sp. 1805	2560028	S	0	0	0	0	0	0	0	0	0	0	0	0	0	0	0	0	0	0	0	0	0	0	0	0	0	0	0	0	0	0	19	3e-05	0	0	0	0	0	0	0	0	0	0
Aeromonas sp. 2692-1	2560029	S	0	0	0	0	0	0	0	0	0	0	0	0	0	0	0	0	0	0	0	0	0	0	0	0	0	0	0	0	0	0	0	0	0	0	0	0	0	0	0	0	0	0
Aeromonas sp. ASNIH1	1636606	S	0	0	0	0	0	0	0	0	0	0	0	0	0	0	0	0	0	0	0	0	0	0	0	0	0	0	28	2e-05	0	0	0	0	0	0	0	0	0	0	0	0	0	0
Aeromonas sp. CA23	2033032	S	0	0	39	1e-05	10	1e-05	0	0	0	0	0	0	0	0	0	0	0	0	0	0	0	0	0	0	0	0	0	0	0	0	0	0	0	0	27	0	0	0	0	0	32	1e-05
Aeromonas sp. CU5	2033033	S	0	0	31	1e-05	71	5e-05	0	0	0	0	0	0	0	0	0	0	0	0	0	0	0	0	0	0	38	6e-05	95	6e-05	56	5e-05	0	0	0	0	61	1e-05	0	0	0	0	0	0
Aeromonas veronii	654	S	0	0	808	0.00022	84	6e-05	14	1e-05	0	0	0	0	91	6e-05	0	0	19	1e-05	0	0	19	3e-05	0	0	52	9e-05	145	9e-05	55	5e-05	17	2e-05	0	0	958	0.00015	0	0	17	0	25	0
Aeropyrum pernix	56636	S	0	0	0	0	14	1e-05	0	0	0	0	0	0	0	0	0	0	0	0	0	0	0	0	0	0	0	0	18	1e-05	0	0	0	0	0	0	0	0	0	0	0	0	0	0
Aerosticca soli	2010829	S	29	9e-05	64	2e-05	0	0	63	3e-05	111	2e-05	0	0	91	6e-05	0	0	32	1e-05	0	0	35	5e-05	0	0	0	0	0	0	0	0	65	9e-05	0	0	175	3e-05	0	0	35	0	117	2e-05
Afipia sp. GAS231	1882747	S	0	0	44	1e-05	11	1e-05	0	0	38	1e-05	0	0	313	0.0002	0	0	0	0	0	0	11	2e-05	0	0	0	0	0	0	0	0	0	0	0	0	56	1e-05	0	0	0	0	76	1e-05
Agarilytica rhodophyticola	1737490	S	0	0	0	0	112	8e-05	0	0	0	0	0	0	0	0	0	0	0	0	0	0	0	0	0	0	35	6e-05	144	9e-05	63	5e-05	0	0	0	0	0	0	0	0	0	0	0	0
Agarivorans gilvus	680279	S	0	0	149	4e-05	0	0	0	0	0	0	0	0	0	0	0	0	0	0	0	0	0	0	0	0	0	0	0	0	0	0	0	0	0	0	221	4e-05	0	0	0	0	0	0
Aggregatibacter actinomycetemcomitans	714	S	0	0	0	0	0	0	23	1e-05	0	0	0	0	0	0	22	0	0	0	0	0	11	2e-05	0	0	0	0	0	0	0	0	19	3e-05	0	0	15	0	0	0	19	0	0	0
Aggregatibacter aphrophilus	732	S	0	0	17	0	0	0	0	0	0	0	0	0	0	0	30	0	0	0	0	0	0	0	0	0	0	0	13	1e-05	0	0	0	0	0	0	24	0	0	0	0	0	0	0
Aggregatibacter segnis	739	S	0	0	96	3e-05	0	0	0	0	0	0	0	0	0	0	0	0	0	0	0	0	0	0	0	0	0	0	0	0	0	0	0	0	0	0	120	2e-05	0	0	0	0	0	0
Agrobacterium fabrum	1176649	S	75	0.00022	24	1e-05	57	4e-05	0	0	0	0	0	0	238	0.00015	0	0	25	1e-05	0	0	16	2e-05	0	0	17	3e-05	52	3e-05	34	3e-05	0	0	0	0	0	0	0	0	0	0	196	3e-05
Agrobacterium larrymoorei	160699	S	47	0.00014	55	2e-05	30	2e-05	0	0	279	4e-05	0	0	88	6e-05	0	0	25	1e-05	0	0	26	4e-05	0	0	21	4e-05	29	2e-05	30	2e-05	0	0	0	0	14	0	0	0	0	0	162	3e-05
Agrobacterium rhizogenes	359	S	84	0.00025	26	1e-05	32	2e-05	0	0	45	1e-05	0	0	94	6e-05	0	0	0	0	13	0	26	4e-05	0	0	14	2e-05	46	3e-05	23	2e-05	0	0	0	0	37	1e-05	0	0	0	0	22	0
Agrobacterium sp. H13-3	861208	S	0	0	0	0	0	0	0	0	49	1e-05	0	0	0	0	0	0	0	0	0	0	0	0	0	0	0	0	0	0	0	0	0	0	0	0	0	0	0	0	0	0	0	0
Agrobacterium sp. T29	2580515	S	0	0	0	0	0	0	0	0	26	0	0	0	12	1e-05	0	0	0	0	0	0	0	0	0	0	0	0	0	0	0	0	0	0	0	0	0	0	0	0	0	0	21	0
Agrobacterium tumefaciens	358	S	81	0.00024	99	3e-05	282	0.00021	83	4e-05	631	0.0001	0	0	653	0.00042	0	0	48	2e-05	145	5e-05	46	7e-05	0	0	120	0.0002	290	0.00018	172	0.00014	106	0.00015	0	0	90	1e-05	12	1e-05	54	1e-05	1023	0.00017
Agrobacterium vitis	373	S	0	0	49	1e-05	19	1e-05	0	0	115	2e-05	0	0	11	1e-05	0	0	0	0	73	3e-05	0	0	0	0	0	0	25	2e-05	13	1e-05	23	3e-05	0	0	53	1e-05	0	0	0	0	34	1e-05
Agrococcus carbonis	684552	S	49	0.00015	104	3e-05	0	0	0	0	0	0	0	0	165	0.00011	0	0	24	1e-05	0	0	24	4e-05	0	0	0	0	0	0	0	0	0	0	0	0	170	3e-05	0	0	0	0	63	1e-05
Agrococcus jejuensis	399736	S	75	0.00022	0	0	0	0	0	0	43	1e-05	0	0	131	8e-05	0	0	26	1e-05	0	0	35	5e-05	0	0	0	0	0	0	0	0	0	0	0	0	0	0	0	0	0	0	18	0
Agrococcus sp. SGAir0287	2070347	S	29	9e-05	0	0	0	0	0	0	19	0	0	0	118	8e-05	0	0	16	1e-05	0	0	12	2e-05	0	0	0	0	0	0	0	0	0	0	0	0	0	0	0	0	0	0	18	0
Agromyces aureus	453304	S	0	0	0	0	0	0	0	0	0	0	0	0	126	8e-05	0	0	18	1e-05	0	0	19	3e-05	0	0	0	0	0	0	0	0	0	0	0	0	0	0	0	0	0	0	0	0
Agromyces flavus	589382	S	0	0	0	0	0	0	0	0	75	1e-05	0	0	152	0.0001	0	0	13	1e-05	0	0	0	0	0	0	0	0	0	0	0	0	0	0	0	0	0	0	0	0	0	0	117	2e-05
Agromyces protaetiae	2509455	S	0	0	0	0	0	0	0	0	39	1e-05	0	0	59	4e-05	0	0	29	1e-05	0	0	12	2e-05	0	0	0	0	0	0	0	0	0	0	0	0	0	0	0	0	0	0	32	1e-05
Agromyces sp. HY052	2585717	S	0	0	0	0	0	0	0	0	0	0	0	0	115	7e-05	0	0	0	0	0	0	0	0	0	0	0	0	0	0	0	0	0	0	0	0	0	0	0	0	0	0	247	4e-05
Agromyces sp. KACC 19306	2592652	S	60	0.00018	0	0	0	0	17	1e-05	0	0	0	0	176	0.00011	0	0	15	1e-05	0	0	22	3e-05	0	0	0	0	0	0	0	0	0	0	0	0	0	0	0	0	0	0	80	1e-05
Agromyces sp. LHK192	2498704	S	0	0	0	0	0	0	0	0	85	1e-05	0	0	215	0.00014	0	0	0	0	0	0	0	0	0	0	0	0	0	0	0	0	0	0	0	0	0	0	0	0	0	0	145	2e-05
Agromyces sp. MF30-A	2080742	S	51	0.00015	10	0	0	0	0	0	0	0	0	0	291	0.00019	0	0	21	1e-05	0	0	42	6e-05	0	0	0	0	0	0	0	0	16	2e-05	0	0	0	0	0	0	0	0	209	3e-05
Ahniella affigens	2021234	S	0	0	134	4e-05	11	1e-05	10	0	0	0	0	0	38	2e-05	0	0	10	0	0	0	12	2e-05	0	0	0	0	0	0	0	0	17	2e-05	0	0	285	5e-05	0	0	0	0	0	0
Akkermansia glycaniphila	1679444	S	54	0.00016	0	0	0	0	28	1e-05	0	0	0	0	49	3e-05	0	0	0	0	0	0	20	3e-05	0	0	0	0	0	0	0	0	13	2e-05	0	0	0	0	0	0	11	0	0	0
Akkermansia muciniphila	239935	S	0	0	0	0	0	0	0	0	62	1e-05	0	0	0	0	0	0	0	0	0	0	0	0	0	0	0	0	0	0	0	0	0	0	0	0	0	0	0	0	0	0	0	0
Alcaligenaceae bacterium SJ-26	2593958	S	0	0	24	1e-05	0	0	0	0	0	0	0	0	79	5e-05	0	0	13	1e-05	0	0	0	0	0	0	0	0	17	1e-05	0	0	0	0	0	0	64	1e-05	0	0	0	0	431	7e-05
Alcaligenes aquatilis	323284	S	0	0	0	0	0	0	0	0	23	0	0	0	0	0	0	0	0	0	0	0	0	0	0	0	0	0	0	0	0	0	0	0	0	0	10	0	0	0	0	0	0	0
Alcaligenes faecalis	511	S	0	0	141	4e-05	102	8e-05	0	0	68	1e-05	0	0	44	3e-05	23	0	13	1e-05	0	0	15	2e-05	0	0	63	0.00011	151	9e-05	74	6e-05	27	4e-05	0	0	270	4e-05	0	0	10	0	0	0
Alcanivorax dieselolei	285091	S	0	0	0	0	97	7e-05	0	0	71	1e-05	0	0	10	1e-05	0	0	0	0	0	0	0	0	0	0	42	7e-05	86	5e-05	47	4e-05	0	0	0	0	0	0	0	0	0	0	0	0
Alcanivorax pacificus	1306787	S	0	0	12	0	0	0	0	0	0	0	0	0	41	3e-05	0	0	11	0	0	0	0	0	0	0	0	0	0	0	0	0	14	2e-05	0	0	0	0	0	0	0	0	12	0
Alcanivorax sp. N3-2A	2014542	S	0	0	0	0	13	1e-05	0	0	0	0	0	0	75	5e-05	0	0	29	1e-05	0	0	28	4e-05	0	0	0	0	10	1e-05	12	1e-05	42	6e-05	0	0	0	0	0	0	0	0	257	4e-05
Alcanivorax xenomutans	1094342	S	83	0.00025	17	0	0	0	0	0	0	0	0	0	79	5e-05	0	0	21	1e-05	0	0	37	5e-05	0	0	0	0	0	0	0	0	11	2e-05	0	0	0	0	0	0	0	0	107	2e-05
Alicycliphilus denitrificans	179636	S	19	6e-05	0	0	0	0	54	3e-05	68	1e-05	0	0	90	6e-05	0	0	20	1e-05	0	0	13	2e-05	0	0	0	0	13	1e-05	0	0	34	5e-05	0	0	0	0	0	0	20	0	674	0.00011
Alicyclobacillus acidocaldarius	405212	S	50	0.00015	0	0	0	0	0	0	0	0	0	0	52	3e-05	24	0	12	0	0	0	25	4e-05	0	0	0	0	0	0	0	0	0	0	0	0	0	0	0	0	0	0	0	0
Alienimonas californiensis	2527989	S	54	0.00016	24	1e-05	0	0	0	0	42	1e-05	0	0	128	8e-05	0	0	13	1e-05	0	0	19	3e-05	0	0	0	0	0	0	0	0	17	2e-05	0	0	32	1e-05	0	0	0	0	25	0
Aliivibrio fischeri	668	S	0	0	86	2e-05	0	0	0	0	0	0	0	0	0	0	0	0	0	0	0	0	0	0	0	0	0	0	0	0	0	0	0	0	0	0	100	2e-05	0	0	0	0	0	0
Aliivibrio salmonicida	40269	S	0	0	35	1e-05	0	0	0	0	0	0	0	0	0	0	0	0	0	0	0	0	0	0	0	0	0	0	0	0	0	0	0	0	0	0	67	1e-05	0	0	0	0	0	0
Aliivibrio wodanis	80852	S	0	0	47	1e-05	0	0	0	0	0	0	0	0	0	0	0	0	0	0	0	0	0	0	0	0	0	0	0	0	0	0	0	0	0	0	39	1e-05	0	0	0	0	0	0
Alistipes communis	2585118	S	0	0	66	2e-05	0	0	384	0.00018	0	0	0	0	13	1e-05	20	0	0	0	0	0	0	0	0	0	0	0	0	0	0	0	0	0	0	0	95	2e-05	0	0	219	3e-05	42	1e-05
Alistipes dispar	2585119	S	0	0	0	0	0	0	0	0	0	0	0	0	52	3e-05	0	0	0	0	0	0	0	0	0	0	0	0	0	0	0	0	0	0	0	0	12	0	0	0	0	0	0	0
Alistipes finegoldii	214856	S	121	0.00036	0	0	0	0	0	0	10	0	0	0	115	7e-05	0	0	18	1e-05	0	0	39	6e-05	0	0	0	0	0	0	0	0	0	0	0	0	0	0	0	0	0	0	26	0
Alistipes megaguti	2364787	S	40	0.00012	48	1e-05	0	0	0	0	30	0	0	0	21	1e-05	0	0	0	0	0	0	16	2e-05	0	0	0	0	0	0	0	0	0	0	0	0	101	2e-05	0	0	0	0	0	0
Alistipes onderdonkii	328813	S	83	0.00025	102	3e-05	18	1e-05	0	0	0	0	0	0	63	4e-05	13	0	14	1e-05	0	0	29	4e-05	0	0	13	2e-05	18	1e-05	0	0	0	0	0	0	132	2e-05	0	0	0	0	0	0
Alistipes shahii	328814	S	0	0	0	0	0	0	0	0	0	0	0	0	21	1e-05	0	0	0	0	0	0	0	0	0	0	0	0	0	0	0	0	0	0	0	0	0	0	0	0	0	0	0	0
Alkalilimnicola ehrlichii	351052	S	16	5e-05	160	4e-05	0	0	0	0	0	0	0	0	41	3e-05	0	0	11	0	0	0	0	0	0	0	0	0	0	0	0	0	14	2e-05	0	0	222	4e-05	0	0	0	0	149	2e-05
Alloactinosynnema sp. L-07	1653480	S	12	4e-05	0	0	0	0	0	0	175	3e-05	0	0	116	7e-05	0	0	20	1e-05	0	0	0	0	0	0	0	0	0	0	0	0	0	0	0	0	0	0	0	0	0	0	196	3e-05
Allochromatium vinosum	1049	S	0	0	0	0	16	1e-05	0	0	463	7e-05	0	0	28	2e-05	0	0	11	0	0	0	0	0	0	0	10	2e-05	23	1e-05	0	0	0	0	0	0	0	0	0	0	0	0	120	2e-05
Allokutzneria albata	211114	S	36	0.00011	53	1e-05	0	0	23	1e-05	74	1e-05	0	0	74	5e-05	0	0	32	1e-05	0	0	26	4e-05	0	0	0	0	0	0	0	0	18	3e-05	0	0	59	1e-05	0	0	0	0	155	3e-05
alpha proteobacterium HIMB5	859653	S	0	0	0	0	0	0	0	0	0	0	0	0	0	0	0	0	0	0	0	0	0	0	0	0	0	0	0	0	0	0	11	2e-05	0	0	0	0	0	0	0	0	0	0
Altererythrobacter atlanticus	1267766	S	0	0	168	5e-05	0	0	0	0	481	8e-05	0	0	0	0	0	0	0	0	0	0	0	0	0	0	0	0	0	0	0	0	0	0	0	0	306	5e-05	0	0	0	0	24	0
Altererythrobacter dongtanensis	692370	S	0	0	0	0	0	0	0	0	733	0.00012	0	0	42	3e-05	0	0	18	1e-05	0	0	14	2e-05	0	0	0	0	0	0	0	0	0	0	0	0	0	0	0	0	0	0	55	1e-05
Altererythrobacter epoxidivorans	361183	S	0	0	0	0	0	0	37	2e-05	263	4e-05	0	0	28	2e-05	0	0	0	0	0	0	0	0	0	0	0	0	0	0	0	0	13	2e-05	0	0	0	0	0	0	0	0	46	1e-05
Altererythrobacter ishigakiensis	476157	S	0	0	0	0	0	0	0	0	14	0	0	0	0	0	0	0	0	0	0	0	0	0	0	0	0	0	0	0	0	0	0	0	0	0	0	0	0	0	0	0	18	0
Altererythrobacter mangrovi	1982042	S	0	0	0	0	0	0	0	0	327	5e-05	0	0	43	3e-05	0	0	0	0	0	0	0	0	0	0	0	0	0	0	0	0	0	0	0	0	0	0	0	0	0	0	48	1e-05
Altererythrobacter marensis	543877	S	0	0	80	2e-05	0	0	0	0	375	6e-05	0	0	11	1e-05	0	0	0	0	0	0	0	0	0	0	0	0	0	0	0	0	0	0	0	0	135	2e-05	0	0	0	0	0	0
Altererythrobacter namhicola	645517	S	0	0	0	0	0	0	0	0	609	0.0001	0	0	0	0	0	0	18	1e-05	0	0	0	0	0	0	0	0	0	0	0	0	0	0	0	0	0	0	0	0	0	0	31	1e-05
Altererythrobacter sp. B11	2060312	S	0	0	0	0	0	0	0	0	919	0.00015	0	0	39	3e-05	0	0	0	0	132	5e-05	0	0	0	0	0	0	0	0	0	0	0	0	0	0	0	0	0	0	0	0	105	2e-05
Altererythrobacter sp. BO-6	2604537	S	0	0	0	0	0	0	0	0	343	5e-05	0	0	108	7e-05	0	0	0	0	0	0	0	0	0	0	0	0	0	0	0	0	0	0	0	0	0	0	0	0	0	0	38	1e-05
Altererythrobacter sp. NS1	2338327	S	0	0	0	0	0	0	0	0	204	3e-05	0	0	44	3e-05	0	0	0	0	0	0	0	0	0	0	0	0	0	0	0	0	0	0	0	0	0	0	0	0	0	0	11	0
Altererythrobacter sp. TH136	2067415	S	0	0	0	0	0	0	0	0	197	3e-05	0	0	22	1e-05	0	0	0	0	0	0	0	0	0	0	0	0	0	0	0	0	0	0	0	0	0	0	0	0	0	0	83	1e-05
Altererythrobacter sp. ZODW24	2185142	S	54	0.00016	0	0	0	0	0	0	176	3e-05	0	0	74	5e-05	10	0	17	1e-05	0	0	33	5e-05	0	0	0	0	0	0	0	0	11	2e-05	0	0	0	0	0	0	0	0	0	0
Alteromonas macleodii	28108	S	0	0	39	1e-05	13	1e-05	0	0	0	0	0	0	0	0	10	0	0	0	104	4e-05	0	0	0	0	20	3e-05	60	4e-05	29	2e-05	0	0	0	0	21	0	0	0	0	0	12	0
Alteromonas mediterranea	314275	S	0	0	164	5e-05	0	0	0	0	0	0	0	0	0	0	0	0	0	0	0	0	0	0	0	0	0	0	0	0	0	0	0	0	0	0	255	4e-05	0	0	0	0	0	0
Alteromonas naphthalenivorans	715451	S	0	0	0	0	97	7e-05	0	0	0	0	0	0	0	0	0	0	0	0	0	0	0	0	0	0	21	4e-05	75	5e-05	53	4e-05	0	0	0	0	0	0	0	0	0	0	0	0
Alteromonas pelagimontana	1858656	S	0	0	0	0	10	1e-05	0	0	0	0	0	0	0	0	0	0	0	0	0	0	0	0	0	0	0	0	14	1e-05	20	2e-05	0	0	0	0	0	0	0	0	0	0	0	0
Alteromonas sp. BL110	1714845	S	0	0	0	0	0	0	0	0	0	0	0	0	46	3e-05	0	0	0	0	0	0	0	0	0	0	0	0	0	0	0	0	0	0	0	0	0	0	0	0	0	0	0	0
Alteromonas sp. I4	2652380	S	0	0	17	0	0	0	0	0	0	0	0	0	0	0	0	0	0	0	0	0	0	0	0	0	0	0	0	0	0	0	0	0	0	0	43	1e-05	0	0	0	0	0	0
Alteromonas sp. RKMC-009	2267264	S	10	3e-05	163	4e-05	0	0	24	1e-05	0	0	0	0	24	2e-05	18	0	0	0	0	0	0	0	0	0	0	0	0	0	0	0	22	3e-05	0	0	296	5e-05	0	0	12	0	0	0
Aminobacter aminovorans	83263	S	0	0	34	1e-05	22	2e-05	0	0	155	2e-05	45	1e-05	260	0.00017	0	0	21	1e-05	91	3e-05	0	0	0	0	0	0	28	2e-05	18	1e-05	11	2e-05	0	0	60	1e-05	0	0	0	0	140	2e-05
Aminobacter sp. MSH1	374606	S	0	0	42	1e-05	20	1e-05	14	1e-05	325	5e-05	0	0	514	0.00033	0	0	97	4e-05	0	0	0	0	0	0	0	0	12	1e-05	13	1e-05	0	0	0	0	40	1e-05	12	1e-05	0	0	410	7e-05
Ammonifex degensii	42838	S	0	0	0	0	0	0	0	0	0	0	0	0	0	0	0	0	0	0	0	0	0	0	0	0	0	0	0	0	0	0	0	0	0	0	0	0	0	0	0	0	18	0
Amycolatopsis albispora	1804986	S	60	0.00018	31	1e-05	22	2e-05	25	1e-05	55	1e-05	0	0	199	0.00013	0	0	44	2e-05	0	0	28	4e-05	0	0	14	2e-05	27	2e-05	20	2e-05	0	0	0	0	37	1e-05	0	0	0	0	124	2e-05
Amycolatopsis japonica	208439	S	0	0	26	1e-05	0	0	0	0	0	0	0	0	29	2e-05	0	0	0	0	0	0	0	0	0	0	0	0	0	0	0	0	0	0	0	0	36	1e-05	0	0	0	0	54	1e-05
Amycolatopsis keratiniphila	129921	S	34	0.0001	0	0	0	0	0	0	41	1e-05	0	0	185	0.00012	0	0	20	1e-05	0	0	36	5e-05	177	2e-05	0	0	0	0	0	0	0	0	0	0	0	0	0	0	0	0	185	3e-05
Amycolatopsis mediterranei	33910	S	64	0.00019	0	0	18	1e-05	0	0	253	4e-05	0	0	254	0.00016	0	0	25	1e-05	0	0	31	5e-05	0	0	0	0	20	1e-05	14	1e-05	22	3e-05	0	0	0	0	0	0	0	0	204	3e-05
Amycolatopsis methanolica	1814	S	57	0.00017	13	0	0	0	0	0	79	1e-05	0	0	152	0.0001	0	0	53	2e-05	0	0	36	5e-05	0	0	0	0	0	0	0	0	0	0	0	0	0	0	0	0	0	0	210	3e-05
Amycolatopsis orientalis	31958	S	100	0.0003	11	0	0	0	18	1e-05	48	1e-05	0	0	167	0.00011	0	0	37	2e-05	0	0	44	6e-05	0	0	0	0	0	0	0	0	14	2e-05	0	0	0	0	0	0	0	0	521	8e-05
Amycolatopsis sp. AA4	1896961	S	62	0.00018	0	0	0	0	98	5e-05	92	1e-05	0	0	86	6e-05	0	0	40	2e-05	0	0	32	5e-05	0	0	0	0	0	0	0	0	61	9e-05	0	0	0	0	0	0	56	1e-05	88	1e-05
Amycolatopsis sp. BJA-103	1911175	S	12	4e-05	0	0	0	0	0	0	0	0	0	0	45	3e-05	0	0	12	0	0	0	11	2e-05	0	0	0	0	0	0	0	0	26	4e-05	0	0	0	0	0	0	0	0	179	3e-05
Amycolatopsis sp. YIM 10	2653857	S	0	0	36	1e-05	0	0	12	1e-05	268	4e-05	0	0	111	7e-05	0	0	44	2e-05	0	0	0	0	0	0	0	0	0	0	0	0	12	2e-05	0	0	28	0	11	1e-05	0	0	61	1e-05
Anabaena cylindrica	1165	S	0	0	0	0	0	0	0	0	0	0	0	0	0	0	0	0	0	0	0	0	0	0	0	0	0	0	0	0	0	0	21	3e-05	0	0	0	0	0	0	0	0	0	0
Anabaena sp. 90	46234	S	28	8e-05	0	0	0	0	0	0	0	0	0	0	32	2e-05	0	0	0	0	0	0	10	1e-05	0	0	0	0	0	0	0	0	0	0	0	0	0	0	0	0	0	0	0	0
Anabaena sp. WA102	1647413	S	0	0	0	0	0	0	52	2e-05	0	0	0	0	0	0	15	0	0	0	0	0	0	0	0	0	0	0	0	0	0	0	0	0	0	0	0	0	0	0	34	0	0	0
Anaerobutyricum hallii	39488	S	0	0	0	0	0	0	0	0	0	0	0	0	0	0	0	0	0	0	0	0	0	0	0	0	0	0	0	0	0	0	0	0	0	0	0	0	0	0	0	0	0	0
Anaerococcus mediterraneensis	1870984	S	0	0	0	0	0	0	0	0	0	0	0	0	0	0	12	0	0	0	0	0	0	0	0	0	0	0	0	0	0	0	0	0	0	0	0	0	0	0	12	0	0	0
Anaerococcus prevotii	33034	S	0	0	0	0	0	0	0	0	0	0	0	0	22	1e-05	0	0	0	0	0	0	0	0	15	0	0	0	0	0	0	0	0	0	0	0	0	0	0	0	16	0	0	0
Anaerolinea thermophila	167964	S	0	0	124	3e-05	0	0	12	1e-05	0	0	0	0	0	0	0	0	0	0	0	0	0	0	0	0	0	0	0	0	0	0	0	0	0	0	104	2e-05	0	0	0	0	0	0
Anaeromyxobacter dehalogenans	161493	S	0	0	0	0	0	0	0	0	13	0	0	0	179	0.00012	0	0	39	2e-05	0	0	22	3e-05	0	0	0	0	16	1e-05	0	0	0	0	0	0	0	0	0	0	0	0	205	3e-05
Anaeromyxobacter sp. Fw109-5	404589	S	29	9e-05	0	0	11	1e-05	0	0	0	0	0	0	160	0.0001	0	0	17	1e-05	0	0	28	4e-05	0	0	13	2e-05	23	1e-05	12	1e-05	0	0	0	0	0	0	0	0	0	0	376	6e-05
Anaeromyxobacter sp. K	447217	S	0	0	0	0	180	0.00013	0	0	0	0	0	0	16	1e-05	0	0	10	0	0	0	0	0	0	0	75	0.00013	164	0.0001	91	8e-05	0	0	0	0	0	0	0	0	0	0	35	1e-05
Anaerostipes hadrus	649756	S	0	0	0	0	0	0	0	0	0	0	0	0	0	0	0	0	0	0	0	0	0	0	0	0	0	0	0	0	0	0	0	0	0	0	0	0	0	0	0	0	0	0
Anaplasma platys	949	S	0	0	0	0	0	0	0	0	0	0	0	0	0	0	0	0	0	0	0	0	0	0	0	0	0	0	0	0	0	0	0	0	0	0	0	0	0	0	15	0	0	0
Ancylobacter pratisalsi	1745854	S	0	0	120	3e-05	0	0	0	0	139	2e-05	0	0	800	0.00052	0	0	13	1e-05	0	0	0	0	0	0	0	0	0	0	0	0	15	2e-05	0	0	87	1e-05	0	0	0	0	712	0.00012
Ancylobacter sp. TS-1	1850374	S	0	0	0	0	0	0	0	0	1530	0.00024	0	0	805	0.00052	0	0	28	1e-05	0	0	0	0	0	0	0	0	0	0	0	0	19	3e-05	0	0	0	0	0	0	0	0	671	0.00011
Aneurinibacillus soli	1500254	S	0	0	0	0	0	0	0	0	0	0	0	0	0	0	0	0	0	0	0	0	0	0	0	0	0	0	0	0	0	0	14	2e-05	0	0	0	0	0	0	0	0	43	1e-05
Anoxybacillus flavithermus	33934	S	0	0	0	0	0	0	0	0	0	0	0	0	0	0	0	0	0	0	0	0	0	0	0	0	0	0	0	0	0	0	0	0	0	0	0	0	0	0	0	0	0	0
Anoxybacter fermentans	1323375	S	0	0	0	0	0	0	0	0	0	0	0	0	0	0	0	0	0	0	0	0	0	0	0	0	0	0	0	0	0	0	0	0	0	0	0	0	0	0	0	0	0	0
Anseongella ginsenosidimutans	496056	S	0	0	17	0	0	0	0	0	0	0	0	0	0	0	0	0	0	0	0	0	0	0	0	0	0	0	0	0	0	0	0	0	0	0	0	0	0	0	0	0	0	0
Antarcticibacterium flavum	2058175	S	0	0	141	4e-05	0	0	0	0	0	0	0	0	0	0	0	0	0	0	0	0	0	0	0	0	0	0	0	0	0	0	0	0	0	0	161	3e-05	0	0	0	0	0	0
Antarctobacter heliothermus	74033	S	89	0.00026	26	1e-05	0	0	0	0	33	1e-05	0	0	105	7e-05	0	0	19	1e-05	0	0	27	4e-05	0	0	0	0	0	0	0	0	10	1e-05	0	0	18	0	0	0	0	0	72	1e-05
Apibacter sp. B3706	2656760	S	0	0	0	0	0	0	0	0	0	0	0	0	0	0	0	0	0	0	0	0	0	0	0	0	0	0	0	0	0	0	0	0	0	0	0	0	0	0	18	0	0	0
Aquabacterium olei	1296669	S	31	9e-05	0	0	0	0	0	0	0	0	0	0	93	6e-05	0	0	0	0	0	0	10	1e-05	0	0	0	0	0	0	0	0	0	0	0	0	0	0	0	0	0	0	69	1e-05
Aquaspirillum sp. LM1	1938604	S	0	0	0	0	0	0	0	0	0	0	0	0	18	1e-05	0	0	0	0	0	0	0	0	0	0	0	0	0	0	0	0	0	0	0	0	0	0	0	0	0	0	0	0
Aquicella siphonis	254247	S	0	0	28	1e-05	0	0	0	0	0	0	0	0	0	0	0	0	0	0	0	0	0	0	0	0	0	0	0	0	0	0	0	0	0	0	27	0	0	0	0	0	0	0
Aquiflexum balticum	280473	S	0	0	13	0	0	0	0	0	0	0	0	0	0	0	0	0	0	0	0	0	0	0	0	0	0	0	0	0	0	0	0	0	0	0	23	0	0	0	0	0	0	0
Aquimarina sp. BL5	1714860	S	0	0	0	0	0	0	0	0	0	0	0	0	0	0	0	0	0	0	0	0	0	0	0	0	0	0	0	0	0	0	13	2e-05	0	0	0	0	0	0	0	0	0	0
Aquisphaera giovannonii	406548	S	122	0.00036	43	1e-05	0	0	16	1e-05	111	2e-05	0	0	302	0.00019	0	0	36	1e-05	0	0	55	8e-05	0	0	0	0	11	1e-05	0	0	13	2e-05	0	0	43	1e-05	0	0	0	0	360	6e-05
Aquitalea denitrificans	519081	S	0	0	208	6e-05	14	1e-05	0	0	85	1e-05	0	0	0	0	0	0	0	0	0	0	0	0	0	0	0	0	21	1e-05	15	1e-05	0	0	0	0	293	5e-05	0	0	0	0	0	0
Aquitalea magnusonii	332411	S	0	0	12	0	35	3e-05	0	0	0	0	0	0	0	0	0	0	0	0	0	0	0	0	0	0	16	3e-05	35	2e-05	22	2e-05	0	0	0	0	0	0	0	0	0	0	15	0
Aquitalea sp. THG-DN7.12	1537400	S	26	8e-05	0	0	0	0	0	0	0	0	0	0	0	0	0	0	29	1e-05	0	0	0	0	0	0	0	0	0	0	0	0	0	0	0	0	0	0	0	0	0	0	13	0
Aquitalea sp. USM4	1590041	S	0	0	0	0	0	0	0	0	0	0	0	0	0	0	0	0	0	0	0	0	0	0	0	0	0	0	0	0	0	0	0	0	0	0	11	0	0	0	0	0	0	0
Arabia massiliensis	1870985	S	0	0	0	0	0	0	0	0	200	3e-05	0	0	51	3e-05	0	0	0	0	0	0	0	0	0	0	0	0	0	0	0	0	0	0	0	0	0	0	0	0	0	0	46	1e-05
Arachidicoccus sp. B3-10	2545455	S	0	0	0	0	0	0	0	0	0	0	0	0	0	0	0	0	0	0	0	0	0	0	0	0	0	0	0	0	0	0	11	2e-05	0	0	0	0	0	0	0	0	0	0
Arachidicoccus sp. KIS59-12	2341117	S	0	0	10	0	0	0	0	0	0	0	0	0	0	0	0	0	0	0	0	0	0	0	0	0	0	0	0	0	0	0	0	0	0	0	0	0	0	0	0	0	0	0
Archaeoglobus veneficus	58290	S	0	0	0	0	0	0	0	0	0	0	0	0	0	0	0	0	0	0	0	0	0	0	0	0	0	0	0	0	0	0	0	0	0	0	0	0	0	0	13	0	0	0
Archangium gephyra	48	S	18	5e-05	0	0	0	0	20	1e-05	144	2e-05	0	0	98	6e-05	0	0	27	1e-05	0	0	19	3e-05	0	0	0	0	0	0	0	0	17	2e-05	0	0	0	0	0	0	0	0	208	3e-05
Arcobacter aquimarinus	1315211	S	0	0	32	1e-05	0	0	0	0	0	0	0	0	0	0	0	0	0	0	0	0	0	0	0	0	0	0	0	0	0	0	0	0	0	0	24	0	0	0	0	0	0	0
Arcobacter butzleri	28197	S	0	0	59	2e-05	0	0	0	0	0	0	0	0	0	0	0	0	0	0	0	0	0	0	0	0	0	0	0	0	0	0	0	0	0	0	13	0	0	0	0	0	0	0
Arcobacter molluscorum	1032072	S	0	0	0	0	0	0	13	1e-05	0	0	0	0	0	0	0	0	0	0	0	0	0	0	0	0	0	0	0	0	0	0	0	0	0	0	0	0	0	0	22	0	0	0
Arcobacter nitrofigilis	28199	S	0	0	0	0	0	0	0	0	0	0	0	0	0	0	0	0	0	0	0	0	0	0	0	0	0	0	0	0	0	0	0	0	0	0	0	0	0	0	0	0	0	0
Arcobacter skirrowii	28200	S	0	0	0	0	26	2e-05	0	0	0	0	0	0	0	0	0	0	0	0	0	0	0	0	0	0	15	3e-05	23	1e-05	15	1e-05	0	0	0	0	0	0	0	0	0	0	0	0
Arcticibacterium luteifluviistationis	1784714	S	0	0	0	0	0	0	42	2e-05	0	0	0	0	0	0	0	0	0	0	0	0	10	1e-05	0	0	0	0	0	0	0	0	24	3e-05	0	0	0	0	0	0	22	0	19	0
Arenimonas daejeonensis	370777	S	0	0	0	0	78	6e-05	0	0	25	0	0	0	0	0	0	0	0	0	0	0	0	0	0	0	40	7e-05	150	9e-05	42	3e-05	0	0	0	0	27	0	0	0	0	0	0	0
Armatimonadetes bacterium Uphvl-Ar1	2004467	S	23	7e-05	0	0	33	2e-05	0	0	0	0	0	0	16	1e-05	0	0	0	0	0	0	0	0	0	0	22	4e-05	48	3e-05	14	1e-05	0	0	0	0	0	0	0	0	0	0	0	0
Aromatoleum aromaticum	551760	S	141	0.00042	45	1e-05	0	0	13	1e-05	85	1e-05	23	0	181	0.00012	0	0	27	1e-05	0	0	38	6e-05	0	0	0	0	0	0	0	0	14	2e-05	0	0	73	1e-05	0	0	0	0	223	4e-05
Arsenicicoccus sp. oral taxon 190	1658671	S	51	0.00015	0	0	20	1e-05	38	2e-05	54	1e-05	0	0	124	8e-05	0	0	34	1e-05	0	0	21	3e-05	0	0	0	0	14	1e-05	0	0	0	0	0	0	0	0	0	0	0	0	21	0
Arsenophonus nasoniae	638	S	0	0	144	4e-05	58	4e-05	19	1e-05	0	0	0	0	0	0	0	0	0	0	0	0	63	9e-05	14	0	55	9e-05	94	6e-05	34	3e-05	20	3e-05	0	0	175	3e-05	0	0	12	0	0	0
Arthrobacter alpinus	656366	S	0	0	0	0	0	0	13	1e-05	0	0	0	0	13	1e-05	19	0	18	1e-05	0	0	15	2e-05	0	0	0	0	0	0	0	0	34	5e-05	0	0	0	0	37	3e-05	0	0	0	0
Arthrobacter crystallopoietes	37928	S	0	0	65	2e-05	0	0	18	1e-05	68	1e-05	0	0	39	3e-05	0	0	27	1e-05	0	0	0	0	0	0	0	0	0	0	0	0	0	0	0	0	88	1e-05	36	3e-05	10	0	0	0
Arthrobacter dokdonellae	2211210	S	0	0	20	1e-05	0	0	0	0	25	0	0	0	38	2e-05	0	0	39	2e-05	0	0	0	0	0	0	0	0	0	0	0	0	0	0	0	0	16	0	20	1e-05	0	0	25	0
Arthrobacter sp. 24S4-2	2575374	S	0	0	0	0	130	0.0001	10	0	0	0	0	0	11	1e-05	13	0	11	0	0	0	0	0	0	0	30	5e-05	69	4e-05	53	4e-05	19	3e-05	0	0	0	0	21	1e-05	0	0	0	0
Arthrobacter sp. AQ5-05	2184581	S	0	0	0	0	0	0	0	0	0	0	0	0	0	0	0	0	0	0	0	0	0	0	0	0	0	0	0	0	0	0	0	0	0	0	0	0	0	0	0	0	0	0
Arthrobacter sp. ERGS1:01	1704044	S	47	0.00014	0	0	0	0	0	0	0	0	0	0	170	0.00011	0	0	20	1e-05	0	0	28	4e-05	0	0	0	0	0	0	0	0	0	0	0	0	0	0	35	2e-05	0	0	0	0
Arthrobacter sp. FB24	290399	S	0	0	0	0	0	0	0	0	0	0	0	0	74	5e-05	0	0	13	1e-05	0	0	14	2e-05	0	0	0	0	0	0	0	0	37	5e-05	0	0	0	0	22	2e-05	0	0	125	2e-05
Arthrobacter sp. J3.40	347209	S	0	0	0	0	0	0	0	0	0	0	0	0	0	0	0	0	0	0	0	0	0	0	0	0	0	0	0	0	0	0	0	0	0	0	0	0	10	1e-05	0	0	0	0
Arthrobacter sp. KBS0702	2578107	S	0	0	0	0	0	0	21	1e-05	0	0	0	0	62	4e-05	0	0	26	1e-05	0	0	0	0	0	0	0	0	0	0	0	0	0	0	0	0	0	0	21	1e-05	0	0	0	0
Arthrobacter sp. PAMC 25486	1494608	S	0	0	89	2e-05	0	0	0	0	0	0	0	0	0	0	0	0	0	0	0	0	0	0	0	0	0	0	0	0	0	0	0	0	0	0	101	2e-05	18	1e-05	0	0	0	0
Arthrobacter sp. PAMC25564	2565366	S	24	7e-05	0	0	0	0	20	1e-05	0	0	0	0	11	1e-05	0	0	0	0	0	0	11	2e-05	0	0	0	0	0	0	0	0	0	0	0	0	0	0	24	2e-05	0	0	10	0
Arthrobacter sp. PGP41	2079227	S	0	0	59	2e-05	0	0	0	0	0	0	0	0	0	0	0	0	0	0	0	0	0	0	0	0	0	0	0	0	0	0	0	0	0	0	33	1e-05	11	1e-05	0	0	14	0
Arthrobacter sp. QXT-31	1357915	S	0	0	79	2e-05	0	0	18	1e-05	0	0	24	0	18	1e-05	0	0	0	0	0	0	0	0	0	0	0	0	0	0	0	0	0	0	0	0	101	2e-05	24	2e-05	0	0	0	0
Arthrobacter sp. Rue61a	1118963	S	0	0	0	0	0	0	0	0	0	0	0	0	0	0	0	0	0	0	0	0	0	0	0	0	0	0	0	0	0	0	0	0	0	0	0	0	14	1e-05	0	0	0	0
Arthrobacter sp. U41	1849032	S	0	0	0	0	0	0	0	0	0	0	0	0	47	3e-05	0	0	11	0	0	0	0	0	0	0	0	0	0	0	0	0	10	1e-05	0	0	0	0	21	1e-05	0	0	0	0
Arthrobacter sp. UKPF54-2	2600159	S	33	0.0001	0	0	0	0	0	0	148	2e-05	0	0	59	4e-05	0	0	22	1e-05	0	0	19	3e-05	0	0	0	0	0	0	0	0	0	0	0	0	0	0	25	2e-05	0	0	103	2e-05
Arthrobacter sp. YC-RL1	1652545	S	20	6e-05	0	0	0	0	0	0	0	0	0	0	46	3e-05	0	0	16	1e-05	0	0	21	3e-05	0	0	0	0	0	0	0	0	10	1e-05	0	0	0	0	22	2e-05	0	0	133	2e-05
Arthrobacter sp. YN	2020486	S	60	0.00018	25	1e-05	0	0	18	1e-05	0	0	0	0	91	6e-05	0	0	16	1e-05	0	0	26	4e-05	0	0	0	0	0	0	0	0	0	0	0	0	32	1e-05	14	1e-05	0	0	0	0
Arthrobacter sp. ZXY-2	1806905	S	0	0	0	0	0	0	0	0	0	0	0	0	29	2e-05	0	0	0	0	0	0	0	0	0	0	0	0	0	0	0	0	0	0	0	0	0	0	24	2e-05	0	0	0	0
Asaia bogorensis	91915	S	15	4e-05	35	1e-05	0	0	58	3e-05	156	2e-05	0	0	0	0	0	0	18	1e-05	0	0	24	4e-05	0	0	0	0	0	0	0	0	40	6e-05	0	0	45	1e-05	0	0	24	0	91	1e-05
Aspergillus fumigatus	746128	S	33448	0.09902	4976	0.00137	83	6e-05	77664	0.03734	243	4e-05	2115	0.00026	13814	0.00892	11347	0.0018	21628	0.00882	32	1e-05	22449	0.03307	362	5e-05	131	0.00022	93	6e-05	0	0	64439	0.09178	713	0.00069	18	0	7122	0.00507	36375	0.00465	18176	0.00295
Aspergillus oryzae	5062	S	40350	0.11945	7172	0.00198	244	0.00018	109284	0.05254	304	5e-05	3160	0.0004	15643	0.0101	17498	0.00278	26877	0.01096	87	3e-05	29297	0.04316	503	6e-05	351	0.00059	230	0.00014	0	0	96439	0.13735	1460	0.00142	17	0	8775	0.00625	56573	0.00723	23807	0.00387
Asticcacaulis excentricus	78587	S	0	0	16	0	0	0	0	0	498	8e-05	0	0	58	4e-05	0	0	0	0	0	0	0	0	0	0	0	0	0	0	0	0	0	0	0	0	26	0	0	0	0	0	94	2e-05
Atlantibacter hermannii	565	S	0	0	8890	0.00245	7667	0.00566	0	0	0	0	0	0	0	0	37	1e-05	0	0	456	0.00017	82	0.00012	296	4e-05	3153	0.00532	8417	0.00527	5384	0.00447	0	0	34	3e-05	13636	0.0022	0	0	0	0	52	1e-05
Atopobium parvulum	1382	S	0	0	0	0	0	0	0	0	0	0	0	0	0	0	0	0	0	0	0	0	0	0	0	0	0	0	0	0	0	0	0	0	0	0	0	0	0	0	0	0	0	0
Aurantimicrobium sp. MWH-Mo1	1987356	S	0	0	0	0	0	0	0	0	0	0	0	0	0	0	0	0	0	0	0	0	0	0	0	0	0	0	0	0	0	0	0	0	0	0	0	0	0	0	0	0	0	0
Auraticoccus monumenti	675864	S	94	0.00028	0	0	0	0	13	1e-05	11	0	0	0	184	0.00012	34	1e-05	45	2e-05	0	0	27	4e-05	0	0	0	0	0	0	0	0	15	2e-05	0	0	0	0	0	0	0	0	747	0.00012
Aureimonas sp. AU20	1349819	S	26	8e-05	0	0	17	1e-05	19	1e-05	794	0.00013	44	1e-05	790	0.00051	0	0	79	3e-05	0	0	0	0	0	0	12	2e-05	25	2e-05	0	0	15	2e-05	0	0	0	0	17	1e-05	0	0	766	0.00012
Auricoccus indicus	1849491	S	0	0	0	0	0	0	0	0	15	0	0	0	0	0	0	0	0	0	0	0	0	0	0	0	0	0	0	0	0	0	0	0	0	0	0	0	0	0	27	0	0	0
Auritidibacter sp. NML130574	2170745	S	0	0	0	0	0	0	0	0	0	0	0	0	0	0	0	0	0	0	0	0	0	0	0	0	0	0	0	0	0	0	17	2e-05	0	0	0	0	0	0	0	0	0	0
Austwickia chelonae	100225	S	0	0	0	0	0	0	0	0	0	0	0	0	0	0	0	0	0	0	0	0	0	0	0	0	0	0	0	0	0	0	10	1e-05	0	0	0	0	0	0	0	0	0	0
Avibacterium paragallinarum	728	S	0	0	0	0	0	0	0	0	0	0	0	0	0	0	0	0	0	0	0	0	0	0	0	0	0	0	0	0	0	0	0	0	0	0	0	0	0	0	0	0	0	0
Avibacterium volantium	762	S	0	0	41	1e-05	12	1e-05	0	0	0	0	0	0	0	0	0	0	0	0	0	0	0	0	0	0	0	0	15	1e-05	0	0	0	0	0	0	58	1e-05	0	0	0	0	0	0
Azoarcus communis	41977	S	29	9e-05	85	2e-05	0	0	0	0	0	0	0	0	79	5e-05	0	0	14	1e-05	0	0	0	0	0	0	0	0	0	0	0	0	0	0	0	0	126	2e-05	0	0	0	0	220	4e-05
Azoarcus olearius	418699	S	0	0	0	0	0	0	0	0	0	0	0	0	18	1e-05	0	0	0	0	0	0	0	0	0	0	0	0	0	0	0	0	0	0	0	0	0	0	0	0	0	0	0	0
Azoarcus sp. BH72	62928	S	0	0	10	0	0	0	0	0	0	0	0	0	21	1e-05	0	0	0	0	0	0	0	0	0	0	0	0	0	0	0	0	0	0	0	0	0	0	0	0	0	0	11	0
Azoarcus sp. CIB	198107	S	45	0.00013	0	0	0	0	0	0	138	2e-05	0	0	147	9e-05	0	0	12	0	0	0	19	3e-05	0	0	0	0	0	0	0	0	16	2e-05	0	0	0	0	0	0	0	0	13	0
Azoarcus sp. DD4	2027405	S	39	0.00012	68	2e-05	116	9e-05	0	0	28	0	0	0	168	0.00011	0	0	26	1e-05	0	0	12	2e-05	0	0	82	0.00014	223	0.00014	113	9e-05	0	0	0	0	121	2e-05	0	0	0	0	0	0
Azoarcus sp. DN11	356837	S	0	0	0	0	0	0	0	0	52	1e-05	0	0	255	0.00016	0	0	0	0	0	0	0	0	0	0	0	0	0	0	0	0	0	0	0	0	0	0	0	0	0	0	326	5e-05
Azoarcus sp. KH32C	748247	S	0	0	21	1e-05	0	0	0	0	43	1e-05	0	0	143	9e-05	0	0	12	0	0	0	0	0	0	0	0	0	0	0	0	0	0	0	0	0	0	0	0	0	0	0	268	4e-05
Azoarcus sp. SY39	2067960	S	0	0	61	2e-05	0	0	0	0	0	0	0	0	38	2e-05	0	0	0	0	0	0	0	0	0	0	0	0	0	0	0	0	0	0	0	0	79	1e-05	0	0	0	0	0	0
Azorhizobium caulinodans	7	S	0	0	0	0	0	0	0	0	140	2e-05	0	0	1176	0.00076	0	0	17	1e-05	0	0	0	0	0	0	0	0	0	0	0	0	15	2e-05	0	0	0	0	0	0	0	0	781	0.00013
Azospira sp. I09	1765049	S	0	0	0	0	0	0	0	0	0	0	0	0	14	1e-05	0	0	0	0	0	0	0	0	0	0	0	0	0	0	0	0	0	0	0	0	0	0	0	0	0	0	31	1e-05
Azospirillum brasilense	192	S	147	0.00044	170	5e-05	13	1e-05	54	3e-05	1099	0.00017	12	0	1547	0.001	0	0	179	7e-05	58	2e-05	70	0.0001	0	0	0	0	26	2e-05	10	1e-05	94	0.00013	0	0	241	4e-05	26	2e-05	22	0	2431	0.00039
Azospirillum humicireducens	1226968	S	0	0	93	3e-05	45	3e-05	0	0	0	0	0	0	282	0.00018	0	0	19	1e-05	0	0	12	2e-05	0	0	18	3e-05	51	3e-05	31	3e-05	0	0	0	0	68	1e-05	0	0	0	0	283	5e-05
Azospirillum lipoferum	193	S	0	0	84	2e-05	30	2e-05	0	0	904	0.00014	13	0	692	0.00045	0	0	52	2e-05	160	6e-05	23	3e-05	0	0	0	0	27	2e-05	14	1e-05	11	2e-05	0	0	137	2e-05	0	0	0	0	498	8e-05
Azospirillum sp. CFH 70021	2202148	S	48	0.00014	13	0	0	0	0	0	119	2e-05	0	0	1097	0.00071	19	0	32	1e-05	0	0	25	4e-05	0	0	0	0	12	1e-05	0	0	43	6e-05	0	0	0	0	0	0	0	0	1423	0.00023
Azospirillum sp. M2T2B2	682998	S	61	0.00018	13	0	16	1e-05	0	0	421	7e-05	0	0	311	0.0002	0	0	27	1e-05	0	0	31	5e-05	0	0	0	0	10	1e-05	11	1e-05	12	2e-05	0	0	0	0	0	0	0	0	218	4e-05
Azospirillum sp. TSA2s	709810	S	0	0	21	1e-05	13	1e-05	0	0	185	3e-05	0	0	405	0.00026	0	0	10	0	0	0	0	0	0	0	10	2e-05	24	2e-05	0	0	0	0	0	0	20	0	0	0	0	0	138	2e-05
Azospirillum sp. TSH100	652764	S	0	0	52	1e-05	23	2e-05	0	0	134	2e-05	0	0	501	0.00032	0	0	17	1e-05	0	0	0	0	0	0	0	0	40	3e-05	18	1e-05	0	0	0	0	51	1e-05	0	0	0	0	340	6e-05
Azospirillum sp. TSH58	664962	S	54	0.00016	0	0	0	0	0	0	165	3e-05	0	0	290	0.00019	0	0	31	1e-05	0	0	25	4e-05	0	0	0	0	0	0	0	0	12	2e-05	0	0	0	0	0	0	0	0	310	5e-05
Azospirillum thiophilum	528244	S	43	0.00013	410	0.00011	0	0	0	0	498	8e-05	0	0	568	0.00037	0	0	38	2e-05	0	0	47	7e-05	0	0	0	0	0	0	0	0	53	8e-05	0	0	651	0.00011	0	0	0	0	744	0.00012
Azotobacter chroococcum	353	S	0	0	0	0	0	0	0	0	34	1e-05	0	0	58	4e-05	0	0	21	1e-05	0	0	0	0	0	0	0	0	0	0	0	0	0	0	0	0	0	0	0	0	0	0	76	1e-05
Azotobacter salinestris	69964	S	0	0	134	4e-05	61	5e-05	0	0	202	3e-05	0	0	21	1e-05	0	0	0	0	0	0	0	0	0	0	43	7e-05	82	5e-05	43	4e-05	0	0	0	0	183	3e-05	0	0	0	0	13	0
Azotobacter vinelandii	354	S	0	0	107	3e-05	80	6e-05	0	0	43	1e-05	0	0	49	3e-05	0	0	18	1e-05	0	0	0	0	0	0	32	5e-05	73	5e-05	38	3e-05	0	0	0	0	116	2e-05	0	0	0	0	57	1e-05
Babesia bigemina	5866	S	453	0.00134	36	1e-05	0	0	151	7e-05	0	0	0	0	325	0.00021	110	2e-05	115	5e-05	0	0	177	0.00026	0	0	0	0	0	0	0	0	114	0.00016	0	0	0	0	21	1e-05	71	1e-05	45	1e-05
Babesia bovis	5865	S	0	0	0	0	0	0	38	2e-05	0	0	0	0	0	0	20	0	0	0	0	0	0	0	0	0	0	0	0	0	0	0	14	2e-05	0	0	0	0	0	0	36	0	0	0
Babesia microti	5868	S	0	0	0	0	0	0	10	0	0	0	0	0	0	0	0	0	0	0	0	0	0	0	0	0	0	0	0	0	0	0	13	2e-05	0	0	0	0	0	0	0	0	0	0
Bacillaceae bacterium C02	2654284	S	0	0	0	0	0	0	0	0	0	0	0	0	0	0	0	0	0	0	0	0	0	0	0	0	0	0	0	0	0	0	0	0	0	0	0	0	13	1e-05	0	0	0	0
Bacillaceae bacterium C05	2654326	S	0	0	0	0	0	0	0	0	0	0	0	0	0	0	10	0	0	0	0	0	0	0	0	0	0	0	0	0	0	0	0	0	0	0	0	0	0	0	0	0	0	0
Bacillaceae bacterium TKL69	2594883	S	0	0	0	0	0	0	30	1e-05	0	0	0	0	0	0	29	0	0	0	0	0	14	2e-05	0	0	0	0	0	0	0	0	24	3e-05	0	0	0	0	0	0	21	0	0	0
Bacillus albus	2026189	S	0	0	0	0	0	0	0	0	0	0	0	0	0	0	0	0	0	0	0	0	0	0	0	0	0	0	0	0	0	0	0	0	0	0	0	0	13077	0.00932	0	0	0	0
Bacillus altitudinis	293387	S	0	0	0	0	0	0	0	0	0	0	0	0	0	0	0	0	0	0	0	0	0	0	0	0	0	0	0	0	0	0	0	0	0	0	0	0	0	0	24	0	0	0
Bacillus amyloliquefaciens	1390	S	0	0	16	0	0	0	0	0	6473	0.00102	0	0	0	0	0	0	0	0	0	0	0	0	0	0	0	0	0	0	0	0	0	0	0	0	35	1e-05	0	0	0	0	0	0
Bacillus anthracis	1392	S	0	0	0	0	0	0	0	0	0	0	0	0	0	0	0	0	0	0	0	0	0	0	0	0	0	0	0	0	0	0	0	0	0	0	0	0	26017	0.01854	0	0	0	0
Bacillus asahii	228899	S	0	0	0	0	0	0	0	0	0	0	0	0	0	0	11	0	0	0	0	0	0	0	0	0	0	0	0	0	0	0	0	0	0	0	0	0	73	5e-05	10	0	0	0
Bacillus atrophaeus	1452	S	0	0	0	0	0	0	0	0	236	4e-05	21	0	0	0	0	0	0	0	0	0	0	0	0	0	0	0	0	0	0	0	20	3e-05	0	0	0	0	244	0.00017	0	0	0	0
Bacillus beveridgei	632773	S	0	0	0	0	0	0	0	0	0	0	0	0	0	0	0	0	0	0	0	0	0	0	0	0	0	0	0	0	0	0	0	0	0	0	18	0	0	0	0	0	0	0
Bacillus bombysepticus	658666	S	0	0	0	0	0	0	0	0	10	0	0	0	0	0	0	0	0	0	0	0	0	0	0	0	0	0	0	0	0	0	0	0	0	0	0	0	2337	0.00166	84	1e-05	0	0
Bacillus butanolivorans	421767	S	0	0	0	0	0	0	0	0	0	0	114	1e-05	0	0	0	0	0	0	0	0	0	0	0	0	0	0	0	0	0	0	0	0	0	0	15	0	174	0.00012	42	1e-05	0	0
Bacillus cereus	1396	S	0	0	0	0	0	0	15	1e-05	259	4e-05	179	2e-05	12	1e-05	61	1e-05	10	0	0	0	14	2e-05	0	0	0	0	0	0	0	0	0	0	0	0	19	0	575994	0.41036	96	1e-05	0	0
Bacillus ciccensis	1670641	S	0	0	0	0	0	0	0	0	0	0	0	0	0	0	0	0	0	0	0	0	0	0	0	0	0	0	0	0	0	0	0	0	0	0	0	0	0	0	0	0	0	0
Bacillus circulans	1397	S	0	0	0	0	0	0	0	0	0	0	0	0	0	0	0	0	0	0	24	1e-05	0	0	0	0	0	0	0	0	0	0	0	0	0	0	0	0	0	0	0	0	146	2e-05
Bacillus clausii	79880	S	0	0	0	0	12	1e-05	0	0	31	0	0	0	0	0	0	0	0	0	0	0	0	0	0	0	0	0	0	0	0	0	16	2e-05	0	0	0	0	0	0	0	0	0	0
Bacillus cohnii	33932	S	0	0	0	0	0	0	0	0	0	0	0	0	0	0	0	0	0	0	0	0	0	0	0	0	0	0	0	0	0	0	0	0	0	0	0	0	732	0.00052	0	0	0	0
Bacillus cytotoxicus	580165	S	0	0	0	0	0	0	0	0	0	0	0	0	0	0	0	0	0	0	0	0	0	0	0	0	0	0	0	0	0	0	0	0	0	0	0	0	8097	0.00577	12	0	0	0
Bacillus filamentosus	1402861	S	0	0	0	0	0	0	0	0	0	0	0	0	0	0	0	0	0	0	0	0	0	0	0	0	0	0	0	0	0	0	0	0	0	0	0	0	17	1e-05	0	0	0	0
Bacillus flexus	86664	S	0	0	0	0	0	0	0	0	0	0	0	0	0	0	0	0	0	0	0	0	0	0	0	0	0	0	0	0	0	0	0	0	0	0	0	0	99	7e-05	0	0	0	0
Bacillus foraminis	279826	S	0	0	0	0	0	0	0	0	0	0	0	0	0	0	0	0	0	0	0	0	0	0	0	0	0	0	0	0	0	0	0	0	0	0	0	0	19	1e-05	0	0	0	0
Bacillus freudenreichii	1783501	S	44	0.00013	0	0	0	0	0	0	27	0	0	0	79	5e-05	240	4e-05	10	0	0	0	39	6e-05	0	0	0	0	0	0	0	0	0	0	0	0	0	0	0	0	232	3e-05	0	0
Bacillus glycinifermentans	1664069	S	0	0	0	0	0	0	0	0	42	1e-05	0	0	0	0	0	0	0	0	0	0	0	0	0	0	0	0	0	0	0	0	0	0	0	0	0	0	292	0.00021	30	0	0	0
Bacillus gobiensis	1441095	S	0	0	0	0	0	0	0	0	0	0	0	0	0	0	0	0	15	1e-05	0	0	0	0	0	0	0	0	0	0	0	0	20	3e-05	0	0	0	0	201	0.00014	0	0	0	0
Bacillus halodurans	86665	S	0	0	0	0	0	0	0	0	11	0	0	0	0	0	0	0	0	0	0	0	0	0	0	0	0	0	0	0	0	0	0	0	0	0	0	0	0	0	0	0	0	0
Bacillus halotolerans	260554	S	0	0	0	0	0	0	0	0	75	1e-05	0	0	0	0	0	0	0	0	0	0	0	0	0	0	0	0	0	0	0	0	0	0	0	0	0	0	0	0	0	0	0	0
Bacillus horikoshii	79883	S	0	0	0	0	0	0	0	0	0	0	0	0	0	0	0	0	0	0	0	0	0	0	0	0	0	0	0	0	0	0	16	2e-05	0	0	0	0	116	8e-05	0	0	0	0
Bacillus infantis	324767	S	0	0	0	0	0	0	0	0	11	0	0	0	0	0	0	0	0	0	0	0	0	0	0	0	0	0	0	0	0	0	0	0	0	0	0	0	88	6e-05	17	0	0	0
Bacillus intestinalis	1963032	S	0	0	0	0	0	0	0	0	0	0	0	0	0	0	0	0	0	0	0	0	0	0	0	0	0	0	0	0	0	0	0	0	0	0	0	0	0	0	0	0	0	0
Bacillus kochii	859143	S	69	0.0002	26	1e-05	0	0	223	0.00011	15	0	0	0	11	1e-05	42	1e-05	31	1e-05	0	0	26	4e-05	0	0	0	0	0	0	0	0	275	0.00039	0	0	0	0	164	0.00012	184	2e-05	33	1e-05
Bacillus krulwichiae	199441	S	0	0	0	0	0	0	114	5e-05	0	0	0	0	0	0	0	0	0	0	0	0	11	2e-05	0	0	0	0	0	0	0	0	59	8e-05	0	0	0	0	0	0	81	1e-05	15	0
Bacillus lehensis	300825	S	0	0	0	0	0	0	0	0	0	0	0	0	0	0	27	0	0	0	0	0	0	0	0	0	0	0	0	0	0	0	0	0	0	0	0	0	0	0	0	0	0	0
Bacillus lentus	1467	S	23	7e-05	403	0.00011	0	0	52	2e-05	10	0	0	0	10	1e-05	99	2e-05	13	1e-05	0	0	25	4e-05	0	0	0	0	0	0	0	0	48	7e-05	0	0	329	5e-05	0	0	182	2e-05	10	0
Bacillus licheniformis	1402	S	0	0	0	0	0	0	0	0	15	0	0	0	0	0	0	0	0	0	0	0	0	0	0	0	0	0	0	0	0	0	0	0	0	0	0	0	0	0	0	0	0	0
Bacillus litoralis	152268	S	0	0	0	0	0	0	0	0	0	0	0	0	0	0	0	0	0	0	0	0	0	0	0	0	0	0	0	0	0	0	0	0	0	0	0	0	555	0.0004	0	0	0	0
Bacillus luti	2026191	S	0	0	0	0	0	0	0	0	0	0	0	0	0	0	0	0	0	0	0	0	0	0	0	0	0	0	0	0	0	0	0	0	0	0	0	0	19388	0.01381	0	0	0	0
Bacillus marisflavi	189381	S	57	0.00017	0	0	0	0	13	1e-05	0	0	0	0	55	4e-05	12	0	20	1e-05	0	0	38	6e-05	0	0	0	0	0	0	0	0	29	4e-05	0	0	0	0	365	0.00026	0	0	0	0
Bacillus megaterium	1404	S	0	0	38	1e-05	0	0	0	0	12	0	0	0	0	0	0	0	13	1e-05	0	0	0	0	0	0	0	0	0	0	0	0	26	4e-05	0	0	50	1e-05	639	0.00046	0	0	0	0
Bacillus mesonae	1193713	S	24	7e-05	42	1e-05	0	0	55	3e-05	0	0	0	0	0	0	25	0	13	1e-05	0	0	0	0	0	0	0	0	0	0	0	0	21	3e-05	0	0	20	0	0	0	22	0	0	0
Bacillus miscanthi	2598861	S	0	0	0	0	0	0	0	0	0	0	0	0	0	0	48	1e-05	0	0	0	0	0	0	0	0	0	0	0	0	0	0	0	0	18	2e-05	0	0	0	0	0	0	0	0
Bacillus mobilis	2026190	S	0	0	0	0	0	0	0	0	0	0	0	0	0	0	0	0	0	0	0	0	0	0	0	0	0	0	0	0	0	0	0	0	0	0	0	0	657	0.00047	0	0	0	0
Bacillus mojavensis	72360	S	0	0	0	0	0	0	0	0	106	2e-05	0	0	0	0	0	0	0	0	0	0	0	0	0	0	0	0	0	0	0	0	0	0	0	0	0	0	0	0	0	0	0	0
Bacillus muralis	264697	S	0	0	0	0	0	0	0	0	0	0	0	0	0	0	0	0	0	0	0	0	0	0	0	0	0	0	0	0	0	0	0	0	0	0	0	0	0	0	0	0	0	0
Bacillus mycoides	1405	S	0	0	0	0	0	0	0	0	34	1e-05	0	0	0	0	32	1e-05	0	0	0	0	0	0	0	0	0	0	0	0	0	0	0	0	0	0	0	0	23146	0.01649	219	3e-05	0	0
Bacillus oceanisediminis	665099	S	21	6e-05	48	1e-05	0	0	0	0	0	0	0	0	0	0	0	0	0	0	0	0	0	0	0	0	0	0	0	0	0	0	0	0	0	0	61	1e-05	0	0	0	0	0	0
Bacillus pacificus	2026187	S	0	0	0	0	0	0	0	0	0	0	0	0	0	0	0	0	0	0	0	0	0	0	0	0	0	0	0	0	0	0	0	0	0	0	0	0	6594	0.0047	0	0	0	0
Bacillus paralicheniformis	1648923	S	0	0	0	0	0	0	0	0	72	1e-05	14	0	0	0	0	0	0	0	0	0	0	0	0	0	0	0	0	0	0	0	0	0	0	0	0	0	0	0	0	0	0	0
Bacillus paranthracis	2026186	S	0	0	0	0	0	0	0	0	0	0	0	0	0	0	0	0	0	0	0	0	0	0	0	0	0	0	0	0	0	0	0	0	0	0	0	0	4095	0.00292	0	0	0	0
Bacillus pseudofirmus	79885	S	0	0	0	0	0	0	0	0	0	0	0	0	0	0	0	0	0	0	0	0	0	0	0	0	0	0	0	0	0	0	0	0	0	0	0	0	0	0	0	0	0	0
Bacillus pseudomycoides	64104	S	0	0	0	0	0	0	0	0	0	0	0	0	0	0	0	0	0	0	0	0	0	0	0	0	0	0	0	0	0	0	14	2e-05	0	0	0	0	8420	0.006	12	0	0	0
Bacillus pumilus	1408	S	0	0	0	0	0	0	0	0	31	0	0	0	0	0	0	0	0	0	0	0	0	0	0	0	0	0	0	0	0	0	0	0	0	0	0	0	0	0	0	0	0	0
Bacillus safensis	561879	S	0	0	0	0	0	0	0	0	28	0	0	0	0	0	0	0	0	0	0	0	0	0	0	0	0	0	0	0	0	0	0	0	0	0	0	0	0	0	0	0	0	0
Bacillus simplex	1478	S	0	0	0	0	0	0	0	0	0	0	0	0	0	0	0	0	0	0	0	0	0	0	0	0	0	0	0	0	0	0	0	0	0	0	0	0	80	6e-05	0	0	0	0
Bacillus sonorensis	119858	S	0	0	0	0	0	0	0	0	23	0	12	0	0	0	0	0	0	0	0	0	0	0	0	0	0	0	0	0	0	0	0	0	0	0	0	0	0	0	41	1e-05	0	0
Bacillus sp. 1NLA3E	666686	S	0	0	0	0	0	0	0	0	0	0	0	0	0	0	0	0	0	0	0	0	0	0	0	0	0	0	0	0	0	0	0	0	0	0	0	0	32	2e-05	0	0	0	0
Bacillus sp. 275	1941347	S	0	0	0	0	0	0	0	0	25	0	0	0	0	0	0	0	0	0	0	0	0	0	0	0	0	0	0	0	0	0	0	0	0	0	0	0	0	0	0	0	0	0
Bacillus sp. A260	2660750	S	0	0	0	0	0	0	0	0	0	0	0	0	0	0	0	0	0	0	0	0	0	0	0	0	0	0	0	0	0	0	0	0	0	0	0	0	40974	0.02919	0	0	0	0
Bacillus sp. ABP14	1892404	S	0	0	0	0	0	0	0	0	0	0	0	0	0	0	0	0	0	0	0	0	0	0	0	0	0	0	0	0	0	0	0	0	0	0	0	0	1716	0.00122	0	0	0	0
Bacillus sp. AM1(2019)	2665175	S	0	0	0	0	0	0	0	0	155	2e-05	0	0	0	0	0	0	0	0	0	0	0	0	0	0	0	0	0	0	0	0	0	0	0	0	0	0	0	0	0	0	0	0
Bacillus sp. BD59S	2499213	S	0	0	0	0	0	0	0	0	0	0	0	0	0	0	0	0	0	0	0	0	0	0	0	0	0	0	0	0	0	0	0	0	0	0	0	0	3758	0.00268	0	0	0	0
Bacillus sp. BS98	2608254	S	0	0	0	0	0	0	0	0	0	0	0	0	0	0	0	0	0	0	0	0	0	0	0	0	0	0	0	0	0	0	0	0	0	0	0	0	626	0.00045	0	0	0	0
Bacillus sp. Cs-700	2589818	S	0	0	0	0	0	0	0	0	0	0	0	0	0	0	0	0	0	0	0	0	0	0	0	0	0	0	0	0	0	0	0	0	0	0	0	0	0	0	0	0	0	0
Bacillus sp. DSL-17	2567941	S	17	5e-05	0	0	0	0	0	0	0	0	0	0	10	1e-05	0	0	0	0	0	0	13	2e-05	0	0	0	0	0	0	0	0	23	3e-05	0	0	0	0	308	0.00022	0	0	0	0
Bacillus sp. DU-106	2080759	S	0	0	0	0	0	0	0	0	0	0	0	0	0	0	0	0	0	0	0	0	0	0	0	0	0	0	0	0	0	0	0	0	0	0	0	0	5913	0.00421	0	0	0	0
Bacillus sp. FDAARGOS_235	1839798	S	0	0	0	0	0	0	0	0	0	0	0	0	0	0	0	0	0	0	0	0	0	0	0	0	0	0	0	0	0	0	0	0	0	0	0	0	410	0.00029	0	0	0	0
Bacillus sp. FJAT-18017	1705566	S	0	0	0	0	0	0	0	0	17	0	0	0	0	0	0	0	0	0	0	0	0	0	0	0	0	0	0	0	0	0	0	0	0	0	0	0	219	0.00016	0	0	0	0
Bacillus sp. FJAT-22090	1581038	S	0	0	0	0	0	0	0	0	0	0	0	0	0	0	0	0	0	0	0	0	0	0	0	0	0	0	0	0	0	0	0	0	0	0	0	0	0	0	0	0	0	0
Bacillus sp. FJAT-25496	1742359	S	0	0	0	0	0	0	0	0	0	0	0	0	0	0	0	0	0	0	0	0	0	0	0	0	0	0	0	0	0	0	0	0	0	0	0	0	16	1e-05	0	0	0	0
Bacillus sp. FJAT-42376	2014076	S	0	0	0	0	0	0	0	0	21	0	0	0	0	0	0	0	13	1e-05	0	0	0	0	0	0	0	0	0	0	0	0	0	0	0	0	0	0	297	0.00021	0	0	0	0
Bacillus sp. FJAT-45348	2011012	S	0	0	0	0	0	0	0	0	0	0	0	0	0	0	0	0	0	0	0	0	0	0	0	0	0	0	0	0	0	0	0	0	0	0	0	0	0	0	0	0	0	0
Bacillus sp. HBCD-sjtu	2053832	S	0	0	0	0	0	0	0	0	0	0	0	0	0	0	0	0	0	0	0	0	0	0	0	0	0	0	0	0	0	0	0	0	0	0	0	0	1132	0.00081	0	0	0	0
Bacillus sp. HNA3	2585772	S	0	0	0	0	0	0	0	0	49	1e-05	0	0	0	0	0	0	0	0	0	0	0	0	0	0	0	0	0	0	0	0	0	0	0	0	0	0	0	0	0	0	0	0
Bacillus sp. JAS24-2	2217832	S	0	0	0	0	0	0	0	0	0	0	0	0	0	0	0	0	0	0	0	0	0	0	0	0	0	0	0	0	0	0	0	0	0	0	0	0	4081	0.00291	0	0	0	0
Bacillus sp. JS	1127744	S	0	0	0	0	0	0	0	0	32	1e-05	0	0	0	0	0	0	0	0	0	0	0	0	0	0	0	0	0	0	0	0	0	0	0	0	0	0	0	0	0	0	0	0
Bacillus sp. L13 (2020)	2728853	S	0	0	0	0	0	0	0	0	0	0	0	0	0	0	0	0	0	0	0	0	0	0	0	0	0	0	0	0	0	0	13	2e-05	0	0	0	0	28	2e-05	0	0	0	0
Bacillus sp. Lzh-5	2049935	S	0	0	0	0	0	0	0	0	0	0	0	0	0	0	12	0	0	0	0	0	0	0	0	0	0	0	0	0	0	0	0	0	0	0	0	0	0	0	0	0	0	0
Bacillus sp. MD-5	2009331	S	0	0	0	0	0	0	0	0	15	0	0	0	0	0	0	0	0	0	0	0	0	0	0	0	0	0	0	0	0	0	0	0	0	0	0	0	0	0	0	0	0	0
Bacillus sp. ms-22	2683680	S	0	0	0	0	0	0	0	0	14	0	0	0	0	0	0	0	0	0	0	0	0	0	0	0	0	0	0	0	0	0	0	0	0	0	0	0	408	0.00029	0	0	0	0
Bacillus sp. NSP9.1	1071078	S	34	0.0001	0	0	0	0	0	0	34	1e-05	0	0	17	1e-05	0	0	0	0	0	0	12	2e-05	0	0	0	0	0	0	0	0	14	2e-05	0	0	0	0	0	0	0	0	0	0
Bacillus sp. OxB-1	98228	S	0	0	33	1e-05	0	0	0	0	0	0	0	0	0	0	0	0	0	0	0	0	0	0	0	0	0	0	0	0	0	0	0	0	0	0	27	0	0	0	0	0	0	0
Bacillus sp. Pc3	1446792	S	0	0	0	0	0	0	0	0	50	1e-05	0	0	0	0	0	0	0	0	0	0	0	0	0	0	0	0	0	0	0	0	0	0	0	0	0	0	0	0	0	0	0	0
Bacillus sp. RZ2MS9	1806216	S	0	0	0	0	0	0	0	0	0	0	0	0	0	0	0	0	0	0	0	0	0	0	0	0	0	0	0	0	0	0	0	0	0	0	0	0	1585	0.00113	0	0	0	0
Bacillus sp. SB49	1071080	S	0	0	0	0	0	0	0	0	0	0	0	0	0	0	0	0	0	0	0	0	0	0	0	0	0	0	0	0	0	0	11	2e-05	0	0	0	0	0	0	0	0	0	0
Bacillus sp. SDLI1	1774743	S	0	0	0	0	0	0	0	0	0	0	0	0	0	0	0	0	0	0	0	0	0	0	0	0	0	0	0	0	0	0	0	0	0	0	0	0	0	0	0	0	0	0
Bacillus sp. SJ-10	563169	S	0	0	0	0	0	0	0	0	15	0	0	0	0	0	0	0	0	0	0	0	0	0	0	0	0	0	0	0	0	0	0	0	0	0	0	0	0	0	0	0	0	0
Bacillus sp. SPB7	2715209	S	0	0	0	0	0	0	0	0	37	1e-05	0	0	0	0	0	0	0	0	0	0	0	0	0	0	0	0	0	0	0	0	0	0	0	0	0	0	0	0	0	0	0	0
Bacillus sp. SYJ	2529386	S	0	0	0	0	0	0	0	0	0	0	0	0	0	0	0	0	0	0	0	0	0	0	0	0	0	0	0	0	0	0	0	0	0	0	0	0	2213	0.00158	0	0	0	0
Bacillus sp. THAF10	2587848	S	0	0	0	0	0	0	0	0	15	0	0	0	0	0	0	0	0	0	0	0	0	0	0	0	0	0	0	0	0	0	0	0	0	0	0	0	0	0	0	0	0	0
Bacillus sp. WP8	756828	S	0	0	0	0	0	0	0	0	0	0	0	0	0	0	0	0	0	0	0	0	0	0	0	0	0	0	0	0	0	0	0	0	0	0	0	0	0	0	0	0	0	0
Bacillus sp. X1(2014)	1565991	S	0	0	0	0	0	0	0	0	0	0	0	0	0	0	0	0	0	0	0	0	0	0	0	0	0	0	0	0	0	0	0	0	0	0	0	0	0	0	0	0	0	0
Bacillus sp. Y1	352858	S	0	0	0	0	0	0	0	0	0	0	0	0	0	0	0	0	0	0	0	0	0	0	0	0	0	0	0	0	0	0	0	0	0	0	0	0	0	0	0	0	0	0
Bacillus sp. ZY-1-1	2093834	S	0	0	0	0	0	0	0	0	0	0	0	0	0	0	0	0	0	0	0	0	0	0	0	0	0	0	0	0	0	0	0	0	0	0	0	0	0	0	0	0	0	0
Bacillus subtilis	1423	S	0	0	0	0	0	0	0	0	507	8e-05	10	0	0	0	0	0	0	0	0	0	0	0	0	0	0	0	0	0	0	0	0	0	0	0	0	0	40	3e-05	23	0	0	0
Bacillus tequilensis	227866	S	0	0	11	0	0	0	0	0	207	3e-05	0	0	0	0	0	0	0	0	0	0	0	0	0	0	0	0	0	0	0	0	0	0	0	0	11	0	0	0	0	0	0	0
Bacillus thermoamylovorans	35841	S	67	0.0002	0	0	0	0	0	0	0	0	0	0	64	4e-05	28	0	0	0	0	0	16	2e-05	0	0	0	0	0	0	0	0	0	0	0	0	0	0	0	0	0	0	0	0
Bacillus thermocopriae	1215031	S	0	0	0	0	0	0	0	0	0	0	0	0	0	0	0	0	0	0	0	0	0	0	0	0	0	0	0	0	0	0	0	0	0	0	0	0	223	0.00016	0	0	0	0
Bacillus thuringiensis	1428	S	0	0	0	0	0	0	0	0	0	0	0	0	0	0	0	0	0	0	0	0	0	0	0	0	0	0	0	0	0	0	17	2e-05	0	0	0	0	282840	0.20151	18	0	0	0
Bacillus toyonensis	155322	S	0	0	0	0	0	0	0	0	0	0	0	0	0	0	0	0	0	0	0	0	0	0	0	0	0	0	0	0	0	0	0	0	0	0	0	0	500	0.00036	0	0	0	0
Bacillus tropicus	2026188	S	0	0	0	0	0	0	0	0	0	0	0	0	0	0	0	0	0	0	0	0	0	0	0	0	0	0	0	0	0	0	0	0	0	0	0	0	2265	0.00161	0	0	0	0
Bacillus vallismortis	72361	S	0	0	0	0	0	0	0	0	117	2e-05	0	0	0	0	0	0	0	0	0	0	0	0	0	0	0	0	0	0	0	0	0	0	0	0	0	0	0	0	0	0	0	0
Bacillus velezensis	492670	S	0	0	0	0	0	0	0	0	32902	0.0052	29	0	0	0	68	1e-05	0	0	0	0	0	0	0	0	0	0	0	0	0	0	0	0	0	0	0	0	158	0.00011	16	0	0	0
Bacillus vietnamensis	218284	S	0	0	0	0	0	0	0	0	0	0	0	0	0	0	0	0	0	0	0	0	0	0	0	0	0	0	0	0	0	0	0	0	0	0	0	0	189	0.00013	0	0	0	0
Bacillus weihaiensis	1547283	S	0	0	0	0	0	0	0	0	0	0	0	0	0	0	0	0	0	0	0	0	0	0	0	0	0	0	0	0	0	0	0	0	0	0	0	0	339	0.00024	0	0	0	0
Bacillus wiedmannii	1890302	S	0	0	0	0	0	0	0	0	0	0	0	0	0	0	0	0	0	0	0	0	0	0	0	0	0	0	0	0	0	0	0	0	0	0	0	0	15424	0.01099	0	0	0	0
Bacterioplanes sanyensis	1249553	S	0	0	58	2e-05	15	1e-05	30	1e-05	40	1e-05	0	0	0	0	312	5e-05	0	0	0	0	0	0	0	0	0	0	18	1e-05	10	1e-05	0	0	14	1e-05	112	2e-05	0	0	129	2e-05	0	0
Bacteriovorax stolpii	960	S	18	5e-05	0	0	0	0	0	0	0	0	0	0	0	0	13	0	12	0	0	0	0	0	0	0	0	0	0	0	0	0	27	4e-05	0	0	0	0	0	0	0	0	0	0
Bacteroides caccae	47678	S	0	0	0	0	0	0	0	0	0	0	0	0	0	0	0	0	0	0	0	0	0	0	0	0	0	0	0	0	0	0	0	0	0	0	0	0	0	0	0	0	0	0
Bacteroides dorei	357276	S	0	0	0	0	0	0	0	0	0	0	0	0	0	0	0	0	0	0	0	0	0	0	0	0	0	0	0	0	0	0	0	0	0	0	0	0	0	0	0	0	0	0
Bacteroides fragilis	817	S	0	0	0	0	0	0	0	0	0	0	0	0	0	0	0	0	0	0	0	0	0	0	0	0	0	0	0	0	0	0	0	0	0	0	0	0	0	0	0	0	0	0
Bacteroides helcogenes	290053	S	0	0	0	0	0	0	0	0	0	0	0	0	0	0	0	0	0	0	0	0	0	0	0	0	0	0	0	0	0	0	0	0	0	0	0	0	0	0	0	0	20	0
Bacteroides intestinalis	329854	S	0	0	0	0	0	0	0	0	0	0	0	0	0	0	0	0	0	0	0	0	0	0	0	0	0	0	0	0	0	0	0	0	0	0	0	0	0	0	0	0	0	0
Bacteroides ovatus	28116	S	0	0	0	0	0	0	0	0	0	0	0	0	0	0	0	0	0	0	0	0	0	0	0	0	0	0	0	0	0	0	0	0	0	0	0	0	0	0	0	0	0	0
Bacteroides salanitronis	376805	S	0	0	0	0	0	0	0	0	0	0	0	0	0	0	0	0	0	0	0	0	0	0	0	0	0	0	0	0	0	0	0	0	0	0	0	0	0	0	0	0	0	0
Bacteroides sp. A1C1	2528203	S	0	0	0	0	0	0	0	0	0	0	0	0	0	0	0	0	0	0	0	0	0	0	0	0	0	0	0	0	0	0	0	0	0	0	0	0	0	0	0	0	0	0
Bacteroides sp. CBA7301	2715212	S	10	3e-05	0	0	0	0	0	0	0	0	0	0	0	0	0	0	15	1e-05	0	0	0	0	0	0	0	0	0	0	0	0	29	4e-05	0	0	0	0	0	0	0	0	0	0
Bacteroides thetaiotaomicron	818	S	0	0	0	0	0	0	0	0	93	1e-05	0	0	0	0	0	0	0	0	0	0	0	0	0	0	0	0	0	0	0	0	0	0	0	0	0	0	0	0	0	0	0	0
Bacteroides uniformis	820	S	0	0	0	0	0	0	0	0	0	0	0	0	0	0	0	0	0	0	0	0	0	0	0	0	0	0	0	0	0	0	0	0	0	0	0	0	0	0	0	0	0	0
Bacteroides vulgatus	821	S	0	0	0	0	0	0	0	0	0	0	0	0	0	0	0	0	0	0	0	0	0	0	0	0	0	0	0	0	0	0	0	0	0	0	0	0	0	0	0	0	0	0
Bacteroides xylanisolvens	371601	S	0	0	0	0	0	0	0	0	0	0	0	0	0	0	0	0	0	0	0	0	0	0	0	0	0	0	0	0	0	0	0	0	0	0	0	0	0	0	0	0	0	0
Baekduia soli	496014	S	31	9e-05	0	0	0	0	0	0	126	2e-05	0	0	88	6e-05	0	0	37	2e-05	0	0	23	3e-05	0	0	0	0	0	0	0	0	0	0	0	0	0	0	0	0	0	0	19	0
Bartonella ancashensis	1318743	S	0	0	0	0	0	0	0	0	0	0	0	0	0	0	0	0	0	0	0	0	0	0	0	0	0	0	0	0	0	0	0	0	0	0	0	0	0	0	10	0	0	0
Bartonella apis	1686310	S	0	0	50	1e-05	0	0	0	0	0	0	0	0	0	0	0	0	0	0	0	0	0	0	0	0	0	0	0	0	0	0	0	0	0	0	96	2e-05	0	0	0	0	12	0
Basilea psittacipulmonis	1472345	S	0	0	59	2e-05	0	0	0	0	0	0	0	0	0	0	0	0	0	0	0	0	0	0	0	0	0	0	0	0	0	0	0	0	0	0	105	2e-05	0	0	0	0	0	0
Bdellovibrio bacteriovorus	959	S	52	0.00015	11	0	0	0	63	3e-05	0	0	0	0	62	4e-05	25	0	16	1e-05	0	0	21	3e-05	0	0	0	0	0	0	0	0	35	5e-05	0	0	0	0	0	0	30	0	15	0
Bdellovibrio sp. ZAP7	2231053	S	0	0	0	0	0	0	30	1e-05	0	0	0	0	0	0	10	0	15	1e-05	0	0	11	2e-05	0	0	0	0	0	0	0	0	35	5e-05	0	0	0	0	0	0	30	0	0	0
Beggiatoa leptomitoformis	288004	S	0	0	46	1e-05	0	0	0	0	0	0	0	0	0	0	0	0	0	0	0	0	0	0	0	0	0	0	0	0	0	0	0	0	0	0	59	1e-05	0	0	0	0	0	0
Beihai picorna-like virus 101	1922529	S	0	0	0	0	0	0	0	0	0	0	17	0	0	0	0	0	0	0	0	0	0	0	0	0	0	0	0	0	0	0	0	0	0	0	0	0	0	0	0	0	0	0
Beijerinckia indica	533	S	0	0	0	0	0	0	0	0	114	2e-05	0	0	126	8e-05	0	0	0	0	0	0	0	0	0	0	0	0	0	0	0	0	0	0	0	0	0	0	0	0	0	0	179	3e-05
Beijerinckiaceae bacterium	1978229	S	55	0.00016	43	1e-05	0	0	30	1e-05	125	2e-05	0	0	145	9e-05	0	0	225	9e-05	0	0	40	6e-05	0	0	0	0	0	0	0	0	12	2e-05	0	0	35	1e-05	16	1e-05	0	0	228	4e-05
Beijerinckiaceae bacterium RH AL1	2572036	S	162	0.00048	15	0	93	7e-05	30	1e-05	732	0.00012	70	1e-05	1104	0.00071	0	0	73	3e-05	0	0	57	8e-05	0	0	40	7e-05	101	6e-05	41	3e-05	59	8e-05	0	0	0	0	0	0	18	0	3091	0.0005
Bergeyella cardium	1585976	S	0	0	0	0	0	0	0	0	0	0	0	0	0	0	0	0	0	0	0	0	0	0	0	0	0	0	0	0	0	0	0	0	0	0	0	0	0	0	0	0	0	0
Bermanella marisrubri	207949	S	0	0	16	0	0	0	0	0	0	0	0	0	0	0	0	0	0	0	0	0	0	0	0	0	0	0	0	0	0	0	0	0	0	0	0	0	0	0	0	0	0	0
Bernardetia litoralis	999	S	0	0	0	0	0	0	0	0	0	0	0	0	0	0	0	0	0	0	0	0	0	0	0	0	0	0	0	0	0	0	12	2e-05	0	0	0	0	0	0	0	0	0	0
Besnoitia besnoiti	94643	S	458	0.00136	75	2e-05	0	0	195	9e-05	120	2e-05	36	0	505	0.00033	70	1e-05	186	8e-05	0	0	297	0.00044	0	0	0	0	0	0	0	0	283	0.0004	0	0	13	0	33	2e-05	113	1e-05	131	2e-05
Betaproteobacteria bacterium GR16-43	1904640	S	0	0	0	0	29	2e-05	0	0	12	0	0	0	42	3e-05	0	0	0	0	0	0	0	0	0	0	0	0	28	2e-05	16	1e-05	0	0	0	0	0	0	0	0	0	0	42	1e-05
Beutenbergia cavernae	84757	S	14	4e-05	0	0	0	0	0	0	49	1e-05	0	0	137	9e-05	0	0	19	1e-05	0	0	20	3e-05	0	0	0	0	0	0	0	0	0	0	0	0	0	0	0	0	0	0	111	2e-05
Bibersteinia trehalosi	47735	S	0	0	121	3e-05	0	0	0	0	0	0	0	0	0	0	0	0	0	0	0	0	0	0	0	0	0	0	16	1e-05	0	0	0	0	0	0	195	3e-05	0	0	0	0	0	0
Bifidobacterium adolescentis	1680	S	0	0	0	0	0	0	0	0	57	1e-05	0	0	504	0.00033	0	0	0	0	0	0	0	0	0	0	0	0	0	0	0	0	0	0	0	0	0	0	0	0	0	0	0	0
Bifidobacterium angulatum	1683	S	39	0.00012	0	0	0	0	0	0	0	0	0	0	41	3e-05	0	0	13	1e-05	0	0	14	2e-05	0	0	0	0	0	0	0	0	0	0	0	0	0	0	0	0	0	0	0	0
Bifidobacterium asteroides	1684	S	0	0	0	0	0	0	0	0	0	0	0	0	16	1e-05	0	0	0	0	0	0	0	0	0	0	0	0	0	0	0	0	0	0	0	0	0	0	0	0	0	0	0	0
Bifidobacterium bifidum	1681	S	0	0	0	0	0	0	0	0	0	0	0	0	48	3e-05	0	0	0	0	0	0	10	1e-05	0	0	0	0	0	0	0	0	0	0	0	0	0	0	0	0	0	0	0	0
Bifidobacterium breve	1685	S	0	0	0	0	0	0	0	0	0	0	0	0	25	2e-05	0	0	12	0	0	0	0	0	0	0	0	0	0	0	0	0	0	0	0	0	0	0	0	0	0	0	111	2e-05
Bifidobacterium catenulatum	1686	S	0	0	25	1e-05	0	0	0	0	0	0	0	0	0	0	0	0	0	0	0	0	0	0	0	0	0	0	0	0	0	0	0	0	0	0	34	1e-05	0	0	0	0	0	0
Bifidobacterium dentium	1689	S	0	0	0	0	0	0	0	0	0	0	0	0	0	0	0	0	0	0	0	0	0	0	0	0	0	0	0	0	0	0	0	0	0	0	0	0	0	0	0	0	0	0
Bifidobacterium gallinarum	78344	S	0	0	0	0	0	0	0	0	0	0	0	0	0	0	0	0	0	0	0	0	0	0	0	0	0	0	0	0	0	0	0	0	0	0	0	0	0	0	0	0	11	0
Bifidobacterium longum	216816	S	17	5e-05	26	1e-05	19	1e-05	42	2e-05	0	0	0	0	21	1e-05	0	0	23	1e-05	0	0	12	2e-05	12	0	10	2e-05	27	2e-05	10	1e-05	42	6e-05	0	0	39	1e-05	0	0	39	0	20	0
Bifidobacterium pseudocatenulatum	28026	S	0	0	0	0	0	0	0	0	0	0	0	0	0	0	0	0	0	0	0	0	0	0	0	0	0	0	0	0	0	0	0	0	0	0	0	0	0	0	0	0	0	0
Bifidobacterium pseudolongum	1694	S	0	0	0	0	0	0	0	0	0	0	0	0	0	0	0	0	0	0	0	0	0	0	0	0	0	0	0	0	0	0	14	2e-05	0	0	0	0	0	0	0	0	146	2e-05
Bifidobacterium scardovii	158787	S	0	0	0	0	0	0	0	0	154	2e-05	0	0	19	1e-05	0	0	18	1e-05	0	0	0	0	0	0	0	0	0	0	0	0	0	0	0	0	0	0	0	0	0	0	0	0
Bifidobacterium thermophilum	33905	S	10	3e-05	0	0	0	0	0	0	20	0	0	0	0	0	0	0	0	0	0	0	0	0	0	0	0	0	0	0	0	0	0	0	0	0	0	0	0	0	0	0	18	0
Blastochloris tepida	2233851	S	0	0	0	0	164	0.00012	0	0	211	3e-05	0	0	1182	0.00076	0	0	27	1e-05	0	0	0	0	0	0	61	0.0001	233	0.00015	98	8e-05	16	2e-05	0	0	0	0	0	0	0	0	1099	0.00018
Blastochloris viridis	1079	S	14	4e-05	83	2e-05	0	0	0	0	229	4e-05	0	0	872	0.00056	0	0	23	1e-05	0	0	0	0	0	0	0	0	0	0	0	0	0	0	0	0	125	2e-05	0	0	0	0	535	9e-05
Blastococcus saxobsidens	138336	S	84	0.00025	0	0	0	0	0	0	0	0	0	0	272	0.00018	0	0	27	1e-05	0	0	36	5e-05	0	0	0	0	0	0	0	0	0	0	0	0	0	0	0	0	0	0	108	2e-05
Blastomonas fulva	1550728	S	0	0	0	0	0	0	0	0	581	9e-05	0	0	0	0	0	0	0	0	0	0	0	0	0	0	0	0	0	0	0	0	0	0	0	0	0	0	0	0	0	0	0	0
Blastomonas sp. RAC04	1842535	S	0	0	0	0	0	0	0	0	694	0.00011	0	0	40	3e-05	0	0	0	0	0	0	0	0	0	0	0	0	0	0	0	0	0	0	0	0	0	0	0	0	0	0	37	1e-05
Blautia producta	33035	S	0	0	0	0	0	0	0	0	0	0	0	0	0	0	0	0	11	0	0	0	0	0	0	0	0	0	0	0	0	0	0	0	0	0	0	0	0	0	0	0	0	0
Blautia sp. N6H1-15	1912897	S	0	0	0	0	0	0	0	0	0	0	0	0	0	0	0	0	0	0	0	0	0	0	0	0	0	0	0	0	0	0	0	0	0	0	0	0	0	0	0	0	0	0
Blautia sp. SC05B48	2479767	S	0	0	0	0	0	0	0	0	0	0	0	0	0	0	0	0	0	0	0	0	0	0	0	0	0	0	0	0	0	0	0	0	0	0	0	0	0	0	0	0	0	0
blood disease bacterium A2-HR MARDI	1944648	S	11	3e-05	0	0	0	0	0	0	0	0	0	0	0	0	0	0	0	0	0	0	0	0	0	0	0	0	0	0	0	0	34	5e-05	0	0	0	0	0	0	0	0	0	0
Bombella sp. KACC 21507	2697033	S	0	0	0	0	0	0	0	0	0	0	0	0	0	0	0	0	0	0	0	0	0	0	0	0	0	0	0	0	0	0	12	2e-05	0	0	0	0	0	0	0	0	0	0
Bordetella avium	521	S	80	0.00024	0	0	39	3e-05	0	0	48	1e-05	0	0	109	7e-05	0	0	0	0	0	0	34	5e-05	0	0	0	0	33	2e-05	16	1e-05	0	0	0	0	0	0	0	0	0	0	74	1e-05
Bordetella bronchialis	463025	S	52	0.00015	24	1e-05	21	2e-05	0	0	89	1e-05	0	0	163	0.00011	0	0	17	1e-05	37	1e-05	36	5e-05	0	0	0	0	11	1e-05	0	0	0	0	0	0	24	0	0	0	0	0	41	1e-05
Bordetella bronchiseptica	518	S	0	0	0	0	14	1e-05	0	0	20	0	0	0	18	1e-05	0	0	0	0	0	0	0	0	0	0	0	0	17	1e-05	0	0	0	0	0	0	0	0	0	0	0	0	177	3e-05
Bordetella flabilis	463014	S	0	0	0	0	36	3e-05	0	0	73	1e-05	0	0	92	6e-05	0	0	25	1e-05	0	0	0	0	0	0	0	0	21	1e-05	16	1e-05	13	2e-05	0	0	0	0	0	0	0	0	282	5e-05
Bordetella genomosp. 13	463040	S	0	0	156	4e-05	20	1e-05	0	0	110	2e-05	0	0	178	0.00011	0	0	18	1e-05	0	0	14	2e-05	0	0	0	0	15	1e-05	0	0	0	0	0	0	245	4e-05	0	0	0	0	176	3e-05
Bordetella genomosp. 8	1416806	S	0	0	124	3e-05	0	0	0	0	0	0	0	0	134	9e-05	0	0	0	0	0	0	11	2e-05	0	0	0	0	0	0	0	0	0	0	0	0	120	2e-05	0	0	0	0	272	4e-05
Bordetella genomosp. 9	1416803	S	68	0.0002	0	0	119	9e-05	0	0	34	1e-05	0	0	79	5e-05	0	0	11	0	0	0	13	2e-05	0	0	42	7e-05	168	0.00011	72	6e-05	0	0	0	0	15	0	0	0	0	0	83	1e-05
Bordetella hinzii	103855	S	0	0	0	0	28	2e-05	0	0	0	0	0	0	128	8e-05	0	0	0	0	0	0	0	0	0	0	0	0	20	1e-05	12	1e-05	0	0	0	0	0	0	0	0	0	0	66	1e-05
Bordetella holmesii	35814	S	0	0	64	2e-05	0	0	0	0	0	0	0	0	37	2e-05	0	0	0	0	0	0	0	0	0	0	0	0	0	0	0	0	0	0	0	0	55	1e-05	0	0	0	0	12	0
Bordetella parapertussis	519	S	0	0	0	0	0	0	0	0	0	0	0	0	0	0	0	0	10	0	0	0	0	0	0	0	0	0	0	0	0	0	0	0	0	0	0	0	0	0	0	0	0	0
Bordetella pertussis	520	S	0	0	0	0	0	0	0	0	0	0	0	0	31	2e-05	0	0	0	0	0	0	0	0	0	0	0	0	0	0	0	0	0	0	0	0	0	0	0	0	0	0	0	0
Bordetella petrii	94624	S	0	0	39	1e-05	0	0	0	0	0	0	0	0	58	4e-05	0	0	0	0	0	0	0	0	0	0	0	0	0	0	0	0	0	0	0	0	27	0	0	0	0	0	39	1e-05
Bordetella pseudohinzii	1331258	S	0	0	302	8e-05	45	3e-05	0	0	25	0	0	0	0	0	0	0	0	0	0	0	0	0	0	0	22	4e-05	81	5e-05	25	2e-05	0	0	0	0	591	0.0001	0	0	0	0	191	3e-05
Bordetella sp. H567	1697043	S	0	0	27	1e-05	0	0	52	2e-05	41	1e-05	0	0	204	0.00013	0	0	13	1e-05	0	0	0	0	0	0	0	0	0	0	0	0	54	8e-05	0	0	50	1e-05	0	0	22	0	1026	0.00017
Bordetella sp. HZ20	2163011	S	0	0	43	1e-05	58	4e-05	0	0	0	0	0	0	0	0	0	0	0	0	0	0	0	0	0	0	13	2e-05	67	4e-05	20	2e-05	0	0	0	0	49	1e-05	0	0	0	0	0	0
Bordetella sp. N	1746199	S	50	0.00015	113	3e-05	99	7e-05	13	1e-05	162	3e-05	0	0	100	6e-05	0	0	17	1e-05	0	0	17	3e-05	0	0	45	8e-05	113	7e-05	71	6e-05	23	3e-05	0	0	139	2e-05	0	0	0	0	531	9e-05
Bordetella trematum	123899	S	0	0	54	1e-05	43	3e-05	0	0	40	1e-05	0	0	119	8e-05	0	0	12	0	0	0	0	0	0	0	18	3e-05	28	2e-05	13	1e-05	10	1e-05	0	0	67	1e-05	0	0	0	0	307	5e-05
Borrelia miyamotoi	47466	S	0	0	0	0	15	1e-05	0	0	0	0	0	0	0	0	0	0	0	0	0	0	0	0	0	0	0	0	0	0	0	0	0	0	0	0	0	0	0	0	0	0	0	0
Borreliella afzelii	29518	S	0	0	0	0	0	0	0	0	0	0	0	0	0	0	0	0	0	0	0	0	0	0	0	0	0	0	0	0	0	0	52	7e-05	0	0	0	0	0	0	27	0	0	0
Bosea sp. AS-1	2015316	S	50	0.00015	129	4e-05	0	0	0	0	0	0	0	0	851	0.00055	0	0	25	1e-05	0	0	14	2e-05	0	0	0	0	0	0	0	0	20	3e-05	0	0	178	3e-05	0	0	0	0	1020	0.00017
Bosea sp. F3-2	2599640	S	32	9e-05	10	0	42	3e-05	15	1e-05	178	3e-05	0	0	1346	0.00087	0	0	73	3e-05	0	0	26	4e-05	0	0	21	4e-05	60	4e-05	29	2e-05	21	3e-05	0	0	0	0	0	0	0	0	888	0.00014
Bosea sp. PAMC 26642	1792307	S	0	0	0	0	12	1e-05	0	0	260	4e-05	0	0	1238	0.0008	0	0	16	1e-05	112	4e-05	0	0	0	0	0	0	12	1e-05	0	0	29	4e-05	0	0	0	0	0	0	0	0	1069	0.00017
Bosea sp. RAC05	1842539	S	0	0	0	0	16	1e-05	19	1e-05	60	1e-05	0	0	2197	0.00142	10	0	21	1e-05	0	0	0	0	0	0	0	0	24	2e-05	0	0	28	4e-05	0	0	0	0	0	0	13	0	972	0.00016
Bosea sp. Tri-49	1867715	S	76	0.00022	40	1e-05	38	3e-05	31	1e-05	352	6e-05	0	0	1738	0.00112	0	0	120	5e-05	0	0	49	7e-05	0	0	0	0	32	2e-05	13	1e-05	33	5e-05	0	0	16	0	14	1e-05	0	0	987	0.00016
Bosea vaviloviae	1526658	S	13	4e-05	56	2e-05	24	2e-05	63	3e-05	144	2e-05	0	0	1712	0.00111	0	0	29	1e-05	0	0	11	2e-05	0	0	0	0	26	2e-05	17	1e-05	70	0.0001	0	0	68	1e-05	0	0	32	0	1430	0.00023
Boseongicola sp. CCM32	2552942	S	0	0	0	0	0	0	57	3e-05	93	1e-05	0	0	11	1e-05	0	0	20	1e-05	0	0	16	2e-05	0	0	0	0	0	0	0	0	57	8e-05	0	0	0	0	0	0	27	0	60	1e-05
Botrytis cinerea	40559	S	9736	0.02882	706	0.00019	11	1e-05	4134	0.00199	18	0	195	2e-05	6125	0.00395	2342	0.00037	1802	0.00073	0	0	3251	0.00479	48	1e-05	16	3e-05	17	1e-05	0	0	2779	0.00396	37	4e-05	15	0	485	0.00035	1902	0.00024	954	0.00015
Brachybacterium avium	2017485	S	0	0	67	2e-05	0	0	29	1e-05	0	0	0	0	42	3e-05	0	0	0	0	0	0	0	0	0	0	0	0	0	0	0	0	10	1e-05	0	0	157	3e-05	0	0	0	0	29	0
Brachybacterium faecium	43669	S	63	0.00019	0	0	0	0	27	1e-05	94	1e-05	0	0	193	0.00012	0	0	22	1e-05	0	0	15	2e-05	0	0	0	0	0	0	0	0	0	0	0	0	0	0	0	0	0	0	17	0
Brachybacterium ginsengisoli	1331682	S	0	0	0	0	0	0	0	0	0	0	0	0	38	2e-05	20	0	0	0	0	0	0	0	0	0	0	0	0	0	0	0	0	0	0	0	0	0	0	0	0	0	17	0
Brachybacterium saurashtrense	556288	S	0	0	41	1e-05	0	0	90	4e-05	121	2e-05	0	0	73	5e-05	0	0	0	0	0	0	0	0	0	0	0	0	0	0	0	0	0	0	0	0	14	0	0	0	0	0	0	0
Brachybacterium sp. P6-10-X1	1903186	S	0	0	0	0	0	0	24	1e-05	0	0	0	0	85	5e-05	0	0	10	0	0	0	0	0	0	0	0	0	0	0	0	0	0	0	0	0	0	0	0	0	0	0	79	1e-05
Brachybacterium sp. SGAir0954	2571029	S	54	0.00016	0	0	0	0	59	3e-05	257	4e-05	0	0	57	4e-05	0	0	21	1e-05	0	0	27	4e-05	0	0	0	0	0	0	0	0	0	0	0	0	0	0	0	0	0	0	110	2e-05
Brachybacterium vulturis	2017484	S	22	7e-05	0	0	0	0	25	1e-05	0	0	0	0	41	3e-05	0	0	0	0	0	0	0	0	0	0	0	0	0	0	0	0	0	0	0	0	0	0	0	0	0	0	67	1e-05
Bradymonadales bacterium V1718	2600177	S	0	0	0	0	0	0	0	0	0	0	0	0	0	0	0	0	11	0	0	0	0	0	0	0	0	0	0	0	0	0	14	2e-05	0	0	0	0	0	0	0	0	0	0
Bradymonas sediminis	1548548	S	34	0.0001	0	0	0	0	0	0	0	0	0	0	48	3e-05	0	0	12	0	0	0	17	3e-05	0	0	0	0	0	0	0	0	0	0	0	0	0	0	0	0	0	0	27	0
Bradyrhizobiaceae bacterium SG-6C	709797	S	0	0	236	7e-05	11	1e-05	0	0	49	1e-05	0	0	331	0.00021	0	0	0	0	0	0	0	0	0	0	0	0	0	0	0	0	11	2e-05	0	0	469	8e-05	0	0	0	0	322	5e-05
Bradyrhizobium amphicarpaeae	1404768	S	0	0	0	0	0	0	0	0	61	1e-05	0	0	353	0.00023	0	0	12	0	0	0	0	0	0	0	0	0	0	0	0	0	13	2e-05	0	0	0	0	0	0	0	0	548	9e-05
Bradyrhizobium betae	244734	S	0	0	0	0	0	0	0	0	63	1e-05	0	0	318	0.00021	0	0	0	0	22	1e-05	0	0	0	0	0	0	0	0	0	0	0	0	0	0	0	0	0	0	0	0	135	2e-05
Bradyrhizobium canariense	255045	S	0	0	0	0	0	0	0	0	109	2e-05	11	0	443	0.00029	0	0	10	0	0	0	0	0	0	0	0	0	0	0	0	0	10	1e-05	0	0	0	0	0	0	0	0	621	0.0001
Bradyrhizobium diazoefficiens	1355477	S	0	0	39	1e-05	0	0	0	0	172	3e-05	13	0	379	0.00024	0	0	64	3e-05	0	0	0	0	0	0	0	0	0	0	0	0	0	0	0	0	35	1e-05	0	0	0	0	54	1e-05
Bradyrhizobium erythrophlei	1437360	S	40	0.00012	362	0.0001	27	2e-05	0	0	268	4e-05	17	0	2271	0.00147	11	0	60	2e-05	0	0	35	5e-05	0	0	11	2e-05	46	3e-05	12	1e-05	61	9e-05	0	0	495	8e-05	0	0	0	0	2104	0.00034
Bradyrhizobium guangdongense	1325090	S	0	0	0	0	40	3e-05	0	0	191	3e-05	0	0	390	0.00025	0	0	20	1e-05	0	0	0	0	0	0	16	3e-05	74	5e-05	22	2e-05	30	4e-05	0	0	0	0	0	0	0	0	1050	0.00017
Bradyrhizobium guangxiense	1325115	S	0	0	119	3e-05	27	2e-05	0	0	315	5e-05	0	0	283	0.00018	0	0	11	0	0	0	0	0	0	0	13	2e-05	29	2e-05	11	1e-05	10	1e-05	0	0	125	2e-05	0	0	0	0	287	5e-05
Bradyrhizobium guangzhouense	1325095	S	0	0	0	0	0	0	26	1e-05	256	4e-05	0	0	332	0.00021	0	0	36	1e-05	0	0	0	0	0	0	0	0	0	0	0	0	34	5e-05	0	0	0	0	0	0	0	0	948	0.00015
Bradyrhizobium icense	1274631	S	0	0	0	0	0	0	0	0	0	0	0	0	284	0.00018	0	0	14	1e-05	0	0	0	0	0	0	0	0	0	0	0	0	0	0	0	0	0	0	0	0	0	0	538	9e-05
Bradyrhizobium japonicum	375	S	76	0.00022	0	0	0	0	0	0	0	0	33	0	414	0.00027	11	0	31	1e-05	0	0	28	4e-05	0	0	0	0	0	0	0	0	11	2e-05	0	0	0	0	0	0	0	0	677	0.00011
Bradyrhizobium lablabi	722472	S	23	7e-05	0	0	144	0.00011	0	0	241	4e-05	0	0	468	0.0003	0	0	40	2e-05	0	0	19	3e-05	0	0	64	0.00011	164	0.0001	70	6e-05	10	1e-05	0	0	0	0	0	0	0	0	631	0.0001
Bradyrhizobium oligotrophicum	44255	S	0	0	240	7e-05	43	3e-05	0	0	77	1e-05	30	0	788	0.00051	0	0	40	2e-05	0	0	0	0	0	0	16	3e-05	48	3e-05	32	3e-05	23	3e-05	0	0	397	6e-05	0	0	0	0	693	0.00011
Bradyrhizobium ottawaense	931866	S	0	0	0	0	0	0	0	0	99	2e-05	0	0	140	9e-05	0	0	0	0	0	0	0	0	0	0	0	0	0	0	0	0	0	0	0	0	0	0	0	0	0	0	185	3e-05
Bradyrhizobium paxllaeri	190148	S	0	0	0	0	0	0	0	0	107	2e-05	0	0	282	0.00018	14	0	11	0	0	0	0	0	0	0	0	0	0	0	0	0	10	1e-05	0	0	0	0	0	0	0	0	274	4e-05
Bradyrhizobium sp.	376	S	0	0	0	0	29	2e-05	0	0	75	1e-05	0	0	183	0.00012	0	0	76	3e-05	0	0	0	0	0	0	22	4e-05	65	4e-05	20	2e-05	12	2e-05	0	0	0	0	0	0	0	0	529	9e-05
Bradyrhizobium sp. 1(2017)	1404888	S	32	9e-05	0	0	0	0	20	1e-05	0	0	0	0	316	0.0002	0	0	31	1e-05	0	0	18	3e-05	0	0	0	0	0	0	0	0	57	8e-05	0	0	0	0	0	0	0	0	1049	0.00017
Bradyrhizobium sp. 4(2017)	1404402	S	17	5e-05	0	0	0	0	0	0	20	0	0	0	178	0.00011	0	0	10	0	0	0	10	1e-05	0	0	0	0	0	0	0	0	10	1e-05	0	0	0	0	0	0	0	0	56	1e-05
Bradyrhizobium sp. 58S1	1404864	S	16	5e-05	0	0	0	0	0	0	77	1e-05	0	0	214	0.00014	0	0	0	0	0	0	13	2e-05	0	0	0	0	0	0	0	0	15	2e-05	0	0	0	0	0	0	0	0	542	9e-05
Bradyrhizobium sp. 6(2017)	1197460	S	154	0.00046	169	5e-05	11	1e-05	56	3e-05	97	2e-05	21	0	835	0.00054	0	0	39	2e-05	49	2e-05	30	4e-05	0	0	0	0	11	1e-05	0	0	54	8e-05	0	0	207	3e-05	13	1e-05	25	0	991	0.00016
Bradyrhizobium sp. BTAi1	288000	S	17	5e-05	163	4e-05	0	0	73	4e-05	282	4e-05	32	0	825	0.00053	0	0	129	5e-05	0	0	20	3e-05	0	0	0	0	0	0	0	0	75	0.00011	0	0	216	3e-05	10	1e-05	25	0	1387	0.00023
Bradyrhizobium sp. CCBAU 051011	858422	S	0	0	82	2e-05	0	0	0	0	0	0	10	0	372	0.00024	0	0	29	1e-05	0	0	0	0	0	0	0	0	0	0	0	0	15	2e-05	0	0	140	2e-05	0	0	0	0	268	4e-05
Bradyrhizobium sp. CCGE-LA001	1223566	S	0	0	0	0	29	2e-05	0	0	21	0	0	0	105	7e-05	0	0	16	1e-05	0	0	0	0	0	0	12	2e-05	34	2e-05	19	2e-05	27	4e-05	0	0	0	0	0	0	0	0	526	9e-05
Bradyrhizobium sp. LCT2	2493093	S	0	0	0	0	0	0	0	0	12	0	0	0	102	7e-05	0	0	0	0	0	0	0	0	0	0	0	0	0	0	0	0	0	0	0	0	0	0	0	0	0	0	350	6e-05
Bradyrhizobium sp. ORS 278	114615	S	0	0	0	0	0	0	0	0	64	1e-05	0	0	900	0.00058	0	0	25	1e-05	100	4e-05	0	0	0	0	0	0	0	0	0	0	22	3e-05	0	0	0	0	0	0	0	0	1228	0.0002
Bradyrhizobium sp. ORS 285	115808	S	0	0	0	0	13	1e-05	22	1e-05	403	6e-05	0	0	689	0.00044	0	0	85	3e-05	21	1e-05	0	0	0	0	0	0	0	0	0	0	26	4e-05	0	0	0	0	0	0	0	0	1454	0.00024
Bradyrhizobium sp. ORS 3257	167468	S	0	0	0	0	92	7e-05	0	0	107	2e-05	0	0	516	0.00033	0	0	11	0	0	0	0	0	0	0	41	7e-05	90	6e-05	53	4e-05	21	3e-05	0	0	0	0	0	0	0	0	779	0.00013
Bradyrhizobium sp. S23321	335659	S	0	0	48	1e-05	0	0	0	0	49	1e-05	0	0	64	4e-05	0	0	0	0	0	0	0	0	0	0	0	0	0	0	0	0	0	0	0	0	41	1e-05	0	0	0	0	295	5e-05
Bradyrhizobium sp. SG09	2599805	S	0	0	0	0	0	0	0	0	0	0	0	0	0	0	0	0	0	0	0	0	0	0	0	0	0	0	0	0	0	0	0	0	0	0	0	0	0	0	0	0	58	1e-05
Bradyrhizobium sp. SK17	2057741	S	183	0.00054	197	5e-05	21	2e-05	36	2e-05	510	8e-05	0	0	1349	0.00087	0	0	16	1e-05	0	0	15	2e-05	0	0	0	0	0	0	0	0	16	2e-05	0	0	317	5e-05	12	1e-05	0	0	289	5e-05
Bradyrhizobium sp. TM102	2599819	S	0	0	0	0	0	0	0	0	0	0	0	0	0	0	0	0	0	0	0	0	0	0	0	0	0	0	0	0	0	0	0	0	0	0	0	0	0	0	0	0	0	0
Bradyrhizobium sp. WSM471	319017	S	0	0	0	0	21	2e-05	0	0	114	2e-05	0	0	136	9e-05	0	0	50	2e-05	0	0	0	0	0	0	0	0	24	2e-05	23	2e-05	0	0	0	0	0	0	0	0	0	0	185	3e-05
Bradyrhizobium symbiodeficiens	1404367	S	13	4e-05	0	0	0	0	0	0	84	1e-05	0	0	352	0.00023	0	0	35	1e-05	0	0	0	0	0	0	0	0	0	0	0	0	19	3e-05	0	0	0	0	0	0	0	0	848	0.00014
Bradyrhizobium zhanjiangense	1325107	S	0	0	98	3e-05	0	0	0	0	338	5e-05	0	0	454	0.00029	0	0	21	1e-05	0	0	0	0	0	0	0	0	0	0	0	0	0	0	0	0	120	2e-05	0	0	0	0	484	8e-05
Brenneria goodwinii	1109412	S	0	0	2417	0.00067	1716	0.00127	0	0	0	0	0	0	0	0	0	0	0	0	128	5e-05	0	0	0	0	743	0.00125	2011	0.00126	1054	0.00087	0	0	0	0	3542	0.00057	0	0	0	0	0	0
Brenneria rubrifaciens	55213	S	0	0	2289	0.00063	1127	0.00083	0	0	0	0	0	0	0	0	0	0	0	0	142	5e-05	93	0.00014	234	3e-05	486	0.00082	1308	0.00082	707	0.00059	0	0	0	0	3301	0.00053	0	0	0	0	0	0
Breoghania sp. L-A4	2304600	S	0	0	18	0	0	0	0	0	66	1e-05	0	0	353	0.00023	0	0	28	1e-05	0	0	0	0	0	0	0	0	0	0	0	0	18	3e-05	0	0	0	0	0	0	0	0	906	0.00015
Brevibacillus agri	51101	S	85	0.00025	100	3e-05	0	0	0	0	0	0	0	0	77	5e-05	0	0	16	1e-05	0	0	28	4e-05	0	0	0	0	0	0	0	0	0	0	0	0	62	1e-05	0	0	0	0	79	1e-05
Brevibacillus brevis	1393	S	0	0	0	0	0	0	0	0	0	0	86	1e-05	0	0	0	0	0	0	0	0	0	0	0	0	0	0	0	0	0	0	0	0	0	0	0	0	0	0	14	0	0	0
Brevibacillus laterosporus	1465	S	0	0	0	0	0	0	0	0	0	0	94	1e-05	0	0	0	0	12	0	0	0	0	0	0	0	0	0	0	0	0	0	10	1e-05	0	0	0	0	17	1e-05	22	0	0	0
Brevibacillus sp. SCSIO 07484	2496837	S	0	0	26	1e-05	0	0	0	0	0	0	0	0	0	0	0	0	0	0	0	0	0	0	0	0	0	0	0	0	0	0	0	0	0	0	36	1e-05	0	0	0	0	0	0
Brevibacterium aurantiacum	273384	S	75	0.00022	20	1e-05	0	0	92	4e-05	0	0	0	0	110	7e-05	0	0	29	1e-05	672	0.00024	30	4e-05	0	0	0	0	0	0	0	0	11	2e-05	0	0	0	0	0	0	0	0	0	0
Brevibacterium linens	1703	S	19	6e-05	183	5e-05	0	0	42	2e-05	74	1e-05	0	0	67	4e-05	0	0	17	1e-05	0	0	25	4e-05	0	0	0	0	0	0	0	0	0	0	0	0	290	5e-05	0	0	0	0	34	1e-05
Brevibacterium luteolum	199591	S	14	4e-05	0	0	0	0	10	0	0	0	0	0	76	5e-05	0	0	0	0	0	0	17	3e-05	0	0	0	0	0	0	0	0	0	0	0	0	0	0	0	0	0	0	0	0
Brevibacterium sandarakinum	629680	S	0	0	0	0	0	0	0	0	15	0	0	0	18	1e-05	0	0	0	0	0	0	0	0	0	0	0	0	0	0	0	0	0	0	0	0	0	0	0	0	0	0	15	0
Brevibacterium siliguriense	1136497	S	0	0	0	0	0	0	0	0	0	0	0	0	18	1e-05	0	0	0	0	0	0	0	0	0	0	0	0	0	0	0	0	0	0	0	0	0	0	0	0	0	0	0	0
Brevibacterium sp. 'Marine'	2725563	S	0	0	0	0	0	0	0	0	104	2e-05	0	0	13	1e-05	0	0	13	1e-05	0	0	13	2e-05	0	0	0	0	0	0	0	0	0	0	0	0	0	0	0	0	0	0	0	0
Brevibacterium sp. CS2	2575923	S	67	0.0002	0	0	0	0	124	6e-05	0	0	0	0	133	9e-05	0	0	23	1e-05	0	0	22	3e-05	0	0	0	0	0	0	0	0	15	2e-05	0	0	0	0	11	1e-05	0	0	83	1e-05
Brevibacterium sp. o2	2697565	S	0	0	42	1e-05	0	0	19	1e-05	0	0	0	0	0	0	0	0	0	0	0	0	0	0	0	0	0	0	0	0	0	0	0	0	0	0	38	1e-05	0	0	0	0	70	1e-05
Brevibacterium sp. WO024	2697563	S	19	6e-05	0	0	0	0	121	6e-05	0	0	0	0	18	1e-05	0	0	21	1e-05	0	0	11	2e-05	0	0	0	0	0	0	0	0	0	0	0	0	0	0	0	0	0	0	27	0
Brevibacterium sp. YB235	1496080	S	16	5e-05	72	2e-05	0	0	72	3e-05	52	1e-05	0	0	62	4e-05	0	0	11	0	0	0	14	2e-05	0	0	0	0	0	0	0	0	23	3e-05	0	0	63	1e-05	0	0	10	0	43	1e-05
Brevirhabdus pacifica	1267768	S	134	0.0004	0	0	0	0	0	0	0	0	0	0	176	0.00011	10	0	20	1e-05	0	0	40	6e-05	0	0	0	0	0	0	0	0	0	0	0	0	0	0	0	0	0	0	67	1e-05
Brevundimonas diminuta	293	S	0	0	0	0	0	0	0	0	398	6e-05	0	0	106	7e-05	0	0	20	1e-05	0	0	0	0	0	0	0	0	0	0	0	0	0	0	0	0	0	0	0	0	0	0	99	2e-05
Brevundimonas mediterranea	74329	S	0	0	0	0	0	0	0	0	166	3e-05	0	0	49	3e-05	0	0	14	1e-05	0	0	0	0	0	0	0	0	0	0	0	0	0	0	0	0	0	0	0	0	0	0	248	4e-05
Brevundimonas naejangsanensis	588932	S	0	0	117	3e-05	0	0	0	0	164	3e-05	0	0	120	8e-05	12	0	0	0	0	0	12	2e-05	0	0	0	0	0	0	0	0	16	2e-05	0	0	180	3e-05	0	0	0	0	54	1e-05
Brevundimonas sp. 'scallop'	2562582	S	0	0	0	0	0	0	0	0	267	4e-05	0	0	0	0	0	0	0	0	0	0	0	0	0	0	0	0	0	0	0	0	0	0	0	0	0	0	0	0	0	0	73	1e-05
Brevundimonas sp. Bb-A	2560058	S	23	7e-05	0	0	0	0	0	0	111	2e-05	0	0	52	3e-05	0	0	0	0	0	0	11	2e-05	0	0	0	0	0	0	0	0	0	0	0	0	0	0	0	0	0	0	175	3e-05
Brevundimonas sp. DS20	1532555	S	0	0	0	0	125	9e-05	0	0	31	0	0	0	21	1e-05	0	0	0	0	0	0	0	0	0	0	35	6e-05	96	6e-05	70	6e-05	0	0	0	0	0	0	0	0	0	0	12	0
Brevundimonas sp. GW460-12-10-14-LB2	1827469	S	40	0.00012	0	0	0	0	23	1e-05	167	3e-05	0	0	50	3e-05	0	0	0	0	0	0	18	3e-05	0	0	0	0	0	0	0	0	35	5e-05	0	0	0	0	0	0	19	0	26	0
Brevundimonas sp. LM2	1938605	S	0	0	16	0	0	0	0	0	266	4e-05	0	0	73	5e-05	12	0	0	0	0	0	0	0	0	0	0	0	0	0	0	0	0	0	0	0	0	0	0	0	0	0	208	3e-05
Brevundimonas sp. M20	2591463	S	0	0	14	0	0	0	0	0	185	3e-05	0	0	154	0.0001	16	0	0	0	0	0	0	0	0	0	0	0	0	0	0	0	0	0	0	0	13	0	0	0	0	0	49	1e-05
Brevundimonas sp. MF30-B	2561924	S	10	3e-05	224	6e-05	0	0	0	0	92	1e-05	0	0	24	2e-05	11	0	0	0	0	0	0	0	0	0	0	0	0	0	0	0	0	0	0	0	439	7e-05	0	0	0	0	125	2e-05
Brevundimonas sp. SGAir0440	2579977	S	69	0.0002	0	0	0	0	17	1e-05	123	2e-05	0	0	141	9e-05	10	0	107	4e-05	0	0	23	3e-05	0	0	0	0	0	0	0	0	0	0	0	0	0	0	14	1e-05	0	0	72	1e-05
Brevundimonas subvibrioides	74313	S	0	0	0	0	0	0	0	0	164	3e-05	0	0	137	9e-05	0	0	0	0	0	0	0	0	0	0	0	0	11	1e-05	0	0	0	0	0	0	0	0	0	0	0	0	182	3e-05
Brevundimonas vancanneytii	1325724	S	0	0	0	0	0	0	0	0	19	0	0	0	444	0.00029	0	0	0	0	0	0	0	0	0	0	0	0	0	0	0	0	0	0	0	0	0	0	0	0	0	0	88	1e-05
Brevundimonas vesicularis	41276	S	0	0	0	0	0	0	0	0	118	2e-05	0	0	301	0.00019	0	0	0	0	0	0	0	0	0	0	0	0	0	0	0	0	13	2e-05	0	0	0	0	0	0	0	0	101	2e-05
Brochothrix thermosphacta	2756	S	0	0	0	0	0	0	0	0	0	0	0	0	0	0	0	0	0	0	0	0	0	0	0	0	0	0	0	0	0	0	0	0	0	0	0	0	0	0	0	0	0	0
Brucella ceti	120577	S	31	9e-05	0	0	0	0	0	0	0	0	0	0	17	1e-05	0	0	0	0	0	0	0	0	0	0	0	0	0	0	0	0	0	0	0	0	0	0	0	0	0	0	0	0
Brucella melitensis	29459	S	0	0	0	0	0	0	0	0	0	0	0	0	0	0	0	0	0	0	0	0	0	0	0	0	0	0	0	0	0	0	0	0	0	0	0	0	0	0	0	0	0	0
Brucella ovis	236	S	0	0	0	0	0	0	0	0	0	0	0	0	32	2e-05	0	0	0	0	0	0	0	0	0	0	0	0	0	0	0	0	0	0	0	0	0	0	0	0	0	0	0	0
Brucella sp. 09RB8471	1149952	S	0	0	0	0	0	0	0	0	0	0	0	0	13	1e-05	0	0	0	0	0	0	0	0	0	0	0	0	0	0	0	0	0	0	0	0	0	0	0	0	0	0	0	0
Brucella sp. 141012304	1885919	S	0	0	0	0	0	0	0	0	27	0	0	0	0	0	0	0	0	0	0	0	0	0	0	0	0	0	0	0	0	0	0	0	0	0	0	0	0	0	0	0	109	2e-05
Brucella sp. 2280	2592625	S	0	0	0	0	119	9e-05	0	0	0	0	0	0	0	0	0	0	0	0	0	0	0	0	0	0	49	8e-05	117	7e-05	60	5e-05	0	0	0	0	0	0	0	0	0	0	0	0
Buchnera aphidicola	9	S	0	0	34	1e-05	27	2e-05	10	0	0	0	0	0	0	0	0	0	11	0	0	0	0	0	0	0	0	0	16	1e-05	12	1e-05	13	2e-05	0	0	71	1e-05	0	0	0	0	0	0
Burkholderia ambifaria	152480	S	0	0	72	2e-05	0	0	0	0	113	2e-05	0	0	0	0	0	0	0	0	0	0	0	0	0	0	0	0	0	0	0	0	0	0	0	0	26	0	0	0	0	0	0	0
Burkholderia anthina	179879	S	0	0	0	0	0	0	0	0	18	0	0	0	26	2e-05	0	0	0	0	0	0	0	0	0	0	0	0	0	0	0	0	0	0	0	0	0	0	0	0	0	0	0	0
Burkholderia cenocepacia	95486	S	45	0.00013	138	4e-05	93	7e-05	0	0	84	1e-05	13	0	290	0.00019	0	0	47	2e-05	41	1e-05	36	5e-05	0	0	39	7e-05	102	6e-05	58	5e-05	21	3e-05	0	0	122	2e-05	0	0	0	0	112	2e-05
Burkholderia cepacia	292	S	0	0	20	1e-05	198	0.00015	0	0	259	4e-05	0	0	271	0.00017	0	0	14	1e-05	0	0	0	0	0	0	69	0.00012	166	0.0001	107	9e-05	11	2e-05	0	0	33	1e-05	0	0	0	0	663	0.00011
Burkholderia contaminans	488447	S	50	0.00015	55	2e-05	20	1e-05	0	0	95	2e-05	0	0	153	0.0001	0	0	26	1e-05	25	1e-05	30	4e-05	0	0	19	3e-05	55	3e-05	18	1e-05	12	2e-05	0	0	100	2e-05	0	0	0	0	249	4e-05
Burkholderia diffusa	488732	S	17	5e-05	11	0	0	0	0	0	41	1e-05	0	0	43	3e-05	0	0	0	0	0	0	0	0	0	0	0	0	13	1e-05	0	0	0	0	0	0	0	0	0	0	0	0	0	0
Burkholderia dolosa	152500	S	0	0	23	1e-05	0	0	0	0	0	0	0	0	30	2e-05	0	0	0	0	0	0	0	0	0	0	0	0	0	0	0	0	0	0	0	0	23	0	0	0	0	0	0	0
Burkholderia gladioli	28095	S	47	0.00014	83	2e-05	331	0.00024	10	0	108	2e-05	0	0	492	0.00032	0	0	36	1e-05	0	0	45	7e-05	0	0	104	0.00018	296	0.00019	126	0.0001	27	4e-05	0	0	44	1e-05	0	0	0	0	695	0.00011
Burkholderia glumae	337	S	38	0.00011	60	2e-05	0	0	0	0	98	2e-05	0	0	185	0.00012	0	0	11	0	0	0	17	3e-05	0	0	0	0	0	0	0	0	0	0	0	0	24	0	0	0	0	0	222	4e-05
Burkholderia insecticola	758793	S	27	8e-05	11	0	0	0	86	4e-05	0	0	0	0	62	4e-05	20	0	21	1e-05	0	0	24	4e-05	0	0	0	0	14	1e-05	0	0	40	6e-05	0	0	0	0	0	0	34	0	66	1e-05
Burkholderia lata	482957	S	74	0.00022	61	2e-05	17	1e-05	40	2e-05	31	0	0	0	113	7e-05	0	0	12	0	0	0	31	5e-05	0	0	0	0	23	1e-05	12	1e-05	13	2e-05	0	0	73	1e-05	0	0	33	0	68	1e-05
Burkholderia metallica	488729	S	0	0	18	0	0	0	0	0	0	0	0	0	25	2e-05	0	0	0	0	0	0	0	0	0	0	0	0	11	1e-05	0	0	0	0	0	0	19	0	0	0	0	0	49	1e-05
Burkholderia multivorans	87883	S	40	0.00012	29	1e-05	77	6e-05	0	0	211	3e-05	0	0	290	0.00019	0	0	28	1e-05	0	0	42	6e-05	0	0	30	5e-05	92	6e-05	48	4e-05	18	3e-05	0	0	31	1e-05	0	0	0	0	651	0.00011
Burkholderia oklahomensis	342113	S	0	0	0	0	0	0	0	0	274	4e-05	0	0	54	3e-05	0	0	0	0	0	0	0	0	0	0	0	0	0	0	0	0	0	0	0	0	0	0	0	0	0	0	0	0
Burkholderia plantarii	41899	S	72	0.00021	154	4e-05	89	7e-05	0	0	82	1e-05	0	0	299	0.00019	0	0	16	1e-05	0	0	21	3e-05	0	0	39	7e-05	76	5e-05	54	4e-05	18	3e-05	0	0	209	3e-05	0	0	0	0	480	8e-05
Burkholderia pseudomallei	28450	S	0	0	44	1e-05	25	2e-05	0	0	44	1e-05	0	0	194	0.00013	0	0	44	2e-05	0	0	23	3e-05	0	0	0	0	27	2e-05	12	1e-05	0	0	0	0	16	0	0	0	0	0	22	0
Burkholderia pseudomultivorans	1207504	S	48	0.00014	0	0	0	0	0	0	0	0	0	0	90	6e-05	0	0	10	0	0	0	14	2e-05	0	0	0	0	0	0	0	0	0	0	0	0	0	0	0	0	0	0	25	0
Burkholderia pyrrocinia	60550	S	0	0	44	1e-05	38	3e-05	25	1e-05	31	0	0	0	98	6e-05	0	0	21	1e-05	0	0	12	2e-05	0	0	0	0	26	2e-05	19	2e-05	16	2e-05	0	0	77	1e-05	0	0	0	0	380	6e-05
Burkholderia seminalis	488731	S	0	0	14	0	0	0	0	0	0	0	0	0	12	1e-05	0	0	0	0	0	0	0	0	0	0	0	0	26	2e-05	15	1e-05	0	0	0	0	0	0	0	0	0	0	231	4e-05
Burkholderia sp. BDU6	1385591	S	0	0	0	0	0	0	0	0	127	2e-05	0	0	17	1e-05	0	0	0	0	0	0	0	0	0	0	0	0	0	0	0	0	0	0	0	0	0	0	0	0	0	0	11	0
Burkholderia sp. BDU8	1385592	S	17	5e-05	0	0	0	0	0	0	0	0	0	0	11	1e-05	0	0	0	0	0	0	0	0	0	0	0	0	0	0	0	0	0	0	0	0	0	0	0	0	0	0	0	0
Burkholderia sp. Bp7605	1740163	S	65	0.00019	0	0	13	1e-05	0	0	113	2e-05	0	0	149	0.0001	0	0	14	1e-05	0	0	17	3e-05	0	0	0	0	0	0	0	0	0	0	0	0	0	0	0	0	0	0	152	2e-05
Burkholderia sp. CCGE1001	640510	S	0	0	0	0	0	0	0	0	0	0	0	0	0	0	0	0	0	0	0	0	0	0	0	0	0	0	15	1e-05	0	0	0	0	0	0	0	0	0	0	0	0	0	0
Burkholderia sp. CCGE1003	640512	S	66	0.0002	0	0	21	2e-05	0	0	39	1e-05	0	0	129	8e-05	0	0	10	0	0	0	22	3e-05	0	0	0	0	17	1e-05	13	1e-05	0	0	0	0	0	0	0	0	0	0	217	4e-05
Burkholderia sp. DHOD12	2571746	S	11	3e-05	144	4e-05	0	0	0	0	142	2e-05	0	0	34	2e-05	0	0	0	0	0	0	0	0	0	0	0	0	0	0	0	0	12	2e-05	0	0	111	2e-05	0	0	0	0	247	4e-05
Burkholderia sp. IDO3	1705310	S	0	0	35	1e-05	32	2e-05	0	0	174	3e-05	0	0	57	4e-05	0	0	22	1e-05	0	0	11	2e-05	0	0	0	0	18	1e-05	17	1e-05	0	0	0	0	49	1e-05	0	0	0	0	237	4e-05
Burkholderia sp. JP2-270	2217913	S	42	0.00012	0	0	26	2e-05	0	0	14	0	0	0	36	2e-05	0	0	10	0	0	0	12	2e-05	0	0	11	2e-05	42	3e-05	16	1e-05	0	0	0	0	0	0	0	0	0	0	0	0
Burkholderia sp. KBS0801	1179675	S	0	0	0	0	0	0	0	0	0	0	0	0	0	0	0	0	0	0	0	0	0	0	0	0	0	0	0	0	0	0	12	2e-05	0	0	0	0	0	0	0	0	78	1e-05
Burkholderia sp. KK1	1855726	S	0	0	0	0	40	3e-05	0	0	104	2e-05	0	0	113	7e-05	0	0	35	1e-05	0	0	0	0	0	0	36	6e-05	72	5e-05	48	4e-05	14	2e-05	0	0	12	0	0	0	0	0	219	4e-05
Burkholderia sp. LA-2-3-30-S1-D2	1637862	S	0	0	0	0	0	0	0	0	32	1e-05	0	0	28	2e-05	0	0	0	0	0	0	0	0	0	0	0	0	0	0	0	0	0	0	0	0	0	0	0	0	0	0	32	1e-05
Burkholderia sp. MSMB0852	1637841	S	0	0	0	0	0	0	0	0	0	0	0	0	0	0	0	0	0	0	0	0	0	0	0	0	0	0	0	0	0	0	0	0	0	0	0	0	0	0	0	0	62	1e-05
Burkholderia sp. MSMB0856	1637869	S	46	0.00014	0	0	0	0	0	0	0	0	0	0	59	4e-05	0	0	0	0	0	0	16	2e-05	0	0	0	0	0	0	0	0	0	0	0	0	0	0	0	0	0	0	218	4e-05
Burkholderia sp. MSMB617WGS	1637831	S	43	0.00013	0	0	0	0	0	0	0	0	0	0	72	5e-05	0	0	14	1e-05	0	0	33	5e-05	0	0	0	0	0	0	0	0	0	0	0	0	0	0	0	0	0	0	0	0
Burkholderia sp. NRF60-BP8	1637853	S	0	0	0	0	0	0	0	0	113	2e-05	0	0	13	1e-05	0	0	0	0	0	0	0	0	0	0	0	0	0	0	0	0	0	0	0	0	0	0	0	0	0	0	16	0
Burkholderia sp. OLGA172	1804984	S	0	0	105	3e-05	40	3e-05	0	0	0	0	0	0	34	2e-05	0	0	0	0	0	0	0	0	0	0	0	0	39	2e-05	21	2e-05	0	0	0	0	200	3e-05	0	0	0	0	70	1e-05
Burkholderia sp. PAMC 26561	1795043	S	0	0	49	1e-05	0	0	0	0	32	1e-05	0	0	17	1e-05	0	0	0	0	0	0	0	0	0	0	0	0	0	0	0	0	0	0	0	0	71	1e-05	0	0	0	0	0	0
Burkholderia sp. PAMC 28687	1795874	S	0	0	24	1e-05	0	0	0	0	0	0	0	0	0	0	0	0	0	0	0	0	0	0	0	0	0	0	0	0	0	0	0	0	0	0	11	0	0	0	0	0	34	1e-05
Burkholderia sp. THE68	758782	S	0	0	0	0	70	5e-05	0	0	85	1e-05	0	0	126	8e-05	0	0	10	0	0	0	14	2e-05	14	0	25	4e-05	59	4e-05	28	2e-05	0	0	0	0	0	0	0	0	0	0	253	4e-05
Burkholderia stabilis	95485	S	0	0	0	0	16	1e-05	0	0	32	1e-05	0	0	67	4e-05	0	0	24	1e-05	0	0	0	0	0	0	16	3e-05	18	1e-05	10	1e-05	0	0	0	0	0	0	0	0	0	0	130	2e-05
Burkholderia stagnalis	1503054	S	0	0	0	0	99	7e-05	0	0	27	0	0	0	85	5e-05	0	0	10	0	0	0	0	0	0	0	17	3e-05	54	3e-05	39	3e-05	0	0	0	0	0	0	0	0	0	0	239	4e-05
Burkholderia territorii	1503055	S	0	0	0	0	13	1e-05	0	0	0	0	0	0	26	2e-05	0	0	0	0	67	2e-05	0	0	0	0	0	0	15	1e-05	0	0	0	0	0	0	0	0	0	0	0	0	11	0
Burkholderia thailandensis	57975	S	51	0.00015	0	0	0	0	14	1e-05	193	3e-05	0	0	121	8e-05	0	0	30	1e-05	0	0	40	6e-05	0	0	0	0	0	0	0	0	19	3e-05	0	0	0	0	0	0	0	0	178	3e-05
Burkholderia ubonensis	101571	S	0	0	101	3e-05	33	2e-05	32	2e-05	90	1e-05	0	0	356	0.00023	0	0	0	0	0	0	0	0	0	0	17	3e-05	26	2e-05	28	2e-05	0	0	0	0	120	2e-05	0	0	17	0	80	1e-05
Burkholderia vietnamiensis	60552	S	0	0	49	1e-05	0	0	0	0	24	0	0	0	26	2e-05	0	0	0	0	0	0	0	0	0	0	0	0	0	0	0	0	0	0	0	0	84	1e-05	0	0	0	0	23	0
Burkholderiales bacterium GJ-E10	1469502	S	0	0	0	0	0	0	0	0	50	1e-05	0	0	110	7e-05	0	0	29	1e-05	0	0	0	0	0	0	0	0	0	0	0	0	0	0	0	0	0	0	0	0	0	0	30	0
Burkholderiales bacterium JOSHI_001	864051	S	0	0	18	0	0	0	0	0	262	4e-05	0	0	139	9e-05	0	0	17	1e-05	0	0	0	0	0	0	0	0	0	0	0	0	0	0	0	0	0	0	0	0	0	0	15	0
Burkholderiales bacterium YL45	1834205	S	0	0	124	3e-05	0	0	0	0	0	0	0	0	0	0	0	0	0	0	0	0	0	0	0	0	0	0	0	0	0	0	0	0	0	0	208	3e-05	0	0	0	0	0	0
Buttiauxella sp. 3AFRM03	2479367	S	0	0	4863	0.00134	2065	0.00152	0	0	0	0	0	0	0	0	14	0	0	0	158	6e-05	38	6e-05	25	0	1016	0.00171	2568	0.00161	1311	0.00109	0	0	15	1e-05	7903	0.00128	0	0	0	0	0	0
Bythopirellula goksoyri	1400387	S	0	0	57	2e-05	0	0	0	0	0	0	0	0	0	0	0	0	14	1e-05	0	0	0	0	0	0	0	0	0	0	0	0	0	0	0	0	72	1e-05	0	0	0	0	0	0
Caldanaerobacter subterraneus	911092	S	0	0	0	0	0	0	0	0	0	0	0	0	0	0	0	0	0	0	0	0	0	0	0	0	0	0	0	0	0	0	10	1e-05	0	0	0	0	0	0	0	0	0	0
Caldicellulosiruptor saccharolyticus	44001	S	0	0	0	0	0	0	0	0	0	0	0	0	0	0	0	0	0	0	0	0	0	0	0	0	0	0	0	0	0	0	10	1e-05	0	0	0	0	0	0	0	0	0	0
Caldilinea aerophila	133453	S	0	0	10	0	0	0	0	0	55	1e-05	0	0	12	1e-05	0	0	18	1e-05	0	0	0	0	0	0	0	0	0	0	0	0	0	0	0	0	12	0	0	0	0	0	0	0
Caloranaerobacter azorensis	116090	S	0	0	0	0	0	0	0	0	0	0	0	0	0	0	0	0	0	0	0	0	0	0	0	0	0	0	0	0	0	0	0	0	0	0	0	0	0	0	0	0	0	0
Calothrix brevissima	938406	S	11	3e-05	0	0	0	0	0	0	0	0	0	0	0	0	10	0	18	1e-05	0	0	15	2e-05	0	0	0	0	0	0	0	0	28	4e-05	0	0	0	0	0	0	0	0	0	0
Calothrix parietina	32054	S	23	7e-05	0	0	0	0	33	2e-05	0	0	0	0	11	1e-05	0	0	12	0	0	0	17	3e-05	0	0	0	0	0	0	0	0	49	7e-05	0	0	0	0	0	0	23	0	10	0
Calothrix sp. 336/3	1337936	S	0	0	24	1e-05	0	0	0	0	0	0	0	0	0	0	0	0	0	0	0	0	0	0	0	0	0	0	0	0	0	0	0	0	0	0	0	0	0	0	0	0	0	0
Calothrix sp. NIES-2098	1954171	S	0	0	201	6e-05	0	0	0	0	0	0	0	0	0	0	0	0	0	0	0	0	0	0	0	0	0	0	0	0	0	0	0	0	0	0	189	3e-05	0	0	0	0	68	1e-05
Calothrix sp. NIES-2100	1954172	S	0	0	0	0	0	0	0	0	0	0	0	0	0	0	0	0	0	0	0	0	0	0	0	0	0	0	0	0	0	0	17	2e-05	0	0	0	0	0	0	0	0	0	0
Calothrix sp. NIES-3974	2005462	S	0	0	0	0	0	0	0	0	0	0	0	0	23	1e-05	0	0	0	0	0	0	17	3e-05	0	0	0	0	0	0	0	0	0	0	0	0	0	0	0	0	0	0	0	0
Calothrix sp. PCC 7507	99598	S	0	0	0	0	0	0	40	2e-05	0	0	0	0	13	1e-05	14	0	18	1e-05	0	0	0	0	0	0	0	0	0	0	0	0	46	7e-05	0	0	0	0	0	0	24	0	12	0
Campylobacter concisus	199	S	0	0	0	0	0	0	0	0	0	0	0	0	0	0	0	0	0	0	0	0	0	0	0	0	0	0	0	0	0	0	0	0	0	0	0	0	0	0	0	0	0	0
Campylobacter cuniculorum	374106	S	0	0	0	0	0	0	0	0	0	0	0	0	0	0	0	0	0	0	0	0	0	0	0	0	0	0	0	0	0	0	0	0	0	0	0	0	0	0	12	0	0	0
Campylobacter curvus	200	S	0	0	0	0	0	0	0	0	0	0	0	0	0	0	0	0	0	0	0	0	0	0	0	0	0	0	0	0	0	0	0	0	0	0	0	0	0	0	0	0	23	0
Campylobacter gracilis	824	S	0	0	0	0	0	0	0	0	0	0	0	0	0	0	0	0	0	0	0	0	0	0	0	0	0	0	0	0	0	0	0	0	0	0	0	0	0	0	0	0	0	0
Campylobacter hominis	76517	S	0	0	0	0	0	0	0	0	0	0	0	0	0	0	0	0	0	0	0	0	0	0	0	0	0	0	0	0	0	0	0	0	0	0	0	0	0	0	0	0	0	0
Campylobacter hyointestinalis	198	S	0	0	0	0	0	0	0	0	0	0	0	0	0	0	0	0	0	0	0	0	0	0	0	0	0	0	0	0	0	0	14	2e-05	0	0	0	0	0	0	0	0	0	0
Campylobacter insulaenigrae	260714	S	0	0	0	0	0	0	0	0	0	0	0	0	0	0	0	0	0	0	0	0	0	0	0	0	0	0	0	0	0	0	0	0	0	0	0	0	0	0	0	0	0	0
Campylobacter lari	201	S	84	0.00025	22	1e-05	0	0	186	9e-05	0	0	0	0	0	0	12	0	48	2e-05	0	0	31	5e-05	0	0	0	0	0	0	0	0	298	0.00042	0	0	0	0	18	1e-05	192	2e-05	37	1e-05
Campylobacter rectus	203	S	0	0	0	0	0	0	0	0	0	0	0	0	0	0	0	0	0	0	0	0	0	0	0	0	0	0	0	0	0	0	0	0	0	0	0	0	0	0	0	0	0	0
Campylobacter showae	204	S	0	0	0	0	0	0	0	0	0	0	0	0	0	0	0	0	0	0	0	0	10	1e-05	0	0	0	0	0	0	0	0	0	0	0	0	0	0	0	0	0	0	0	0
Campylobacter sp. NCTC 13003	1660064	S	0	0	0	0	0	0	0	0	0	0	0	0	0	0	0	0	13	1e-05	0	0	0	0	0	0	0	0	0	0	0	0	17	2e-05	0	0	0	0	0	0	0	0	10	0
Campylobacter sputorum	206	S	0	0	0	0	38	3e-05	0	0	0	0	0	0	0	0	0	0	0	0	0	0	0	0	0	0	13	2e-05	19	1e-05	22	2e-05	0	0	0	0	0	0	0	0	0	0	0	0
Campylobacter ureolyticus	827	S	0	0	0	0	0	0	19	1e-05	0	0	0	0	0	0	0	0	0	0	0	0	0	0	0	0	0	0	0	0	0	0	0	0	0	0	0	0	0	0	11	0	0	0
Candida albicans	5476	S	122	0.00036	0	0	0	0	46	2e-05	0	0	0	0	93	6e-05	0	0	42	2e-05	0	0	46	7e-05	0	0	0	0	0	0	0	0	31	4e-05	0	0	0	0	0	0	24	0	16	0
Candida dubliniensis	42374	S	174	0.00052	14	0	0	0	207	0.0001	0	0	10	0	113	7e-05	40	1e-05	73	3e-05	0	0	72	0.00011	0	0	0	0	0	0	0	0	189	0.00027	0	0	0	0	15	1e-05	83	1e-05	61	1e-05
Candida orthopsilosis	273371	S	79	0.00023	57	2e-05	0	0	68	3e-05	25	0	0	0	129	8e-05	13	0	203	8e-05	0	0	71	0.0001	0	0	0	0	0	0	0	0	33	5e-05	0	0	13	0	14	1e-05	50	1e-05	14	0
Candidatus Accumulibacter phosphatis	327160	S	0	0	0	0	0	0	0	0	35	1e-05	0	0	77	5e-05	0	0	0	0	0	0	0	0	0	0	0	0	0	0	0	0	0	0	0	0	0	0	0	0	0	0	27	0
Candidatus Baumannia cicadellinicola	186490	S	0	0	20	1e-05	0	0	0	0	0	0	0	0	0	0	0	0	0	0	0	0	0	0	0	0	0	0	0	0	0	0	0	0	0	0	23	0	0	0	0	0	0	0
Candidatus Blochmannia vafer	251535	S	0	0	18	0	0	0	0	0	0	0	0	0	0	0	0	0	0	0	0	0	0	0	0	0	0	0	0	0	0	0	0	0	0	0	17	0	0	0	0	0	0	0
Candidatus Coxiella mudrowiae	2054173	S	0	0	0	0	0	0	0	0	0	0	0	0	0	0	0	0	0	0	0	0	0	0	0	0	0	0	0	0	0	0	33	5e-05	0	0	0	0	0	0	0	0	0	0
Candidatus Cyclonatronum proteinivorum	1457365	S	0	0	63	2e-05	0	0	0	0	0	0	0	0	0	0	0	0	0	0	0	0	0	0	0	0	0	0	0	0	0	0	0	0	0	0	68	1e-05	0	0	0	0	0	0
Candidatus Deianiraea vastatrix	2163644	S	58	0.00017	0	0	0	0	0	0	0	0	0	0	41	3e-05	0	0	0	0	0	0	16	2e-05	0	0	0	0	0	0	0	0	0	0	0	0	0	0	0	0	0	0	0	0
Candidatus Desulforudis audaxviator	471827	S	0	0	41	1e-05	0	0	0	0	107	2e-05	0	0	0	0	0	0	0	0	0	0	0	0	0	0	0	0	0	0	0	0	0	0	0	0	26	0	0	0	0	0	47	1e-05
Candidatus Doolittlea endobia	1778262	S	0	0	379	0.0001	24	2e-05	0	0	0	0	0	0	0	0	0	0	0	0	0	0	0	0	0	0	16	3e-05	26	2e-05	0	0	0	0	0	0	504	8e-05	0	0	0	0	0	0
Candidatus Endolissoclinum faulkneri	1263979	S	0	0	0	0	0	0	30	1e-05	0	0	0	0	0	0	0	0	0	0	0	0	0	0	0	0	0	0	0	0	0	0	0	0	0	0	0	0	0	0	27	0	0	0
Candidatus Erwinia haradaeae	1922217	S	0	0	37	1e-05	429	0.00032	0	0	0	0	0	0	0	0	0	0	0	0	0	0	0	0	0	0	187	0.00032	495	0.00031	268	0.00022	0	0	0	0	0	0	0	0	15	0	0	0
Candidatus Filomicrobium marinum	1608628	S	51	0.00015	0	0	0	0	0	0	671	0.00011	0	0	86	6e-05	0	0	0	0	0	0	13	2e-05	0	0	0	0	0	0	0	0	0	0	0	0	0	0	0	0	0	0	63	1e-05
Candidatus Frankia datiscae	2716812	S	49	0.00015	50	1e-05	0	0	28	1e-05	0	0	0	0	89	6e-05	0	0	23	1e-05	0	0	33	5e-05	0	0	0	0	0	0	0	0	0	0	0	0	34	1e-05	0	0	0	0	88	1e-05
Candidatus Fukatsuia symbiotica	1878942	S	0	0	393	0.00011	12	1e-05	0	0	0	0	0	0	0	0	0	0	0	0	0	0	0	0	0	0	0	0	0	0	0	0	0	0	0	0	701	0.00011	0	0	0	0	0	0
Candidatus Gracilibacteria bacterium HOT-871	1540872	S	0	0	0	0	0	0	0	0	0	0	0	0	0	0	0	0	0	0	0	0	0	0	0	0	0	0	0	0	0	0	0	0	0	0	0	0	0	0	0	0	0	0
Candidatus Hamiltonella defensa	138072	S	0	0	25	1e-05	27	2e-05	11	1e-05	0	0	0	0	0	0	0	0	15	1e-05	0	0	0	0	0	0	24	4e-05	40	3e-05	21	2e-05	31	4e-05	0	0	24	0	0	0	0	0	0	0
Candidatus Hoaglandella endobia	1778263	S	0	0	137	4e-05	205	0.00015	0	0	0	0	0	0	0	0	0	0	0	0	0	0	0	0	255	3e-05	86	0.00014	316	0.0002	136	0.00011	0	0	0	0	252	4e-05	0	0	0	0	0	0
Candidatus Izimaplasma sp. HR1	1541959	S	12	4e-05	0	0	0	0	27	1e-05	0	0	0	0	0	0	0	0	0	0	0	0	0	0	0	0	0	0	0	0	0	0	17	2e-05	0	0	0	0	0	0	19	0	0	0
Candidatus Koribacter versatilis	658062	S	0	0	0	0	13	1e-05	0	0	0	0	0	0	0	0	0	0	0	0	0	0	0	0	0	0	0	0	10	1e-05	0	0	0	0	0	0	0	0	0	0	0	0	41	1e-05
Candidatus Kuenenia stuttgartiensis	174633	S	0	0	0	0	0	0	0	0	0	0	0	0	30	2e-05	0	0	0	0	0	0	0	0	0	0	0	0	0	0	0	0	0	0	0	0	0	0	0	0	0	0	0	0
Candidatus Methylopumilus turicensis	1581680	S	0	0	0	0	0	0	11	1e-05	0	0	0	0	0	0	0	0	11	0	0	0	0	0	0	0	0	0	0	0	0	0	21	3e-05	0	0	0	0	0	0	0	0	0	0
Candidatus Methylopumilus universalis	2588536	S	40	0.00012	0	0	0	0	0	0	0	0	0	0	68	4e-05	0	0	10	0	0	0	16	2e-05	0	0	0	0	0	0	0	0	0	0	0	0	0	0	0	0	0	0	0	0
Candidatus Methylospira mobilis	1808979	S	0	0	26	1e-05	0	0	0	0	0	0	0	0	44	3e-05	0	0	0	0	0	0	0	0	0	0	0	0	0	0	0	0	0	0	0	0	34	1e-05	0	0	0	0	0	0
Candidatus Moranella endobia	1048758	S	0	0	104	3e-05	78	6e-05	0	0	0	0	0	0	0	0	0	0	0	0	0	0	0	0	0	0	26	4e-05	63	4e-05	45	4e-05	0	0	0	0	149	2e-05	0	0	0	0	0	0
Candidatus Nanopelagicus limnes	1884634	S	0	0	0	0	0	0	0	0	0	0	0	0	32	2e-05	0	0	0	0	0	0	0	0	0	0	0	0	0	0	0	0	0	0	0	0	0	0	0	0	0	0	0	0
Candidatus Nitrosopelagicus brevis	1410606	S	92	0.00027	0	0	0	0	0	0	0	0	0	0	58	4e-05	0	0	0	0	0	0	25	4e-05	0	0	0	0	0	0	0	0	12	2e-05	0	0	0	0	0	0	0	0	0	0
Candidatus Nitrososphaera evergladensis	1459637	S	99	0.00029	31	1e-05	0	0	10	0	0	0	0	0	146	9e-05	0	0	0	0	0	0	34	5e-05	0	0	0	0	0	0	0	0	0	0	0	0	0	0	16	1e-05	0	0	0	0
Candidatus Nitrospira inopinata	1715989	S	0	0	0	0	0	0	0	0	95	2e-05	0	0	23	1e-05	0	0	0	0	0	0	0	0	0	0	0	0	0	0	0	0	0	0	0	0	0	0	0	0	0	0	59	1e-05
Candidatus Pantoea carbekii	1235990	S	0	0	0	0	37	3e-05	0	0	0	0	0	0	0	0	0	0	0	0	46	2e-05	0	0	0	0	16	3e-05	32	2e-05	36	3e-05	0	0	0	0	0	0	0	0	0	0	0	0
Candidatus Pelagibacter sp. RS39	1977864	S	0	0	0	0	0	0	0	0	0	0	0	0	0	0	0	0	0	0	0	0	0	0	0	0	0	0	0	0	0	0	31	4e-05	0	0	0	0	0	0	0	0	0	0
Candidatus Phaeomarinobacter ectocarpi	1458461	S	25	7e-05	17	0	0	0	41	2e-05	0	0	0	0	47	3e-05	0	0	24	1e-05	0	0	21	3e-05	0	0	0	0	0	0	0	0	39	6e-05	0	0	0	0	0	0	22	0	11	0
Candidatus Phycorickettsia trachydisci	2115978	S	0	0	0	0	0	0	0	0	0	0	0	0	0	0	0	0	12	0	0	0	0	0	0	0	0	0	0	0	0	0	14	2e-05	0	0	0	0	0	0	0	0	0	0
Candidatus Planktophila versatilis	1884905	S	0	0	0	0	0	0	0	0	0	0	0	0	0	0	0	0	0	0	0	0	0	0	0	0	0	0	0	0	0	0	0	0	0	0	0	0	0	0	0	0	0	0
Candidatus Portiera aleyrodidarum	91844	S	0	0	0	0	0	0	0	0	0	0	0	0	0	0	0	0	0	0	0	0	0	0	0	0	0	0	0	0	0	0	0	0	0	0	11	0	0	0	0	0	0	0
Candidatus Prometheoarchaeum syntrophicum	2594042	S	0	0	0	0	0	0	15	1e-05	0	0	0	0	0	0	0	0	0	0	0	0	0	0	0	0	0	0	0	0	0	0	17	2e-05	0	0	0	0	0	0	0	0	0	0
Candidatus Promineofilum breve	1806508	S	64	0.00019	0	0	0	0	48	2e-05	38	1e-05	0	0	131	8e-05	0	0	39	2e-05	0	0	47	7e-05	0	0	0	0	0	0	0	0	17	2e-05	0	0	0	0	0	0	20	0	34	1e-05
Candidatus Pseudomonas adelgestsugas	1302376	S	0	0	0	0	0	0	0	0	0	0	0	0	0	0	0	0	0	0	0	0	0	0	0	0	0	0	0	0	0	0	0	0	0	0	33	1e-05	0	0	0	0	0	0
Candidatus Riesia pediculischaeffi	428411	S	0	0	0	0	0	0	0	0	0	0	33	0	0	0	0	0	0	0	0	0	0	0	0	0	0	0	0	0	0	0	0	0	0	0	0	0	0	0	0	0	0	0
Candidatus Saccharibacteria bacterium FS05P-B	2699178	S	0	0	0	0	0	0	0	0	0	0	0	0	0	0	0	0	0	0	0	0	0	0	0	0	0	0	0	0	0	0	0	0	0	0	0	0	0	0	0	0	0	0
Candidatus Saccharibacteria bacterium FS07P-B	2699179	S	0	0	0	0	0	0	0	0	0	0	0	0	0	0	0	0	0	0	0	0	0	0	0	0	0	0	0	0	0	0	0	0	0	0	0	0	0	0	0	0	0	0
Candidatus Saccharibacteria bacterium FS13P	2699180	S	0	0	0	0	0	0	0	0	0	0	0	0	0	0	0	0	0	0	0	0	0	0	0	0	0	0	0	0	0	0	0	0	0	0	0	0	0	0	0	0	0	0
Candidatus Saccharibacteria bacterium FS14P	2699181	S	0	0	0	0	0	0	0	0	0	0	0	0	0	0	0	0	0	0	0	0	0	0	0	0	0	0	0	0	0	0	0	0	0	0	0	0	0	0	0	0	0	0
Candidatus Saccharibacteria bacterium FS15P	2699182	S	0	0	0	0	0	0	0	0	0	0	0	0	0	0	0	0	0	0	0	0	0	0	0	0	0	0	0	0	0	0	0	0	0	0	0	0	0	0	0	0	0	0
Candidatus Saccharibacteria bacterium FS17P	2699183	S	0	0	0	0	0	0	0	0	0	0	0	0	0	0	0	0	0	0	0	0	0	0	0	0	0	0	0	0	0	0	0	0	0	0	0	0	0	0	0	0	0	0
Candidatus Saccharimonas aalborgensis	1332188	S	0	0	0	0	0	0	0	0	0	0	0	0	0	0	0	0	0	0	0	0	0	0	0	0	0	0	0	0	0	0	0	0	0	0	0	0	0	0	0	0	148	2e-05
Candidatus Sodalis pierantonius	1486991	S	0	0	609	0.00017	227	0.00017	0	0	0	0	0	0	0	0	0	0	0	0	75	3e-05	0	0	0	0	106	0.00018	286	0.00018	151	0.00013	0	0	0	0	997	0.00016	0	0	0	0	0	0
Candidatus Solibacter usitatus	332163	S	0	0	25	1e-05	0	0	0	0	35	1e-05	0	0	51	3e-05	0	0	0	0	0	0	0	0	0	0	0	0	0	0	0	0	10	1e-05	0	0	14	0	0	0	0	0	65	1e-05
Candidatus Sulcia muelleri	336810	S	17	5e-05	0	0	0	0	0	0	0	0	0	0	0	0	0	0	0	0	0	0	0	0	0	0	0	0	0	0	0	0	0	0	0	0	0	0	0	0	0	0	0	0
Candidatus Symbiobacter mobilis	1436290	S	0	0	0	0	0	0	0	0	11	0	0	0	0	0	0	0	0	0	0	0	0	0	212	3e-05	0	0	0	0	0	0	0	0	0	0	0	0	0	0	0	0	0	0
Candidatus Thiodictyon syntrophicum	1166950	S	38	0.00011	280	8e-05	0	0	0	0	90	1e-05	0	0	186	0.00012	0	0	15	1e-05	0	0	41	6e-05	0	0	0	0	0	0	0	0	10	1e-05	0	0	496	8e-05	0	0	0	0	168	3e-05
Capnocytophaga endodontalis	2708117	S	0	0	0	0	0	0	0	0	0	0	0	0	0	0	0	0	0	0	0	0	0	0	0	0	0	0	0	0	0	0	0	0	0	0	0	0	0	0	11	0	0	0
Capnocytophaga gingivalis	1017	S	0	0	0	0	0	0	0	0	0	0	0	0	0	0	0	0	0	0	0	0	0	0	0	0	0	0	0	0	0	0	0	0	0	0	0	0	0	0	0	0	0	0
Capnocytophaga haemolytica	45243	S	0	0	0	0	0	0	0	0	0	0	0	0	0	0	0	0	0	0	0	0	0	0	0	0	0	0	0	0	0	0	0	0	0	0	0	0	0	0	0	0	0	0
Capnocytophaga leadbetteri	327575	S	0	0	0	0	0	0	0	0	0	0	0	0	0	0	0	0	0	0	0	0	0	0	0	0	0	0	0	0	0	0	0	0	0	0	0	0	0	0	0	0	0	0
Capnocytophaga ochracea	1018	S	0	0	0	0	0	0	0	0	0	0	0	0	0	0	0	0	0	0	0	0	0	0	0	0	0	0	0	0	0	0	0	0	0	0	0	0	0	0	0	0	0	0
Capnocytophaga sp. FDAARGOS_737	2545799	S	0	0	0	0	0	0	0	0	0	0	0	0	0	0	0	0	0	0	0	0	0	0	0	0	0	0	0	0	0	0	0	0	0	0	0	0	0	0	0	0	0	0
Capnocytophaga sp. oral taxon 323	1705617	S	0	0	0	0	0	0	0	0	0	0	0	0	0	0	0	0	0	0	0	0	0	0	0	0	0	0	0	0	0	0	0	0	0	0	0	0	0	0	0	0	0	0
Capnocytophaga sp. oral taxon 864	1316593	S	0	0	0	0	0	0	16	1e-05	0	0	0	0	0	0	0	0	0	0	0	0	0	0	0	0	0	0	0	0	0	0	25	4e-05	0	0	0	0	0	0	0	0	0	0
Capnocytophaga sp. oral taxon 878	1316596	S	0	0	0	0	0	0	0	0	0	0	0	0	0	0	0	0	0	0	0	0	0	0	0	0	0	0	0	0	0	0	0	0	0	0	0	0	0	0	0	0	0	0
Capnocytophaga sputigena	1019	S	0	0	0	0	0	0	0	0	0	0	0	0	0	0	20	0	0	0	0	0	0	0	0	0	0	0	0	0	0	0	0	0	0	0	0	0	0	0	0	0	0	0
Cardiobacterium hominis	2718	S	108	0.00032	0	0	0	0	0	0	0	0	0	0	101	7e-05	0	0	15	1e-05	0	0	35	5e-05	0	0	0	0	10	1e-05	0	0	0	0	0	0	0	0	0	0	0	0	107	2e-05
Carnobacterium divergens	2748	S	0	0	0	0	0	0	0	0	0	0	0	0	0	0	0	0	0	0	0	0	0	0	0	0	0	0	0	0	0	0	0	0	0	0	0	0	0	0	0	0	0	0
Carnobacterium inhibens	147709	S	0	0	0	0	0	0	0	0	0	0	0	0	0	0	0	0	0	0	0	0	0	0	0	0	0	0	0	0	0	0	0	0	0	0	0	0	0	0	0	0	0	0
Carnobacterium maltaromaticum	2751	S	0	0	0	0	0	0	0	0	0	0	0	0	0	0	0	0	0	0	0	0	0	0	0	0	0	0	0	0	0	0	0	0	0	0	0	0	0	0	17	0	0	0
Carnobacterium sp. 17-4	208596	S	0	0	0	0	0	0	0	0	0	0	0	0	0	0	0	0	0	0	0	0	0	0	0	0	0	0	0	0	0	0	0	0	0	0	0	0	0	0	10	0	0	0
Carnobacterium sp. CP1	1564681	S	0	0	0	0	28	2e-05	0	0	0	0	0	0	0	0	0	0	0	0	0	0	0	0	0	0	12	2e-05	23	1e-05	22	2e-05	0	0	0	0	0	0	0	0	10	0	0	0
Casimicrobium huifangae	2591109	S	0	0	78	2e-05	281	0.00021	0	0	127	2e-05	0	0	50	3e-05	12	0	0	0	0	0	0	0	0	0	107	0.00018	463	0.00029	134	0.00011	0	0	0	0	124	2e-05	0	0	0	0	0	0
Castellaniella defragrans	75697	S	0	0	0	0	0	0	12	1e-05	16	0	0	0	137	9e-05	13	0	38	2e-05	0	0	0	0	0	0	0	0	0	0	0	0	42	6e-05	0	0	0	0	0	0	0	0	43	1e-05
Catenovulum sediminis	1740262	S	0	0	0	0	14	1e-05	0	0	0	0	0	0	0	0	0	0	0	0	0	0	0	0	0	0	0	0	16	1e-05	0	0	0	0	0	0	11	0	0	0	0	0	0	0
Catenulispora acidiphila	304895	S	67	0.0002	0	0	0	0	0	0	15	0	0	0	187	0.00012	0	0	28	1e-05	0	0	28	4e-05	0	0	0	0	0	0	0	0	13	2e-05	0	0	0	0	0	0	0	0	72	1e-05
Caulobacter flavus	1679497	S	11	3e-05	10	0	0	0	0	0	992	0.00016	0	0	303	0.0002	0	0	10	0	0	0	0	0	0	0	0	0	0	0	0	0	11	2e-05	0	0	0	0	0	0	0	0	285	5e-05
Caulobacter henricii	69395	S	38	0.00011	0	0	0	0	0	0	333	5e-05	0	0	93	6e-05	0	0	0	0	0	0	15	2e-05	0	0	0	0	0	0	0	0	0	0	0	0	0	0	0	0	0	0	221	4e-05
Caulobacter mirabilis	69666	S	19	6e-05	0	0	0	0	0	0	779	0.00012	0	0	172	0.00011	0	0	33	1e-05	0	0	0	0	0	0	0	0	0	0	0	0	0	0	0	0	0	0	0	0	0	0	89	1e-05
Caulobacter rhizosphaerae	2010972	S	0	0	20	1e-05	0	0	0	0	837	0.00013	0	0	306	0.0002	0	0	13	1e-05	0	0	0	0	0	0	0	0	0	0	0	0	17	2e-05	0	0	26	0	0	0	0	0	664	0.00011
Caulobacter segnis	88688	S	0	0	0	0	20	1e-05	0	0	709	0.00011	0	0	228	0.00015	0	0	0	0	0	0	0	0	0	0	0	0	23	1e-05	0	0	0	0	0	0	0	0	0	0	0	0	69	1e-05
Caulobacter sp. FWC26	69665	S	34	0.0001	0	0	13	1e-05	0	0	658	0.0001	0	0	7663	0.00495	0	0	35	1e-05	0	0	30	4e-05	0	0	0	0	20	1e-05	0	0	17	2e-05	0	0	0	0	0	0	0	0	133	2e-05
Caulobacter sp. Ji-3-8	2708539	S	21	6e-05	16	0	17	1e-05	0	0	554	9e-05	0	0	177	0.00011	0	0	10	0	0	0	0	0	0	0	12	2e-05	23	1e-05	11	1e-05	0	0	0	0	0	0	0	0	0	0	98	2e-05
Caulobacter sp. K31	366602	S	0	0	0	0	49	4e-05	0	0	486	8e-05	0	0	241	0.00016	0	0	28	1e-05	0	0	26	4e-05	0	0	10	2e-05	31	2e-05	20	2e-05	25	4e-05	0	0	0	0	0	0	0	0	549	9e-05
Caulobacter vibrioides	155892	S	0	0	0	0	0	0	0	0	325	5e-05	0	0	101	7e-05	0	0	33	1e-05	0	0	0	0	0	0	0	0	0	0	0	0	0	0	0	0	0	0	0	0	0	0	393	6e-05
Caulobacter virus CcrPW	2734195	S	0	0	0	0	0	0	0	0	0	0	0	0	32	2e-05	0	0	0	0	0	0	0	0	0	0	0	0	0	0	0	0	0	0	0	0	0	0	0	0	0	0	0	0
Caulobacteraceae bacterium 0127_4	2686094	S	0	0	26	1e-05	0	0	0	0	36	1e-05	0	0	38	2e-05	0	0	10	0	0	0	0	0	0	0	0	0	0	0	0	0	0	0	0	0	11	0	0	0	0	0	0	0
Caulobacteraceae bacterium OTSz_A_272	1759059	S	0	0	0	0	0	0	0	0	0	0	0	0	46	3e-05	0	0	12	0	0	0	0	0	0	0	0	0	0	0	0	0	0	0	0	0	0	0	0	0	0	0	0	0
Cedecea lapagei	158823	S	0	0	4323	0.00119	2769	0.00204	0	0	0	0	0	0	13	1e-05	31	0	0	0	378	0.00014	113	0.00017	390	5e-05	1206	0.00203	3365	0.00211	1592	0.00132	0	0	148	0.00014	6567	0.00106	0	0	0	0	13	0
Cedecea neteri	158822	S	0	0	15999	0.00441	7407	0.00547	0	0	142	2e-05	0	0	39	3e-05	34	1e-05	0	0	1951	0.00071	198	0.00029	331	4e-05	3385	0.00571	9321	0.00584	4697	0.0039	0	0	1928	0.00187	24636	0.00398	0	0	0	0	161	3e-05
Cedecea sp. FDAARGOS_727	2545798	S	0	0	4892	0.00135	4149	0.00306	0	0	0	0	0	0	30	2e-05	19	0	0	0	395	0.00014	106	0.00016	133	2e-05	1875	0.00316	5066	0.00317	2481	0.00206	0	0	0	0	7272	0.00118	0	0	0	0	0	0
Celeribacter baekdonensis	875171	S	0	0	0	0	0	0	0	0	154	2e-05	0	0	36	2e-05	0	0	0	0	0	0	0	0	0	0	0	0	0	0	0	0	0	0	0	0	0	0	0	0	0	0	81	1e-05
Celeribacter ethanolicus	1758178	S	0	0	33	1e-05	0	0	0	0	0	0	0	0	0	0	0	0	0	0	0	0	0	0	0	0	0	0	0	0	0	0	0	0	0	0	0	0	0	0	0	0	57	1e-05
Celeribacter indicus	1208324	S	0	0	0	0	0	0	0	0	62	1e-05	0	0	62	4e-05	0	0	14	1e-05	0	0	0	0	0	0	0	0	0	0	0	0	0	0	0	0	0	0	0	0	0	0	220	4e-05
Celeribacter manganoxidans	1411902	S	0	0	0	0	40	3e-05	0	0	0	0	0	0	42	3e-05	0	0	11	0	0	0	0	0	0	0	0	0	80	5e-05	33	3e-05	0	0	0	0	0	0	0	0	0	0	35	1e-05
Celeribacter marinus	1397108	S	0	0	0	0	0	0	0	0	0	0	0	0	13	1e-05	0	0	0	0	0	0	0	0	0	0	0	0	0	0	0	0	0	0	0	0	0	0	0	0	0	0	29	0
Cellulomonas fimi	1708	S	75	0.00022	22	1e-05	0	0	11	1e-05	64	1e-05	0	0	210	0.00014	0	0	21	1e-05	0	0	33	5e-05	0	0	0	0	0	0	0	0	0	0	0	0	19	0	0	0	0	0	126	2e-05
Cellulomonas flavigena	1711	S	81	0.00024	23	1e-05	0	0	0	0	88	1e-05	0	0	141	9e-05	11	0	0	0	0	0	35	5e-05	0	0	0	0	0	0	0	0	0	0	0	0	0	0	0	0	0	0	43	1e-05
Cellulomonas gilvus	11	S	0	0	0	0	0	0	0	0	0	0	0	0	158	0.0001	0	0	11	0	0	0	0	0	0	0	0	0	0	0	0	0	0	0	0	0	0	0	0	0	0	0	29	0
Cellulomonas shaoxiangyii	2566013	S	27	8e-05	0	0	0	0	10	0	84	1e-05	0	0	101	7e-05	0	0	36	1e-05	0	0	18	3e-05	0	0	0	0	0	0	0	0	0	0	0	0	0	0	0	0	0	0	28	0
Cellulomonas sp. 40-2	2729175	S	0	0	0	0	0	0	0	0	0	0	0	0	69	4e-05	0	0	0	0	0	0	0	0	0	0	0	0	0	0	0	0	0	0	0	0	0	0	0	0	0	0	157	3e-05
Cellulomonas sp. H30R-01	2704467	S	0	0	0	0	0	0	0	0	0	0	0	0	132	9e-05	0	0	21	1e-05	0	0	17	3e-05	0	0	0	0	0	0	0	0	0	0	0	0	0	0	0	0	0	0	151	2e-05
Cellulomonas sp. JZ18	2654191	S	0	0	0	0	0	0	11	1e-05	135	2e-05	0	0	103	7e-05	0	0	10	0	0	0	11	2e-05	0	0	0	0	0	0	0	0	11	2e-05	0	0	0	0	0	0	0	0	80	1e-05
Cellulomonas sp. PSBB021	2003551	S	0	0	0	0	0	0	0	0	0	0	0	0	54	3e-05	0	0	0	0	0	0	0	0	0	0	0	0	0	0	0	0	0	0	0	0	0	0	0	0	0	0	31	1e-05
Cellulomonas sp. Y8	2591145	S	81	0.00024	93	3e-05	0	0	0	0	24	0	0	0	190	0.00012	0	0	47	2e-05	0	0	40	6e-05	0	0	0	0	0	0	0	0	0	0	0	0	103	2e-05	0	0	0	0	51	1e-05
Cellulophaga baltica	76594	S	0	0	0	0	0	0	0	0	0	0	0	0	0	0	0	0	0	0	0	0	0	0	0	0	0	0	0	0	0	0	20	3e-05	0	0	0	0	0	0	10	0	0	0
Cellulosilyticum lentocellum	29360	S	0	0	0	0	0	0	0	0	0	0	0	0	0	0	13	0	0	0	0	0	0	0	0	0	0	0	10	1e-05	0	0	0	0	0	0	0	0	0	0	11	0	0	0
Cellulosimicrobium cellulans	1710	S	18	5e-05	22	1e-05	0	0	0	0	0	0	0	0	66	4e-05	0	0	30	1e-05	0	0	0	0	0	0	0	0	0	0	0	0	0	0	0	0	14	0	0	0	0	0	165	3e-05
Cellulosimicrobium sp. BI34T	2587808	S	0	0	10	0	0	0	0	0	10	0	0	0	64	4e-05	0	0	0	0	0	0	0	0	0	0	0	0	0	0	0	0	0	0	0	0	0	0	0	0	0	0	0	0
Cellulosimicrobium sp. TH-20	1980001	S	0	0	0	0	0	0	0	0	0	0	0	0	16	1e-05	0	0	0	0	0	0	0	0	0	0	0	0	0	0	0	0	0	0	0	0	0	0	0	0	0	0	115	2e-05
Cellvibrio japonicus	155077	S	11	3e-05	34	1e-05	0	0	44	2e-05	207	3e-05	0	0	17	1e-05	0	0	11	0	0	0	12	2e-05	0	0	0	0	0	0	0	0	36	5e-05	0	0	12	0	0	0	25	0	18	0
Cellvibrio sp. KY-GH-1	2303332	S	0	0	19	1e-05	0	0	0	0	0	0	0	0	0	0	0	0	0	0	0	0	0	0	0	0	0	0	0	0	0	0	0	0	0	0	27	0	0	0	0	0	0	0
Cellvibrio sp. KY-YJ-3	454662	S	13	4e-05	12	0	0	0	0	0	0	0	0	0	0	0	0	0	13	1e-05	0	0	12	2e-05	0	0	0	0	0	0	0	0	27	4e-05	0	0	12	0	0	0	0	0	0	0
Cellvibrio sp. PSBB006	1987723	S	0	0	0	0	70	5e-05	0	0	21	0	0	0	0	0	0	0	0	0	0	0	0	0	0	0	10	2e-05	47	3e-05	30	2e-05	0	0	0	0	0	0	0	0	0	0	0	0
Cellvibrio sp. PSBB023	1945512	S	0	0	0	0	32	2e-05	0	0	41	1e-05	0	0	0	0	0	0	0	0	0	0	0	0	0	0	13	2e-05	22	1e-05	13	1e-05	0	0	0	0	0	0	0	0	0	0	0	0
Cercopithecine alphaherpesvirus 2	10317	S	0	0	0	0	0	0	0	0	0	0	0	0	22	1e-05	0	0	0	0	0	0	0	0	0	0	0	0	0	0	0	0	0	0	0	0	0	0	0	0	0	0	0	0
Cercospora beticola	122368	S	2491	0.00737	530	0.00015	0	0	4855	0.00233	26	0	131	2e-05	1833	0.00118	696	0.00011	1520	0.00062	0	0	1796	0.00265	30	0	0	0	0	0	0	0	5181	0.00738	33	3e-05	24	0	466	0.00033	2753	0.00035	932	0.00015
Chamaesiphon minutus	1173032	S	0	0	0	0	23	2e-05	0	0	0	0	0	0	0	0	0	0	0	0	0	0	0	0	0	0	18	3e-05	36	2e-05	18	1e-05	0	0	0	0	0	0	0	0	0	0	0	0
Chania multitudinisentens	1639108	S	0	0	1409	0.00039	1154	0.00085	0	0	0	0	0	0	0	0	0	0	0	0	70	3e-05	117	0.00017	63	1e-05	505	0.00085	1355	0.00085	675	0.00056	0	0	0	0	1992	0.00032	0	0	0	0	0	0
Chelativorans sp. BNC1	266779	S	0	0	0	0	0	0	0	0	44	1e-05	0	0	172	0.00011	0	0	0	0	0	0	0	0	0	0	0	0	0	0	0	0	0	0	0	0	0	0	0	0	0	0	63	1e-05
Chelatococcus daeguensis	444444	S	0	0	0	0	0	0	0	0	0	0	0	0	805	0.00052	0	0	28	1e-05	0	0	0	0	0	0	0	0	0	0	0	0	16	2e-05	0	0	0	0	0	0	0	0	792	0.00013
Chelatococcus sp. CO-6	1702325	S	0	0	171	5e-05	0	0	0	0	10	0	0	0	1715	0.00111	0	0	15	1e-05	10	0	0	0	0	0	0	0	0	0	0	0	15	2e-05	0	0	285	5e-05	0	0	0	0	826	0.00013
Chitinimonas sp. R3-44	2594795	S	0	0	0	0	0	0	0	0	37	1e-05	0	0	15	1e-05	0	0	0	0	0	0	0	0	0	0	0	0	0	0	0	0	0	0	0	0	0	0	0	0	0	0	0	0
Chitinolyticbacter meiyuanensis	682798	S	0	0	43	1e-05	0	0	0	0	0	0	0	0	85	5e-05	0	0	0	0	0	0	0	0	0	0	0	0	0	0	0	0	0	0	0	0	52	1e-05	0	0	0	0	0	0
Chitinophaga caeni	2029983	S	0	0	0	0	12	1e-05	0	0	0	0	0	0	0	0	0	0	0	0	0	0	0	0	0	0	0	0	0	0	0	0	0	0	0	0	0	0	0	0	0	0	0	0
Chitinophaga pinensis	79329	S	0	0	16	0	0	0	0	0	0	0	0	0	23	1e-05	0	0	0	0	0	0	0	0	0	0	0	0	0	0	0	0	0	0	0	0	15	0	0	0	0	0	0	0
Chlamydia abortus	83555	S	0	0	0	0	0	0	0	0	0	0	0	0	0	0	0	0	0	0	0	0	0	0	0	0	0	0	0	0	0	0	12	2e-05	0	0	0	0	0	0	0	0	0	0
Chlorobaculum limnaeum	274537	S	18	5e-05	0	0	0	0	0	0	0	0	0	0	0	0	0	0	17	1e-05	0	0	18	3e-05	0	0	0	0	0	0	0	0	24	3e-05	0	0	0	0	0	0	0	0	0	0
Chlorobaculum parvum	274539	S	0	0	0	0	0	0	0	0	0	0	0	0	0	0	0	0	0	0	0	0	0	0	0	0	0	0	0	0	0	0	0	0	0	0	0	0	0	0	0	0	86	1e-05
Chloroflexus aggregans	152260	S	0	0	0	0	0	0	0	0	131	2e-05	0	0	27	2e-05	0	0	0	0	0	0	0	0	0	0	0	0	0	0	0	0	0	0	0	0	0	0	0	0	0	0	0	0
Chloroherpeton thalassium	100716	S	0	0	15	0	65	5e-05	0	0	0	0	0	0	0	0	0	0	0	0	0	0	0	0	0	0	19	3e-05	37	2e-05	23	2e-05	0	0	0	0	0	0	0	0	0	0	0	0
Chondromyces crocatus	52	S	28	8e-05	10	0	116	9e-05	78	4e-05	58	1e-05	0	0	83	5e-05	18	0	68	3e-05	0	0	36	5e-05	0	0	81	0.00014	153	0.0001	80	7e-05	98	0.00014	0	0	0	0	11	1e-05	42	1e-05	164	3e-05
Christensenella minuta	626937	S	0	0	0	0	0	0	0	0	0	0	0	0	0	0	0	0	0	0	0	0	0	0	0	0	0	0	0	0	0	0	0	0	0	0	0	0	0	0	0	0	11	0
Christensenella sp. Marseille-P3954	2086585	S	15	4e-05	0	0	0	0	0	0	38	1e-05	0	0	47	3e-05	0	0	29	1e-05	0	0	0	0	0	0	0	0	0	0	0	0	0	0	0	0	0	0	0	0	0	0	17	0
Chromatiaceae bacterium 2141T.STBD.0c.01a	1978339	S	44	0.00013	0	0	81	6e-05	0	0	11	0	0	0	59	4e-05	0	0	10	0	0	0	11	2e-05	0	0	26	4e-05	33	2e-05	40	3e-05	0	0	0	0	0	0	0	0	0	0	52	1e-05
Chromatiaceae bacterium No.7	2699430	S	0	0	0	0	0	0	0	0	0	0	0	0	13	1e-05	0	0	0	0	0	0	0	0	0	0	0	0	0	0	0	0	0	0	0	0	0	0	0	0	0	0	0	0
Chromobacterium haemolyticum	394935	S	0	0	111	3e-05	0	0	0	0	0	0	0	0	0	0	0	0	0	0	0	0	0	0	0	0	0	0	0	0	0	0	0	0	0	0	227	4e-05	0	0	0	0	0	0
Chromobacterium sp. 257-1	2605945	S	54	0.00016	26	1e-05	0	0	0	0	29	0	0	0	45	3e-05	0	0	10	0	0	0	16	2e-05	0	0	0	0	0	0	0	0	14	2e-05	0	0	28	0	0	0	0	0	0	0
Chromobacterium sp. ATCC 53434	2059672	S	0	0	45	1e-05	26	2e-05	0	0	17	0	0	0	39	3e-05	0	0	44	2e-05	0	0	0	0	0	0	14	2e-05	37	2e-05	20	2e-05	0	0	0	0	73	1e-05	0	0	0	0	74	1e-05
Chromobacterium vaccinii	1108595	S	0	0	34	1e-05	29	2e-05	26	1e-05	29	0	0	0	57	4e-05	18	0	55	2e-05	0	0	10	1e-05	0	0	12	2e-05	48	3e-05	23	2e-05	17	2e-05	0	0	20	0	0	0	0	0	45	1e-05
Chromobacterium violaceum	536	S	48	0.00014	19	1e-05	0	0	10	0	33	1e-05	0	0	138	9e-05	0	0	24	1e-05	34	1e-05	15	2e-05	0	0	0	0	10	1e-05	0	0	11	2e-05	0	0	33	1e-05	0	0	0	0	48	1e-05
Chromohalobacter salexigens	158080	S	11	3e-05	19	1e-05	24	2e-05	0	0	0	0	0	0	69	4e-05	0	0	0	0	0	0	0	0	0	0	29	5e-05	55	3e-05	26	2e-05	0	0	0	0	11	0	0	0	0	0	28	0
Chryseobacterium carnipullorum	1124835	S	0	0	49	1e-05	0	0	0	0	0	0	0	0	0	0	0	0	0	0	0	0	0	0	0	0	0	0	0	0	0	0	0	0	0	0	64	1e-05	0	0	0	0	0	0
Chryseobacterium gleum	250	S	0	0	0	0	24	2e-05	0	0	0	0	0	0	0	0	0	0	0	0	0	0	0	0	0	0	12	2e-05	25	2e-05	15	1e-05	0	0	0	0	0	0	0	0	22	0	0	0
Chryseobacterium haifense	421525	S	0	0	0	0	0	0	0	0	0	0	0	0	0	0	18	0	0	0	0	0	0	0	0	0	0	0	0	0	0	0	0	0	0	0	0	0	0	0	0	0	0	0
Chryseobacterium indologenes	253	S	0	0	0	0	0	0	0	0	0	0	0	0	0	0	0	0	0	0	0	0	0	0	0	0	0	0	0	0	0	0	0	0	0	0	0	0	0	0	0	0	0	0
Chryseobacterium indoltheticum	254	S	0	0	0	0	0	0	0	0	0	0	0	0	0	0	0	0	0	0	0	0	0	0	0	0	0	0	0	0	0	0	0	0	0	0	0	0	0	0	0	0	0	0
Chryseobacterium shandongense	1493872	S	0	0	0	0	0	0	0	0	0	0	0	0	0	0	0	0	0	0	0	0	0	0	0	0	0	0	0	0	0	0	0	0	0	0	0	0	0	0	0	0	0	0
Chryseobacterium sp. 17S1E7	2497456	S	0	0	25	1e-05	0	0	0	0	0	0	49	1e-05	0	0	0	0	0	0	0	0	0	0	0	0	0	0	0	0	0	0	0	0	0	0	24	0	0	0	10	0	0	0
Chryseobacterium sp. 6424	2039166	S	0	0	0	0	0	0	0	0	0	0	0	0	25	2e-05	0	0	0	0	0	0	0	0	0	0	0	0	0	0	0	0	0	0	0	0	0	0	0	0	0	0	0	0
Chryseobacterium sp. G0186	2487064	S	0	0	0	0	10	1e-05	0	0	0	0	0	0	0	0	0	0	0	0	0	0	0	0	0	0	0	0	0	0	0	0	10	1e-05	0	0	0	0	0	0	0	0	0	0
Chryseobacterium sp. G0201	2487065	S	0	0	0	0	0	0	0	0	11	0	0	0	0	0	207	3e-05	0	0	0	0	0	0	0	0	0	0	0	0	0	0	12	2e-05	19	2e-05	0	0	0	0	163	2e-05	0	0
Chryseobacterium sp. H3001	2487073	S	0	0	0	0	0	0	0	0	0	0	0	0	0	0	27	0	0	0	0	0	0	0	0	0	0	0	0	0	0	0	0	0	0	0	0	0	0	0	0	0	0	0
Chryseobacterium sp. IHB B 17019	1721091	S	0	0	0	0	0	0	0	0	0	0	0	0	0	0	0	0	0	0	0	0	0	0	0	0	0	0	0	0	0	0	0	0	0	0	0	0	0	0	0	0	0	0
Chryseobacterium sp. NBC 122	2547600	S	0	0	0	0	0	0	0	0	0	0	0	0	0	0	0	0	0	0	0	0	0	0	0	0	0	0	0	0	0	0	0	0	0	0	0	0	0	0	0	0	0	0
Chryseobacterium sp. NEB161	2724619	S	0	0	0	0	0	0	0	0	0	0	0	0	0	0	10	0	0	0	0	0	0	0	0	0	0	0	0	0	0	0	0	0	0	0	0	0	0	0	0	0	0	0
Chryseobacterium sp. POL2	2713414	S	0	0	0	0	0	0	0	0	0	0	0	0	0	0	0	0	0	0	0	0	0	0	0	0	0	0	0	0	0	0	0	0	0	0	0	0	0	0	0	0	0	0
Chryseobacterium sp. SNU WT5	2594269	S	0	0	0	0	0	0	0	0	0	0	0	0	0	0	0	0	0	0	0	0	0	0	0	0	0	0	10	1e-05	0	0	0	0	0	0	0	0	0	0	0	0	0	0
Chryseobacterium sp. T16E-39	2015076	S	0	0	0	0	0	0	0	0	0	0	0	0	0	0	0	0	0	0	0	0	0	0	0	0	0	0	0	0	0	0	0	0	0	0	0	0	0	0	0	0	0	0
Chryseobacterium taklimakanense	536441	S	11	3e-05	0	0	0	0	37	2e-05	19	0	0	0	10	1e-05	26	0	0	0	0	0	19	3e-05	0	0	0	0	0	0	0	0	43	6e-05	0	0	0	0	0	0	25	0	0	0
Chryseolinea soli	2321403	S	0	0	0	0	68	5e-05	0	0	0	0	0	0	10	1e-05	0	0	0	0	0	0	0	0	0	0	10	2e-05	65	4e-05	46	4e-05	0	0	0	0	0	0	0	0	0	0	0	0
Chrysodeixis includens nucleopolyhedrovirus	1207438	S	0	0	0	0	0	0	51	2e-05	0	0	0	0	0	0	0	0	0	0	0	0	0	0	0	0	0	0	0	0	0	0	31	4e-05	0	0	0	0	0	0	35	0	0	0
Citrobacter amalonaticus	35703	S	0	0	2841	0.00078	1406	0.00104	0	0	0	0	0	0	0	0	14	0	0	0	610	0.00022	113	0.00017	230	3e-05	636	0.00107	1775	0.00111	2286	0.0019	0	0	173	0.00017	4658	0.00075	0	0	0	0	0	0
Citrobacter braakii	57706	S	0	0	405	0.00011	201	0.00015	0	0	0	0	0	0	0	0	0	0	0	0	0	0	0	0	0	0	102	0.00017	337	0.00021	201	0.00017	0	0	179	0.00017	605	0.0001	0	0	0	0	0	0
Citrobacter farmeri	67824	S	0	0	2282	0.00063	2071	0.00153	0	0	0	0	0	0	0	0	0	0	0	0	195	7e-05	38	6e-05	18	0	926	0.00156	2564	0.00161	1144	0.00095	0	0	78	8e-05	3761	0.00061	0	0	0	0	0	0
Citrobacter freundii	546	S	0	0	4650	0.00128	2762	0.00204	0	0	0	0	0	0	0	0	0	0	0	0	3811	0.00139	100	0.00015	562	7e-05	1200	0.00202	3539	0.00222	1659	0.00138	0	0	337	0.00033	7831	0.00127	0	0	0	0	57	1e-05
Citrobacter freundii complex sp. CFNIH2	2066049	S	0	0	490	0.00014	214	0.00016	0	0	0	0	0	0	0	0	0	0	0	0	21	1e-05	47	7e-05	866	0.00011	136	0.00023	284	0.00018	209	0.00017	0	0	17	2e-05	686	0.00011	0	0	0	0	0	0
Citrobacter freundii complex sp. CFNIH3	2077147	S	0	0	68	2e-05	159	0.00012	0	0	0	0	0	0	0	0	0	0	0	0	0	0	0	0	0	0	57	0.0001	184	0.00012	109	9e-05	0	0	0	0	114	2e-05	0	0	0	0	0	0
Citrobacter freundii complex sp. CFNIH4	2077148	S	0	0	66	2e-05	17	1e-05	0	0	0	0	0	0	0	0	0	0	0	0	0	0	0	0	0	0	18	3e-05	57	4e-05	23	2e-05	0	0	0	0	90	1e-05	0	0	0	0	0	0
Citrobacter freundii complex sp. CFNIH9	2077149	S	0	0	74	2e-05	0	0	0	0	0	0	0	0	0	0	0	0	0	0	0	0	0	0	0	0	0	0	0	0	0	0	0	0	0	0	133	2e-05	0	0	0	0	0	0
Citrobacter koseri	545	S	0	0	2284	0.00063	956	0.00071	0	0	0	0	0	0	0	0	18	0	0	0	111	4e-05	96	0.00014	109	1e-05	452	0.00076	1108	0.00069	566	0.00047	0	0	0	0	3552	0.00057	0	0	0	0	0	0
Citrobacter pasteurii	1563222	S	0	0	342	9e-05	302	0.00022	0	0	0	0	0	0	0	0	0	0	0	0	0	0	0	0	300	4e-05	91	0.00015	237	0.00015	165	0.00014	0	0	25	2e-05	382	6e-05	0	0	0	0	0	0
Citrobacter portucalensis	1639133	S	0	0	1306	0.00036	1296	0.00096	0	0	0	0	0	0	0	0	0	0	0	0	1138	0.00041	41	6e-05	53	1e-05	549	0.00093	1466	0.00092	751	0.00062	0	0	70	7e-05	1844	0.0003	0	0	0	0	240	4e-05
Citrobacter rodentium	67825	S	0	0	4965	0.00137	5932	0.00438	0	0	39	1e-05	0	0	0	0	45	1e-05	0	0	111	4e-05	211	0.00031	1174	0.00015	2540	0.00428	6985	0.00437	3508	0.00291	0	0	133	0.00013	7355	0.00119	0	0	0	0	0	0
Citrobacter sp. CF971	2566012	S	0	0	92	3e-05	0	0	0	0	0	0	0	0	0	0	0	0	0	0	327	0.00012	0	0	0	0	0	0	0	0	0	0	0	0	0	0	92	1e-05	0	0	0	0	0	0
Citrobacter sp. CFNIH10	1920110	S	0	0	338	9e-05	82	6e-05	0	0	0	0	0	0	0	0	0	0	0	0	0	0	68	0.0001	357	4e-05	31	5e-05	80	5e-05	38	3e-05	0	0	0	0	450	7e-05	0	0	0	0	0	0
Citrobacter sp. CRE-46	1703250	S	0	0	83	2e-05	0	0	0	0	0	0	0	0	0	0	0	0	0	0	0	0	0	0	0	0	0	0	0	0	0	0	0	0	0	0	128	2e-05	0	0	0	0	0	0
Citrobacter sp. FDAARGOS_156	1702170	S	0	0	351	0.0001	111	8e-05	0	0	0	0	0	0	0	0	0	0	0	0	289	0.00011	0	0	0	0	64	0.00011	171	0.00011	70	6e-05	0	0	0	0	606	0.0001	0	0	0	0	0	0
Citrobacter sp. LY-1	2546350	S	0	0	1980	0.00055	432	0.00032	0	0	0	0	0	0	0	0	0	0	0	0	270	0.0001	60	9e-05	44	1e-05	269	0.00045	730	0.00046	375	0.00031	0	0	0	0	3144	0.00051	0	0	0	0	0	0
Citrobacter sp. NMI7904_11	2653932	S	0	0	3059	0.00084	998	0.00074	0	0	0	0	0	0	20	1e-05	0	0	0	0	173	6e-05	36	5e-05	392	5e-05	435	0.00073	1199	0.00075	641	0.00053	0	0	71	7e-05	5093	0.00082	0	0	0	0	0	0
Citrobacter sp. SNU WT2	2562449	S	0	0	3362	0.00093	1278	0.00094	0	0	0	0	0	0	0	0	13	0	0	0	141	5e-05	131	0.00019	97	1e-05	643	0.00108	1801	0.00113	943	0.00078	0	0	121	0.00012	5392	0.00087	0	0	0	0	0	0
Citrobacter sp. TSA-1	184912	S	0	0	1072	0.0003	97	7e-05	0	0	0	0	0	0	0	0	0	0	0	0	347	0.00013	0	0	2002	0.00025	52	9e-05	100	6e-05	59	5e-05	0	0	36	3e-05	1604	0.00026	0	0	0	0	0	0
Citrobacter sp. Y3	2716879	S	0	0	0	0	0	0	0	0	0	0	0	0	0	0	0	0	0	0	580	0.00021	0	0	3869	0.00048	0	0	0	0	0	0	0	0	0	0	0	0	0	0	0	0	0	0
Citrobacter werkmanii	67827	S	0	0	3032	0.00084	1335	0.00099	0	0	0	0	0	0	0	0	16	0	0	0	7701	0.0028	137	0.0002	583	7e-05	673	0.00113	1637	0.00102	944	0.00078	0	0	30	3e-05	4796	0.00077	0	0	0	0	0	0
Citrobacter youngae	133448	S	0	0	678	0.00019	137	0.0001	0	0	0	0	0	0	0	0	0	0	0	0	12	0	50	7e-05	303	4e-05	63	0.00011	214	0.00013	175	0.00015	0	0	125	0.00012	995	0.00016	0	0	0	0	0	0
Citromicrobium sp. JL477	1634516	S	0	0	0	0	0	0	0	0	728	0.00012	0	0	54	3e-05	0	0	60	2e-05	0	0	0	0	0	0	0	0	0	0	0	0	0	0	0	0	0	0	0	0	0	0	65	1e-05
Clavibacter michiganensis	28447	S	49	0.00015	25	1e-05	0	0	21	1e-05	171	3e-05	0	0	436	0.00028	0	0	57	2e-05	0	0	45	7e-05	0	0	0	0	0	0	0	0	0	0	0	0	0	0	0	0	0	0	251	4e-05
Cloacibacillus porcorum	1197717	S	0	0	0	0	0	0	0	0	0	0	0	0	0	0	0	0	0	0	0	0	0	0	0	0	0	0	0	0	0	0	0	0	0	0	0	0	0	0	0	0	229	4e-05
Cloacibacterium normanense	237258	S	17	5e-05	0	0	0	0	0	0	0	0	0	0	0	0	21	0	0	0	0	0	0	0	0	0	0	0	0	0	0	0	0	0	0	0	0	0	0	0	0	0	11	0
Clostridiales bacterium Choco116	2109689	S	0	0	0	0	0	0	0	0	0	0	0	0	0	0	0	0	0	0	0	0	0	0	0	0	0	0	0	0	0	0	0	0	0	0	0	0	0	0	0	0	0	0
Clostridioides difficile	1496	S	0	0	0	0	0	0	38	2e-05	0	0	0	0	0	0	0	0	0	0	0	0	0	0	0	0	0	0	0	0	0	0	0	0	0	0	0	0	0	0	48	1e-05	0	0
Clostridium argentinense	29341	S	0	0	356	0.0001	0	0	0	0	0	0	0	0	0	0	0	0	0	0	0	0	0	0	0	0	0	0	0	0	0	0	0	0	0	0	446	7e-05	0	0	0	0	0	0
Clostridium baratii	1561	S	0	0	0	0	0	0	0	0	0	0	0	0	0	0	11	0	0	0	0	0	0	0	0	0	0	0	0	0	0	0	0	0	0	0	0	0	0	0	43	1e-05	0	0
Clostridium beijerinckii	1520	S	0	0	36	1e-05	0	0	0	0	0	0	0	0	0	0	0	0	0	0	0	0	0	0	0	0	0	0	0	0	0	0	11	2e-05	0	0	27	0	0	0	17	0	0	0
Clostridium bornimense	1216932	S	0	0	0	0	0	0	0	0	0	0	0	0	0	0	0	0	0	0	0	0	0	0	0	0	0	0	0	0	0	0	12	2e-05	0	0	0	0	0	0	0	0	0	0
Clostridium botulinum	1491	S	0	0	0	0	0	0	27	1e-05	0	0	0	0	0	0	37	1e-05	12	0	0	0	0	0	0	0	0	0	0	0	0	0	26	4e-05	0	0	0	0	0	0	31	0	0	0
Clostridium butyricum	1492	S	0	0	0	0	0	0	0	0	0	0	0	0	0	0	0	0	0	0	0	0	0	0	0	0	0	0	0	0	0	0	0	0	0	0	0	0	0	0	0	0	0	0
Clostridium cellulovorans	1493	S	0	0	0	0	0	0	0	0	0	0	122	2e-05	0	0	0	0	0	0	0	0	0	0	0	0	0	0	0	0	0	0	0	0	0	0	0	0	0	0	27	0	0	0
Clostridium chauvoei	46867	S	0	0	0	0	0	0	0	0	0	0	0	0	0	0	0	0	0	0	0	0	0	0	0	0	0	0	0	0	0	0	0	0	0	0	0	0	0	0	15	0	0	0
Clostridium cochlearium	1494	S	0	0	0	0	0	0	0	0	0	0	0	0	0	0	0	0	0	0	0	0	0	0	0	0	0	0	0	0	0	0	0	0	0	0	0	0	0	0	0	0	0	0
Clostridium estertheticum	238834	S	0	0	0	0	0	0	0	0	0	0	0	0	0	0	0	0	0	0	0	0	0	0	0	0	0	0	0	0	0	0	0	0	0	0	0	0	0	0	0	0	0	0
Clostridium isatidis	182773	S	0	0	0	0	0	0	0	0	0	0	0	0	0	0	0	0	0	0	0	0	0	0	0	0	0	0	0	0	0	0	0	0	0	0	0	0	13	1e-05	0	0	0	0
Clostridium kluyveri	1534	S	0	0	0	0	0	0	0	0	0	0	14	0	0	0	0	0	0	0	0	0	0	0	0	0	0	0	0	0	0	0	0	0	0	0	0	0	0	0	0	0	0	0
Clostridium novyi	1542	S	0	0	0	0	0	0	0	0	0	0	0	0	0	0	0	0	0	0	0	0	0	0	0	0	0	0	0	0	0	0	0	0	0	0	0	0	0	0	0	0	0	0
Clostridium pasteurianum	1501	S	0	0	27	1e-05	0	0	0	0	0	0	0	0	0	0	0	0	10	0	0	0	0	0	0	0	0	0	0	0	0	0	0	0	0	0	25	0	0	0	0	0	0	0
Clostridium perfringens	1502	S	0	0	0	0	0	0	0	0	0	0	0	0	0	0	0	0	0	0	0	0	0	0	0	0	0	0	0	0	0	0	0	0	0	0	0	0	0	0	16	0	0	0
Clostridium saccharoperbutylacetonicum	36745	S	38	0.00011	0	0	0	0	0	0	0	0	0	0	40	3e-05	0	0	14	1e-05	0	0	23	3e-05	0	0	0	0	0	0	0	0	28	4e-05	0	0	0	0	0	0	0	0	0	0
Clostridium scatologenes	1548	S	0	0	0	0	0	0	0	0	0	0	0	0	0	0	0	0	0	0	0	0	0	0	14	0	0	0	0	0	0	0	0	0	0	0	0	0	0	0	0	0	0	0
Clostridium sp. DL-VIII	641107	S	0	0	0	0	0	0	0	0	0	0	0	0	0	0	0	0	0	0	0	0	0	0	0	0	0	0	0	0	0	0	0	0	0	0	0	0	0	0	0	0	0	0
Clostridium sp. JN-9	2507159	S	0	0	0	0	0	0	0	0	0	0	0	0	0	0	0	0	0	0	0	0	0	0	0	0	0	0	0	0	0	0	10	1e-05	0	0	0	0	0	0	0	0	0	0
Clostridium sp. SY8519	1042156	S	0	0	0	0	0	0	0	0	0	0	37	0	0	0	0	0	0	0	0	0	0	0	0	0	0	0	0	0	0	0	0	0	0	0	0	0	0	0	0	0	0	0
Clostridium sp. SYSU GA15002T	2587161	S	11	3e-05	0	0	0	0	42	2e-05	0	0	0	0	0	0	0	0	0	0	0	0	15	2e-05	0	0	0	0	0	0	0	0	28	4e-05	0	0	0	0	0	0	24	0	12	0
Clostridium taeniosporum	394958	S	0	0	0	0	135	0.0001	0	0	0	0	0	0	0	0	0	0	0	0	0	0	0	0	0	0	30	5e-05	107	7e-05	44	4e-05	0	0	0	0	0	0	0	0	17	0	0	0
Clostridium tetani	1513	S	0	0	0	0	0	0	0	0	0	0	0	0	0	0	0	0	0	0	0	0	0	0	0	0	0	0	0	0	0	0	0	0	0	0	0	0	0	0	0	0	0	0
Clostridium tyrobutyricum	1519	S	0	0	0	0	0	0	0	0	0	0	0	0	0	0	0	0	0	0	0	0	0	0	0	0	0	0	0	0	0	0	34	5e-05	0	0	0	0	0	0	25	0	0	0
Cnuibacter physcomitrellae	1619308	S	0	0	0	0	0	0	0	0	0	0	0	0	59	4e-05	0	0	0	0	0	0	0	0	0	0	0	0	0	0	0	0	11	2e-05	0	0	0	0	0	0	0	0	10	0
Cobetia marina	28258	S	0	0	0	0	0	0	0	0	19	0	0	0	0	0	0	0	0	0	0	0	0	0	0	0	0	0	0	0	0	0	0	0	0	0	0	0	0	0	0	0	0	0
Cobetia sp. L2A1	2686360	S	0	0	0	0	0	0	0	0	0	0	0	0	17	1e-05	0	0	0	0	0	0	15	2e-05	0	0	0	0	0	0	0	0	0	0	0	0	0	0	0	0	0	0	0	0
Cohaesibacter sp. ES.047	1798205	S	0	0	0	0	0	0	0	0	50	1e-05	0	0	31	2e-05	0	0	10	0	0	0	0	0	0	0	0	0	0	0	0	0	0	0	0	0	0	0	0	0	0	0	241	4e-05
Cohnella abietis	2507935	S	0	0	0	0	0	0	0	0	0	0	21	0	0	0	0	0	0	0	0	0	0	0	0	0	0	0	0	0	0	0	12	2e-05	0	0	0	0	0	0	0	0	0	0
Cohnella candidum	2674991	S	0	0	0	0	0	0	0	0	86	1e-05	58	1e-05	0	0	0	0	0	0	0	0	0	0	0	0	0	0	0	0	0	0	0	0	0	0	0	0	0	0	0	0	0	0
Cohnella sp. MFER-1	2728023	S	0	0	49	1e-05	20	1e-05	0	0	0	0	0	0	24	2e-05	0	0	0	0	0	0	0	0	0	0	11	2e-05	21	1e-05	10	1e-05	0	0	0	0	66	1e-05	0	0	0	0	0	0
Colletotrichum higginsianum	80884	S	7618	0.02255	984	0.00027	14	1e-05	9626	0.00463	59	1e-05	276	3e-05	5761	0.00372	1881	0.0003	3331	0.00136	0	0	4106	0.00605	54	1e-05	10	2e-05	0	0	0	0	8223	0.01171	99	0.0001	14	0	1035	0.00074	5153	0.00066	1905	0.00031
Collimonas arenae	279058	S	61	0.00018	45	1e-05	180	0.00013	13	1e-05	71	1e-05	0	0	65	4e-05	0	0	54	2e-05	0	0	19	3e-05	0	0	65	0.00011	213	0.00013	143	0.00012	0	0	0	0	34	1e-05	10	1e-05	0	0	22	0
Collimonas fungivorans	158899	S	0	0	54	1e-05	24	2e-05	0	0	20	0	0	0	65	4e-05	0	0	0	0	0	0	0	0	0	0	19	3e-05	32	2e-05	20	2e-05	0	0	0	0	37	1e-05	0	0	0	0	13	0
Collimonas pratensis	279113	S	0	0	348	0.0001	247	0.00018	0	0	286	5e-05	0	0	15	1e-05	0	0	11	0	0	0	0	0	0	0	97	0.00016	272	0.00017	155	0.00013	18	3e-05	0	0	470	8e-05	0	0	0	0	107	2e-05
Collinsella aerofaciens	74426	S	0	0	0	0	20	1e-05	0	0	0	0	0	0	0	0	0	0	0	0	0	0	0	0	0	0	0	0	0	0	0	0	0	0	0	0	0	0	0	0	0	0	0	0
Colwellia beringensis	1967665	S	0	0	174	5e-05	0	0	0	0	0	0	0	0	0	0	0	0	0	0	0	0	0	0	0	0	0	0	0	0	0	0	0	0	0	0	287	5e-05	0	0	0	0	0	0
Colwellia sp. 20A7	2689569	S	0	0	0	0	0	0	0	0	0	0	0	0	0	0	0	0	0	0	0	0	0	0	0	0	0	0	0	0	0	0	0	0	0	0	0	0	44	3e-05	0	0	0	0
Comamonas aquatica	225991	S	0	0	282	8e-05	0	0	0	0	42	1e-05	0	0	30	2e-05	22	0	26	1e-05	0	0	0	0	0	0	0	0	0	0	0	0	0	0	0	0	297	5e-05	0	0	0	0	198	3e-05
Comamonas kerstersii	225992	S	0	0	0	0	376	0.00028	0	0	0	0	0	0	0	0	0	0	0	0	0	0	0	0	0	0	160	0.00027	428	0.00027	188	0.00016	0	0	0	0	0	0	0	0	0	0	93	2e-05
Comamonas serinivorans	1082851	S	0	0	24	1e-05	51	4e-05	0	0	104	2e-05	0	0	19	1e-05	0	0	0	0	0	0	12	2e-05	0	0	18	3e-05	51	3e-05	32	3e-05	0	0	0	0	0	0	0	0	0	0	135	2e-05
Comamonas sp. NLF-7-7	2597701	S	0	0	0	0	12	1e-05	0	0	84	1e-05	0	0	41	3e-05	0	0	0	0	0	0	0	0	0	0	10	2e-05	30	2e-05	13	1e-05	0	0	0	0	0	0	0	0	0	0	0	0
Comamonas testosteroni	285	S	118	0.00035	426	0.00012	111	8e-05	13	1e-05	0	0	0	0	91	6e-05	0	0	21	1e-05	0	0	51	8e-05	0	0	47	8e-05	110	7e-05	44	4e-05	0	0	0	0	700	0.00011	0	0	0	0	36	1e-05
Comamonas thiooxydans	363952	S	44	0.00013	16	0	0	0	0	0	0	0	0	0	31	2e-05	0	0	0	0	0	0	19	3e-05	0	0	0	0	0	0	0	0	0	0	0	0	0	0	0	0	0	0	0	0
Commensalibacter sp. AMU001	2478912	S	24	7e-05	0	0	0	0	0	0	0	0	0	0	30	2e-05	0	0	0	0	0	0	17	3e-05	0	0	0	0	0	0	0	0	0	0	0	0	0	0	0	0	0	0	0	0
Conexibacter woesei	191495	S	84	0.00025	0	0	0	0	14	1e-05	65	1e-05	0	0	259	0.00017	0	0	58	2e-05	0	0	44	6e-05	0	0	0	0	0	0	0	0	24	3e-05	0	0	0	0	0	0	0	0	273	4e-05
Confluentimicrobium sp. EMB200-NS6	1609966	S	0	0	0	0	0	0	0	0	354	6e-05	0	0	109	7e-05	0	0	0	0	0	0	0	0	0	0	0	0	0	0	0	0	0	0	0	0	0	0	0	0	0	0	56	1e-05
Congregibacter litoralis	393662	S	16	5e-05	0	0	0	0	62	3e-05	0	0	0	0	0	0	0	0	11	0	0	0	0	0	0	0	0	0	0	0	0	0	67	0.0001	0	0	0	0	10	1e-05	41	1e-05	43	1e-05
Corallococcus coralloides	184914	S	68	0.0002	152	4e-05	38	3e-05	0	0	181	3e-05	0	0	748	0.00048	0	0	173	7e-05	0	0	31	5e-05	0	0	0	0	36	2e-05	17	1e-05	341	0.00049	0	0	109	2e-05	27	2e-05	0	0	16048	0.00261
Corallococcus macrosporus	35	S	85	0.00025	48	1e-05	0	0	0	0	14	0	0	0	108	7e-05	23	0	15	1e-05	0	0	33	5e-05	0	0	0	0	0	0	0	0	0	0	0	0	28	0	0	0	14	0	119	2e-05
Coriobacteriaceae bacterium 68-1-3	1531429	S	0	0	0	0	0	0	0	0	0	0	0	0	0	0	0	0	0	0	0	0	0	0	0	0	0	0	0	0	0	0	0	0	0	0	0	0	0	0	0	0	0	0
Coriobacterium glomerans	33871	S	62	0.00018	0	0	0	0	0	0	25	0	0	0	76	5e-05	0	0	11	0	0	0	22	3e-05	0	0	0	0	0	0	0	0	0	0	0	0	0	0	0	0	0	0	16	0
Corynebacteriaceae bacterium 'ARUP UnID 227'	1164002	S	0	0	0	0	0	0	0	0	0	0	0	0	0	0	0	0	0	0	0	0	0	0	0	0	0	0	0	0	0	0	0	0	0	0	0	0	0	0	1543	0.0002	0	0
Corynebacterium ammoniagenes	1697	S	0	0	0	0	0	0	0	0	0	0	0	0	0	0	21	0	0	0	0	0	0	0	0	0	0	0	0	0	0	0	0	0	0	0	0	0	0	0	35	0	0	0
Corynebacterium aquilae	203263	S	75	0.00022	48	1e-05	0	0	0	0	0	0	0	0	100	6e-05	37	1e-05	0	0	0	0	45	7e-05	0	0	0	0	0	0	0	0	0	0	0	0	23	0	0	0	17	0	0	0
Corynebacterium argentoratense	42817	S	0	0	10	0	0	0	0	0	0	0	0	0	19	1e-05	16	0	0	0	0	0	0	0	0	0	0	0	0	0	0	0	0	0	0	0	0	0	0	0	17	0	0	0
Corynebacterium atypicum	191610	S	0	0	0	0	0	0	0	0	0	0	0	0	14	1e-05	0	0	0	0	0	0	0	0	0	0	0	0	0	0	0	0	0	0	0	0	0	0	0	0	20	0	0	0
Corynebacterium aurimucosum	169292	S	0	0	0	0	17	1e-05	0	0	0	0	0	0	0	0	79	1e-05	0	0	0	0	0	0	31	0	0	0	26	2e-05	11	1e-05	0	0	0	0	0	0	0	0	13078	0.00167	0	0
Corynebacterium callunae	1721	S	0	0	0	0	0	0	0	0	0	0	0	0	0	0	0	0	0	0	0	0	0	0	0	0	0	0	0	0	0	0	0	0	0	0	0	0	0	0	12	0	0	0
Corynebacterium camporealensis	161896	S	0	0	0	0	0	0	0	0	0	0	0	0	35	2e-05	55	1e-05	0	0	0	0	10	1e-05	17	0	0	0	0	0	0	0	0	0	0	0	0	0	0	0	160	2e-05	0	0
Corynebacterium casei	160386	S	0	0	0	0	0	0	0	0	0	0	0	0	0	0	0	0	0	0	0	0	0	0	0	0	0	0	0	0	0	0	0	0	0	0	0	0	0	0	45	1e-05	53	1e-05
Corynebacterium choanis	1862358	S	0	0	0	0	0	0	0	0	0	0	0	0	0	0	0	0	0	0	0	0	0	0	0	0	0	0	0	0	0	0	0	0	0	0	0	0	0	0	0	0	0	0
Corynebacterium crudilactis	1652495	S	0	0	17	0	0	0	0	0	0	0	0	0	0	0	14	0	0	0	0	0	0	0	0	0	0	0	0	0	0	0	0	0	0	0	10	0	0	0	0	0	0	0
Corynebacterium cystitidis	35757	S	0	0	20	1e-05	0	0	31	1e-05	0	0	0	0	0	0	24	0	12	0	0	0	10	1e-05	0	0	0	0	0	0	0	0	14	2e-05	0	0	24	0	0	0	27	0	0	0
Corynebacterium deserti	1408191	S	0	0	0	0	0	0	0	0	0	0	0	0	0	0	44	1e-05	0	0	0	0	0	0	0	0	0	0	0	0	0	0	0	0	0	0	0	0	0	0	21	0	0	0
Corynebacterium diphtheriae	1717	S	0	0	71	2e-05	0	0	36	2e-05	0	0	0	0	15	1e-05	43	1e-05	0	0	0	0	0	0	0	0	0	0	0	0	0	0	0	0	0	0	74	1e-05	0	0	207	3e-05	16	0
Corynebacterium doosanense	1121358	S	16	5e-05	0	0	0	0	0	0	0	0	0	0	26	2e-05	0	0	0	0	0	0	0	0	0	0	0	0	0	0	0	0	0	0	0	0	0	0	0	0	21	0	60	1e-05
Corynebacterium efficiens	152794	S	11	3e-05	0	0	0	0	0	0	0	0	0	0	10	1e-05	14	0	0	0	0	0	0	0	0	0	0	0	0	0	0	0	0	0	0	0	0	0	0	0	31	0	36	1e-05
Corynebacterium endometrii	2488819	S	0	0	0	0	0	0	0	0	0	0	0	0	0	0	46	1e-05	0	0	0	0	0	0	13	0	0	0	0	0	0	0	0	0	0	0	0	0	0	0	73	1e-05	0	0
Corynebacterium epidermidicanis	1050174	S	0	0	0	0	120	9e-05	0	0	0	0	0	0	23	1e-05	0	0	0	0	0	0	0	0	0	0	61	0.0001	174	0.00011	66	5e-05	0	0	0	0	0	0	0	0	0	0	0	0
Corynebacterium flavescens	28028	S	0	0	0	0	0	0	0	0	0	0	0	0	0	0	40	1e-05	0	0	0	0	0	0	15	0	0	0	0	0	0	0	0	0	0	0	0	0	0	0	104	1e-05	0	0
Corynebacterium frankenforstense	1230998	S	52	0.00015	0	0	0	0	0	0	0	0	0	0	110	7e-05	12	0	11	0	0	0	22	3e-05	0	0	0	0	0	0	0	0	0	0	0	0	0	0	0	0	23	0	35	1e-05
Corynebacterium genitalium	38288	S	63	0.00019	0	0	0	0	0	0	0	0	0	0	54	3e-05	48	1e-05	0	0	0	0	12	2e-05	0	0	0	0	0	0	0	0	0	0	0	0	0	0	0	0	58	1e-05	10	0
Corynebacterium geronticis	2079234	S	0	0	0	0	0	0	0	0	0	0	0	0	0	0	0	0	0	0	0	0	0	0	0	0	0	0	0	0	0	0	0	0	0	0	0	0	0	0	19	0	0	0
Corynebacterium glaucum	187491	S	0	0	0	0	0	0	0	0	60	1e-05	0	0	26	2e-05	27	0	31	1e-05	0	0	0	0	0	0	0	0	0	0	0	0	0	0	0	0	0	0	0	0	52	1e-05	27	0
Corynebacterium glutamicum	1718	S	0	0	0	0	0	0	0	0	0	0	0	0	10	1e-05	0	0	0	0	0	0	0	0	0	0	0	0	0	0	0	0	0	0	0	0	0	0	0	0	18	0	0	0
Corynebacterium glyciniphilum	1404244	S	0	0	0	0	0	0	0	0	0	0	0	0	0	0	0	0	0	0	0	0	0	0	0	0	0	0	14	1e-05	17	1e-05	0	0	0	0	0	0	0	0	0	0	24	0
Corynebacterium halotolerans	225326	S	17	5e-05	83	2e-05	19	1e-05	102	5e-05	0	0	0	0	10	1e-05	0	0	20	1e-05	0	0	18	3e-05	0	0	0	0	20	1e-05	11	1e-05	0	0	0	0	117	2e-05	0	0	36	0	10	0
Corynebacterium humireducens	1223514	S	0	0	0	0	0	0	0	0	137	2e-05	0	0	89	6e-05	0	0	13	1e-05	0	0	0	0	0	0	0	0	0	0	0	0	0	0	0	0	0	0	0	0	44	1e-05	20	0
Corynebacterium imitans	156978	S	84	0.00025	0	0	0	0	15	1e-05	90	1e-05	0	0	79	5e-05	139	2e-05	37	2e-05	0	0	19	3e-05	0	0	0	0	0	0	0	0	0	0	0	0	0	0	0	0	62	1e-05	22	0
Corynebacterium jeikeium	38289	S	0	0	0	0	0	0	16	1e-05	0	0	0	0	24	2e-05	22	0	0	0	0	0	0	0	0	0	0	0	0	0	0	0	0	0	0	0	0	0	0	0	656	8e-05	0	0
Corynebacterium kroppenstedtii	161879	S	91	0.00027	0	0	0	0	0	0	11	0	16	0	27	2e-05	41	1e-05	0	0	0	0	10	1e-05	0	0	0	0	0	0	0	0	0	0	48	5e-05	0	0	0	0	16	0	83	1e-05
Corynebacterium kutscheri	35755	S	49	0.00015	0	0	0	0	0	0	0	0	0	0	54	3e-05	0	0	0	0	0	0	25	4e-05	0	0	0	0	0	0	0	0	0	0	0	0	0	0	0	0	0	0	0	0
Corynebacterium lactis	1231000	S	0	0	46	1e-05	0	0	0	0	0	0	0	0	24	2e-05	0	0	0	0	0	0	0	0	0	0	0	0	0	0	0	0	0	0	0	0	30	0	0	0	21	0	0	0
Corynebacterium marinum	349751	S	0	0	0	0	0	0	0	0	0	0	0	0	50	3e-05	0	0	0	0	0	0	0	0	0	0	0	0	0	0	0	0	0	0	0	0	0	0	0	0	24	0	36	1e-05
Corynebacterium maris	575200	S	0	0	0	0	0	0	0	0	0	0	0	0	58	4e-05	18	0	0	0	0	0	0	0	0	0	0	0	0	0	0	0	0	0	0	0	0	0	0	0	0	0	0	0
Corynebacterium matruchotii	43768	S	18	5e-05	0	0	0	0	0	0	0	0	0	0	0	0	27	0	14	1e-05	0	0	0	0	0	0	0	0	0	0	0	0	13	2e-05	0	0	0	0	0	0	10	0	0	0
Corynebacterium minutissimum	38301	S	0	0	0	0	0	0	0	0	0	0	0	0	0	0	59	1e-05	21	1e-05	0	0	0	0	27	0	0	0	0	0	0	0	0	0	0	0	0	0	0	0	2364	0.0003	11	0
Corynebacterium mustelae	571915	S	0	0	0	0	0	0	0	0	0	0	0	0	0	0	0	0	0	0	0	0	0	0	0	0	0	0	0	0	0	0	0	0	0	0	0	0	0	0	0	0	0	0
Corynebacterium mycetoides	38302	S	13	4e-05	0	0	0	0	0	0	0	0	0	0	0	0	0	0	0	0	0	0	0	0	0	0	0	0	0	0	0	0	0	0	0	0	0	0	0	0	27	0	0	0
Corynebacterium nuruki	1032851	S	0	0	0	0	0	0	0	0	0	0	0	0	29	2e-05	0	0	13	1e-05	0	0	0	0	0	0	0	0	0	0	0	0	11	2e-05	0	0	0	0	0	0	11	0	72	1e-05
Corynebacterium pelargi	1471400	S	0	0	0	0	0	0	0	0	0	0	0	0	0	0	0	0	0	0	0	0	0	0	0	0	0	0	0	0	0	0	0	0	0	0	0	0	0	0	14	0	0	0
Corynebacterium phocae	161895	S	0	0	0	0	0	0	0	0	0	0	0	0	0	0	16	0	0	0	0	0	0	0	0	0	0	0	0	0	0	0	16	2e-05	0	0	0	0	0	0	53	1e-05	0	0
Corynebacterium provencense	1737425	S	15	4e-05	0	0	0	0	55	3e-05	0	0	0	0	70	5e-05	0	0	20	1e-05	0	0	10	1e-05	0	0	0	0	0	0	0	0	32	5e-05	0	0	0	0	0	0	26	0	86	1e-05
Corynebacterium pseudopelargi	2080757	S	0	0	90	2e-05	0	0	0	0	0	0	0	0	0	0	0	0	0	0	0	0	0	0	0	0	0	0	0	0	0	0	0	0	0	0	148	2e-05	0	0	12	0	0	0
Corynebacterium pseudotuberculosis	1719	S	17	5e-05	0	0	0	0	0	0	0	0	0	0	17	1e-05	0	0	0	0	0	0	0	0	0	0	0	0	0	0	0	0	0	0	0	0	0	0	0	0	0	0	0	0
Corynebacterium renale	1724	S	0	0	0	0	0	0	17	1e-05	0	0	0	0	0	0	11	0	0	0	0	0	11	2e-05	0	0	0	0	0	0	0	0	27	4e-05	0	0	0	0	0	0	39	0	0	0
Corynebacterium resistens	258224	S	0	0	47	1e-05	0	0	0	0	0	0	0	0	16	1e-05	21	0	0	0	0	0	0	0	0	0	0	0	0	0	0	0	0	0	0	0	26	0	0	0	45	1e-05	0	0
Corynebacterium riegelii	156976	S	16	5e-05	0	0	0	0	10	0	0	0	0	0	0	0	33	1e-05	0	0	0	0	0	0	0	0	0	0	0	0	0	0	14	2e-05	0	0	0	0	0	0	85	1e-05	0	0
Corynebacterium rouxii	2719119	S	0	0	0	0	0	0	0	0	0	0	0	0	0	0	13	0	0	0	0	0	0	0	0	0	0	0	0	0	0	0	0	0	0	0	0	0	0	0	0	0	0	0
Corynebacterium sanguinis	2594913	S	42	0.00012	0	0	0	0	18	1e-05	14	0	0	0	0	0	29	0	0	0	0	0	0	0	0	0	0	0	0	0	0	0	0	0	0	0	0	0	0	0	46	1e-05	143	2e-05
Corynebacterium segmentosum	43990	S	64	0.00019	0	0	0	0	10	0	0	0	0	0	48	3e-05	748	0.00012	0	0	0	0	0	0	125	2e-05	0	0	0	0	0	0	0	0	22	2e-05	0	0	0	0	306	4e-05	155	3e-05
Corynebacterium simulans	146827	S	0	0	0	0	0	0	0	0	0	0	0	0	0	0	92	1e-05	0	0	0	0	0	0	35	0	0	0	0	0	0	0	0	0	0	0	0	0	0	0	593	8e-05	0	0
Corynebacterium singulare	161899	S	0	0	0	0	0	0	17	1e-05	0	0	0	0	0	0	227	4e-05	0	0	0	0	0	0	13	0	0	0	0	0	0	0	0	0	0	0	0	0	0	0	1389	0.00018	0	0
Corynebacterium sp. 1959	2675216	S	0	0	0	0	38	3e-05	0	0	0	0	0	0	0	0	0	0	0	0	0	0	0	0	0	0	0	0	33	2e-05	20	2e-05	0	0	0	0	0	0	0	0	17	0	0	0
Corynebacterium sp. 2019	2675218	S	37	0.00011	0	0	0	0	0	0	13	0	0	0	16	1e-05	0	0	49	2e-05	0	0	0	0	0	0	0	0	0	0	0	0	0	0	0	0	0	0	0	0	20	0	15	0
Corynebacterium sp. 2039	2675219	S	0	0	35	1e-05	0	0	0	0	0	0	0	0	0	0	16	0	0	0	0	0	0	0	0	0	0	0	0	0	0	0	0	0	0	0	13	0	0	0	18	0	0	0
Corynebacterium sp. 2183	2080740	S	0	0	0	0	0	0	0	0	30	0	0	0	0	0	0	0	0	0	0	0	0	0	0	0	0	0	0	0	0	0	0	0	0	0	0	0	0	0	40	1e-05	0	0
Corynebacterium sp. 2184	2079535	S	23	7e-05	0	0	0	0	0	0	0	0	0	0	19	1e-05	17	0	0	0	0	0	0	0	0	0	0	0	0	0	0	0	0	0	0	0	0	0	0	0	26	0	15	0
Corynebacterium sp. ATCC 6931	1487956	S	0	0	0	0	0	0	0	0	0	0	0	0	0	0	0	0	0	0	0	0	0	0	0	0	0	0	0	0	0	0	0	0	0	0	0	0	0	0	74	1e-05	0	0
Corynebacterium sp. LMM-1652	2487892	S	0	0	0	0	0	0	0	0	0	0	0	0	0	0	12	0	0	0	0	0	0	0	0	0	0	0	0	0	0	0	0	0	0	0	0	0	0	0	15	0	173	3e-05
Corynebacterium sp. NML98-0116	702967	S	0	0	0	0	0	0	0	0	0	0	0	0	0	0	0	0	0	0	0	0	0	0	0	0	0	0	0	0	0	0	0	0	0	0	0	0	0	0	68	1e-05	0	0
Corynebacterium sp. sy039	2599641	S	747	0.00221	124	3e-05	0	0	58	3e-05	0	0	18	0	257	0.00017	270	4e-05	119	5e-05	0	0	343	0.00051	41	1e-05	0	0	0	0	0	0	53	8e-05	0	0	0	0	46	3e-05	94	1e-05	91	1e-05
Corynebacterium sphenisci	191493	S	0	0	0	0	0	0	0	0	0	0	0	0	95	6e-05	0	0	0	0	0	0	0	0	0	0	0	0	0	0	0	0	0	0	0	0	0	0	0	0	0	0	0	0
Corynebacterium stationis	1705	S	0	0	0	0	0	0	0	0	0	0	0	0	0	0	0	0	0	0	0	0	0	0	0	0	0	0	0	0	0	0	0	0	0	0	0	0	0	0	30	0	0	0
Corynebacterium striatum	43770	S	15	4e-05	105	3e-05	0	0	36	2e-05	44	1e-05	0	0	16	1e-05	114	2e-05	81	3e-05	0	0	27	4e-05	40	0	0	0	0	0	0	0	42	6e-05	0	0	183	3e-05	0	0	972	0.00012	56	1e-05
Corynebacterium suranareeae	2506452	S	0	0	0	0	0	0	0	0	0	0	0	0	0	0	25	0	0	0	0	0	0	0	0	0	0	0	0	0	0	0	0	0	0	0	0	0	0	0	0	0	0	0
Corynebacterium terpenotabidum	89154	S	0	0	0	0	0	0	0	0	0	0	0	0	0	0	0	0	0	0	0	0	0	0	0	0	0	0	0	0	0	0	0	0	0	0	0	0	0	0	0	0	61	1e-05
Corynebacterium testudinoris	136857	S	16	5e-05	0	0	0	0	65	3e-05	0	0	0	0	15	1e-05	46	1e-05	20	1e-05	0	0	19	3e-05	0	0	0	0	0	0	0	0	40	6e-05	0	0	0	0	0	0	56	1e-05	12	0
Corynebacterium timonense	441500	S	14	4e-05	16	0	0	0	0	0	24	0	0	0	21	1e-05	23	0	12	0	0	0	0	0	0	0	0	0	0	0	0	0	0	0	0	0	0	0	0	0	94	1e-05	108	2e-05
Corynebacterium ulcerans	65058	S	22	7e-05	0	0	0	0	27	1e-05	0	0	0	0	0	0	16	0	14	1e-05	0	0	10	1e-05	0	0	0	0	0	0	0	0	45	6e-05	0	0	0	0	0	0	49	1e-05	0	0
Corynebacterium urealyticum	43771	S	0	0	0	0	0	0	0	0	0	0	0	0	31	2e-05	0	0	0	0	0	0	0	0	0	0	0	0	0	0	0	0	0	0	0	0	0	0	0	0	77	1e-05	13	0
Corynebacterium ureicelerivorans	401472	S	79	0.00023	0	0	0	0	0	0	0	0	0	0	0	0	205	3e-05	32	1e-05	0	0	0	0	92	1e-05	0	0	0	0	0	0	0	0	18	2e-05	0	0	0	0	255	3e-05	0	0
Corynebacterium uterequi	1072256	S	0	0	0	0	0	0	0	0	0	0	0	0	0	0	0	0	0	0	0	0	0	0	0	0	0	0	0	0	0	0	0	0	0	0	0	0	0	0	27	0	0	0
Corynebacterium variabile	1727	S	0	0	0	0	0	0	0	0	0	0	0	0	205	0.00013	0	0	0	0	0	0	0	0	0	0	0	0	0	0	0	0	0	0	0	0	0	0	0	0	0	0	0	0
Corynebacterium vitaeruminis	38305	S	10	3e-05	0	0	0	0	0	0	0	0	0	0	55	4e-05	0	0	0	0	0	0	14	2e-05	0	0	0	0	0	0	0	0	0	0	0	0	0	0	0	0	51	1e-05	49	1e-05
Corynebacterium xerosis	1725	S	0	0	0	0	0	0	0	0	15	0	0	0	54	3e-05	0	0	0	0	0	0	10	1e-05	0	0	0	0	0	0	0	0	0	0	0	0	0	0	0	0	17	0	27	0
Coxiella burnetii	777	S	0	0	0	0	0	0	0	0	11	0	0	0	0	0	0	0	0	0	0	0	0	0	0	0	0	0	0	0	0	0	0	0	0	0	0	0	0	0	0	0	0	0
Crenobacter cavernae	2290923	S	42	0.00012	0	0	0	0	0	0	0	0	0	0	100	6e-05	0	0	21	1e-05	0	0	36	5e-05	0	0	0	0	0	0	0	0	0	0	0	0	0	0	0	0	0	0	0	0
Croceicoccus marinus	450378	S	149	0.00044	0	0	0	0	16	1e-05	1336	0.00021	0	0	128	8e-05	0	0	27	1e-05	0	0	66	0.0001	0	0	0	0	0	0	0	0	0	0	0	0	0	0	0	0	0	0	111	2e-05
Croceicoccus naphthovorans	1348774	S	0	0	0	0	0	0	19	1e-05	477	8e-05	0	0	36	2e-05	0	0	99	4e-05	0	0	0	0	0	0	0	0	0	0	0	0	0	0	0	0	0	0	13	1e-05	0	0	118	2e-05
Crocosphaera subtropica	2546360	S	0	0	10	0	0	0	0	0	0	0	0	0	0	0	0	0	0	0	0	0	0	0	0	0	0	0	0	0	0	0	0	0	0	0	0	0	0	0	0	0	0	0
Cronobacter condimenti	1163710	S	0	0	5743	0.00158	5776	0.00426	0	0	0	0	0	0	0	0	43	1e-05	0	0	881	0.00032	72	0.00011	90	1e-05	2602	0.00439	6949	0.00435	3399	0.00282	0	0	149	0.00014	8886	0.00144	0	0	0	0	0	0
Cronobacter dublinensis	413497	S	0	0	4795	0.00132	5646	0.00417	0	0	0	0	0	0	0	0	45	1e-05	0	0	707	0.00026	93	0.00014	60	1e-05	2666	0.00449	7166	0.00449	3498	0.0029	0	0	279	0.00027	7521	0.00122	0	0	0	0	83	1e-05
Cronobacter malonaticus	413503	S	0	0	3905	0.00108	3734	0.00276	0	0	0	0	0	0	0	0	31	0	0	0	95	3e-05	150	0.00022	88	1e-05	1842	0.00311	4691	0.00294	2844	0.00236	0	0	0	0	5794	0.00094	0	0	0	0	0	0
Cronobacter muytjensii	413501	S	0	0	378	0.0001	493	0.00036	0	0	0	0	0	0	16	1e-05	0	0	0	0	1372	0.0005	42	6e-05	31	0	243	0.00041	638	0.0004	305	0.00025	0	0	0	0	428	7e-05	0	0	0	0	0	0
Cronobacter sakazakii	28141	S	97	0.00029	7616	0.0021	7047	0.0052	0	0	0	0	0	0	103	7e-05	51	1e-05	21	1e-05	931	0.00034	204	0.0003	585	7e-05	3096	0.00522	8421	0.00527	4115	0.00342	0	0	161	0.00016	12628	0.00204	0	0	0	0	81	1e-05
Cronobacter sp. JZ38	1906275	S	0	0	1773	0.00049	430	0.00032	0	0	0	0	0	0	0	0	0	0	0	0	97	4e-05	0	0	59	1e-05	224	0.00038	579	0.00036	272	0.00023	0	0	29	3e-05	2930	0.00047	0	0	0	0	0	0
Cronobacter turicensis	413502	S	0	0	4181	0.00115	3760	0.00278	0	0	0	0	0	0	21	1e-05	14	0	16	1e-05	2174	0.00079	163	0.00024	180	2e-05	1460	0.00246	3718	0.00233	2047	0.0017	0	0	1352	0.00131	5722	0.00092	0	0	0	0	0	0
Cronobacter universalis	535744	S	0	0	3132	0.00086	3363	0.00248	0	0	0	0	0	0	0	0	35	1e-05	0	0	622	0.00023	73	0.00011	142	2e-05	1587	0.00268	4281	0.00268	2163	0.0018	0	0	119	0.00012	4822	0.00078	0	0	0	0	0	0
Cryobacterium arcticum	670052	S	94	0.00028	0	0	0	0	0	0	0	0	0	0	123	8e-05	0	0	19	1e-05	0	0	32	5e-05	0	0	0	0	0	0	0	0	0	0	0	0	0	0	0	0	0	0	77	1e-05
Cryobacterium sp. GCJ02	2220095	S	0	0	0	0	0	0	0	0	45	1e-05	0	0	38	2e-05	0	0	43	2e-05	0	0	0	0	0	0	0	0	0	0	0	0	0	0	0	0	0	0	0	0	0	0	35	1e-05
Cryobacterium sp. LW097	1978566	S	18	5e-05	0	0	0	0	55	3e-05	0	0	0	0	141	9e-05	10	0	26	1e-05	0	0	18	3e-05	0	0	0	0	0	0	0	0	67	0.0001	0	0	0	0	0	0	42	1e-05	25	0
Cryptobacterium curtum	84163	S	0	0	0	0	0	0	0	0	45	1e-05	0	0	0	0	0	0	0	0	0	0	0	0	0	0	0	0	0	0	0	0	0	0	0	0	0	0	0	0	0	0	0	0
Cryptococcus gattii VGI	37769	S	968	0.00287	143	4e-05	0	0	445	0.00021	153	2e-05	16	0	878	0.00057	116	2e-05	1053	0.00043	0	0	511	0.00075	0	0	0	0	0	0	0	0	361	0.00051	0	0	12	0	123	9e-05	225	3e-05	85	1e-05
Cryptococcus neoformans	5207	S	4764	0.0141	821	0.00023	11	1e-05	796	0.00038	413	7e-05	138	2e-05	3460	0.00223	852	0.00014	3535	0.00144	0	0	2306	0.0034	60	1e-05	0	0	0	0	0	0	623	0.00089	0	0	73	1e-05	404	0.00029	469	6e-05	356	6e-05
Cryptomonas paramecium	2898	S	9212	0.02727	321	9e-05	0	0	1151	0.00055	0	0	134	2e-05	6710	0.00433	1169	0.00019	729	0.0003	0	0	2281	0.00336	24	0	0	0	0	0	0	0	189	0.00027	0	0	11	0	169	0.00012	361	5e-05	492	8e-05
Cryptosporidium parvum	5807	S	228	0.00067	61	2e-05	0	0	61	3e-05	0	0	0	0	155	0.0001	76	1e-05	196	8e-05	0	0	346	0.00051	0	0	0	0	0	0	0	0	78	0.00011	0	0	0	0	27	2e-05	34	0	11	0
Cupriavidus basilensis	68895	S	0	0	143	4e-05	79	6e-05	0	0	37	1e-05	0	0	64	4e-05	0	0	16	1e-05	0	0	0	0	0	0	23	4e-05	73	5e-05	41	3e-05	0	0	0	0	166	3e-05	0	0	0	0	264	4e-05
Cupriavidus campinensis	151783	S	26	8e-05	98	3e-05	169	0.00012	11	1e-05	14	0	0	0	84	5e-05	0	0	25	1e-05	0	0	18	3e-05	0	0	52	9e-05	184	0.00012	78	6e-05	61	9e-05	0	0	266	4e-05	0	0	0	0	148	2e-05
Cupriavidus gilardii	82541	S	20	6e-05	27	1e-05	11	1e-05	16	1e-05	177	3e-05	0	0	141	9e-05	0	0	0	0	0	0	0	0	0	0	0	0	25	2e-05	11	1e-05	16	2e-05	0	0	0	0	0	0	0	0	56	1e-05
Cupriavidus malaysiensis	367825	S	0	0	0	0	0	0	0	0	0	0	0	0	0	0	0	0	0	0	0	0	0	0	0	0	0	0	0	0	0	0	0	0	0	0	0	0	0	0	0	0	39	1e-05
Cupriavidus metallidurans	119219	S	35	0.0001	66	2e-05	64	5e-05	14	1e-05	0	0	0	0	137	9e-05	0	0	28	1e-05	0	0	39	6e-05	0	0	20	3e-05	46	3e-05	32	3e-05	44	6e-05	0	0	57	1e-05	12	1e-05	0	0	201	3e-05
Cupriavidus nantongensis	1796606	S	0	0	0	0	11	1e-05	0	0	0	0	0	0	43	3e-05	0	0	0	0	0	0	0	0	0	0	0	0	12	1e-05	0	0	0	0	0	0	0	0	0	0	0	0	292	5e-05
Cupriavidus necator	106590	S	21	6e-05	27	1e-05	40	3e-05	47	2e-05	275	4e-05	0	0	142	9e-05	11	0	76	3e-05	0	0	27	4e-05	0	0	11	2e-05	41	3e-05	26	2e-05	45	6e-05	0	0	32	1e-05	0	0	15	0	254	4e-05
Cupriavidus oxalaticus	96344	S	52	0.00015	105	3e-05	125	9e-05	0	0	213	3e-05	0	0	321	0.00021	0	0	30	1e-05	0	0	26	4e-05	0	0	42	7e-05	126	8e-05	86	7e-05	15	2e-05	0	0	149	2e-05	0	0	0	0	166	3e-05
Cupriavidus pauculus	82633	S	68	0.0002	41	1e-05	65	5e-05	13	1e-05	117	2e-05	0	0	354	0.00023	0	0	38	2e-05	0	0	58	9e-05	0	0	36	6e-05	73	5e-05	48	4e-05	12	2e-05	0	0	67	1e-05	0	0	0	0	228	4e-05
Cupriavidus pinatubonensis	248026	S	0	0	54	1e-05	0	0	0	0	114	2e-05	0	0	69	4e-05	0	0	13	1e-05	0	0	12	2e-05	0	0	0	0	0	0	0	0	0	0	0	0	106	2e-05	0	0	0	0	436	7e-05
Cupriavidus sp. USMAA2-4	876364	S	0	0	0	0	0	0	53	3e-05	0	0	0	0	25	2e-05	11	0	0	0	0	0	11	2e-05	0	0	0	0	0	0	0	0	30	4e-05	0	0	0	0	0	0	26	0	0	0
Cupriavidus sp. USMAHM13	1389192	S	0	0	0	0	0	0	0	0	35	1e-05	0	0	21	1e-05	0	0	0	0	0	0	0	0	0	0	0	0	0	0	0	0	0	0	0	0	0	0	0	0	0	0	0	0
Cupriavidus taiwanensis	164546	S	101	0.0003	639	0.00018	142	0.0001	11	1e-05	220	3e-05	0	0	673	0.00043	10	0	65	3e-05	25	1e-05	78	0.00011	0	0	20	3e-05	107	7e-05	79	7e-05	43	6e-05	0	0	982	0.00016	0	0	0	0	690	0.00011
Curtobacterium flaccumfaciens	2035	S	20	6e-05	0	0	27	2e-05	0	0	0	0	0	0	84	5e-05	0	0	0	0	0	0	0	0	0	0	14	2e-05	22	1e-05	14	1e-05	0	0	0	0	0	0	0	0	0	0	0	0
Curtobacterium pusillum	69373	S	33	0.0001	0	0	0	0	12	1e-05	144	2e-05	0	0	65	4e-05	0	0	18	1e-05	0	0	21	3e-05	0	0	0	0	0	0	0	0	0	0	0	0	0	0	0	0	0	0	0	0
Curtobacterium sp. BH-2-1-1	1905847	S	28	8e-05	0	0	0	0	0	0	141	2e-05	0	0	98	6e-05	0	0	11	0	0	0	17	3e-05	0	0	0	0	0	0	0	0	0	0	0	0	0	0	0	0	0	0	123	2e-05
Curtobacterium sp. MR_MD2014	1561023	S	26	8e-05	0	0	18	1e-05	68	3e-05	0	0	0	0	81	5e-05	0	0	20	1e-05	0	0	15	2e-05	0	0	13	2e-05	20	1e-05	10	1e-05	40	6e-05	0	0	0	0	0	0	23	0	63	1e-05
Curtobacterium sp. SGAir0471	2070337	S	0	0	97	3e-05	42	3e-05	0	0	0	0	0	0	77	5e-05	0	0	0	0	0	0	0	0	0	0	0	0	33	2e-05	11	1e-05	0	0	0	0	77	1e-05	0	0	0	0	147	2e-05
Curvibacter sp. AEP1-3	1844971	S	0	0	22	1e-05	0	0	0	0	0	0	0	0	0	0	0	0	0	0	0	0	0	0	0	0	0	0	0	0	0	0	0	0	0	0	23	0	0	0	0	0	0	0
Cutibacterium acnes	1747	S	7775	0.02302	190	5e-05	41	3e-05	928	0.00045	594	9e-05	485	6e-05	9407	0.00607	410924	0.06536	280	0.00011	52	2e-05	385	0.00057	2166	0.00027	50	8e-05	824	0.00052	206	0.00017	105	0.00015	3272	0.00318	202	3e-05	651	0.00046	1768	0.00023	1839	0.0003
Cutibacterium avidum	33010	S	25	7e-05	0	0	0	0	0	0	220	3e-05	12	0	1690	0.00109	684	0.00011	10	0	0	0	10	1e-05	30	0	0	0	0	0	0	0	0	0	0	0	0	0	0	0	92	1e-05	50	1e-05
Cutibacterium granulosum	33011	S	52	0.00015	0	0	0	0	0	0	31	0	0	0	266	0.00017	8643	0.00137	0	0	0	0	120	0.00018	0	0	0	0	24	2e-05	0	0	0	0	39	4e-05	0	0	0	0	0	0	23	0
Cyanobacterium aponinum	379064	S	0	0	0	0	0	0	0	0	0	0	0	0	0	0	0	0	0	0	0	0	0	0	0	0	0	0	0	0	0	0	17	2e-05	0	0	0	0	0	0	0	0	0	0
Cyanobium gracile	59930	S	0	0	11	0	0	0	0	0	12	0	0	0	62	4e-05	0	0	0	0	0	0	14	2e-05	0	0	0	0	0	0	0	0	0	0	0	0	0	0	0	0	0	0	124	2e-05
Cyanobium sp. NIES-981	1851505	S	0	0	0	0	0	0	0	0	0	0	0	0	12	1e-05	0	0	0	0	0	0	0	0	0	0	0	0	0	0	0	0	0	0	0	0	0	0	0	0	0	0	22	0
Cyanothece sp. PCC 7425	395961	S	0	0	0	0	0	0	0	0	0	0	0	0	0	0	0	0	0	0	150	5e-05	0	0	0	0	0	0	0	0	0	0	0	0	0	0	0	0	0	0	0	0	0	0
Cyclobacterium amurskyense	320787	S	19	6e-05	0	0	0	0	0	0	0	0	0	0	27	2e-05	0	0	0	0	0	0	17	3e-05	0	0	0	0	0	0	0	0	14	2e-05	0	0	0	0	0	0	0	0	0	0
Cycloclasticus sp. P1	385025	S	0	0	0	0	0	0	0	0	0	0	0	0	0	0	0	0	0	0	0	0	0	0	0	0	0	0	0	0	0	0	0	0	0	0	0	0	0	0	11	0	0	0
Cystobacter fuscus	43	S	0	0	36	1e-05	11	1e-05	21	1e-05	20	0	0	0	145	9e-05	0	0	12	0	0	0	14	2e-05	0	0	0	0	15	1e-05	0	0	29	4e-05	0	0	25	0	0	0	11	0	247	4e-05
Cytophagales bacterium TFI 002	1945892	S	0	0	0	0	0	0	36	2e-05	0	0	0	0	16	1e-05	11	0	0	0	0	0	0	0	0	0	0	0	0	0	0	0	0	0	0	0	0	0	0	0	36	0	0	0
Debaryomyces hansenii	4959	S	194	0.00057	17	0	0	0	56	3e-05	0	0	0	0	143	9e-05	36	1e-05	39	2e-05	0	0	84	0.00012	0	0	0	0	0	0	0	0	65	9e-05	0	0	0	0	0	0	32	0	16	0
Dechloromonas aromatica	259537	S	25	7e-05	25	1e-05	42	3e-05	12	1e-05	0	0	0	0	25	2e-05	11	0	0	0	0	0	0	0	0	0	24	4e-05	84	5e-05	36	3e-05	48	7e-05	0	0	21	0	0	0	0	0	0	0
Dechloromonas sp. HYN0024	2231055	S	0	0	0	0	0	0	0	0	0	0	0	0	0	0	0	0	12	0	0	0	0	0	0	0	0	0	0	0	0	0	0	0	0	0	0	0	0	0	0	0	0	0
Deferribacter desulfuricans	197162	S	0	0	0	0	0	0	0	0	0	0	0	0	0	0	0	0	46	2e-05	0	0	0	0	0	0	0	0	0	0	0	0	0	0	0	0	0	0	0	0	0	0	0	0
Defluviimonas alba	1335048	S	61	0.00018	66	2e-05	42	3e-05	0	0	228	4e-05	0	0	225	0.00015	0	0	19	1e-05	0	0	27	4e-05	0	0	12	2e-05	32	2e-05	33	3e-05	0	0	0	0	128	2e-05	0	0	0	0	320	5e-05
Deinococcus actinosclerus	1768108	S	38	0.00011	0	0	0	0	0	0	0	0	0	0	96	6e-05	0	0	0	0	0	0	14	2e-05	0	0	0	0	0	0	0	0	0	0	0	0	0	0	0	0	0	0	14	0
Deinococcus deserti	310783	S	0	0	0	0	0	0	0	0	0	0	0	0	0	0	0	0	0	0	0	0	0	0	0	0	0	0	0	0	0	0	16	2e-05	0	0	0	0	0	0	0	0	0	0
Deinococcus ficus	317577	S	11	3e-05	0	0	0	0	0	0	0	0	0	0	31	2e-05	0	0	10	0	0	0	0	0	0	0	0	0	11	1e-05	0	0	0	0	0	0	0	0	0	0	0	0	0	0
Deinococcus geothermalis	68909	S	49	0.00015	0	0	193	0.00014	0	0	0	0	0	0	49	3e-05	0	0	0	0	0	0	24	4e-05	0	0	56	9e-05	229	0.00014	92	8e-05	14	2e-05	0	0	0	0	0	0	0	0	14	0
Deinococcus gobiensis	502394	S	0	0	0	0	0	0	0	0	0	0	0	0	53	3e-05	0	0	0	0	0	0	0	0	0	0	0	0	0	0	0	0	0	0	0	0	0	0	0	0	0	0	17	0
Deinococcus irradiatisoli	2202254	S	0	0	82	2e-05	0	0	0	0	30	0	0	0	27	2e-05	0	0	10	0	0	0	0	0	0	0	0	0	0	0	0	0	0	0	0	0	153	2e-05	0	0	0	0	39	1e-05
Deinococcus maricopensis	309887	S	0	0	0	0	0	0	0	0	19	0	0	0	25	2e-05	0	0	11	0	0	0	0	0	0	0	0	0	0	0	0	0	0	0	0	0	0	0	0	0	0	0	62	1e-05
Deinococcus metallilatus	1211322	S	0	0	0	0	0	0	0	0	14	0	0	0	79	5e-05	0	0	0	0	0	0	0	0	0	0	0	0	0	0	0	0	0	0	0	0	0	0	0	0	0	0	22	0
Deinococcus peraridilitoris	432329	S	40	0.00012	72	2e-05	22	2e-05	0	0	0	0	0	0	58	4e-05	0	0	10	0	59	2e-05	22	3e-05	0	0	0	0	14	1e-05	0	0	10	1e-05	0	0	48	1e-05	0	0	0	0	300	5e-05
Deinococcus proteolyticus	55148	S	0	0	75	2e-05	0	0	0	0	0	0	0	0	43	3e-05	0	0	10	0	0	0	0	0	0	0	0	0	0	0	0	0	0	0	0	0	107	2e-05	0	0	0	0	131	2e-05
Deinococcus puniceus	1182568	S	0	0	0	0	0	0	0	0	13	0	0	0	0	0	0	0	0	0	0	0	0	0	0	0	0	0	0	0	0	0	0	0	0	0	0	0	0	0	0	0	0	0
Deinococcus radiodurans	1299	S	0	0	0	0	0	0	0	0	0	0	0	0	0	0	0	0	0	0	0	0	0	0	0	0	0	0	0	0	0	0	0	0	0	0	0	0	0	0	0	0	68	1e-05
Deinococcus soli Cha et al. 2016	1309411	S	36	0.00011	16	0	0	0	0	0	12	0	0	0	104	7e-05	0	0	22	1e-05	0	0	13	2e-05	0	0	0	0	0	0	0	0	0	0	0	0	19	0	0	0	0	0	0	0
Deinococcus sp. AJ005	2652443	S	66	0.0002	34	1e-05	0	0	44	2e-05	0	0	0	0	47	3e-05	0	0	12	0	0	0	26	4e-05	0	0	0	0	0	0	0	0	39	6e-05	0	0	15	0	0	0	23	0	37	1e-05
Deinococcus sp. NW-56	2080419	S	0	0	0	0	0	0	0	0	0	0	0	0	16	1e-05	0	0	20	1e-05	0	0	0	0	0	0	0	0	0	0	0	0	0	0	0	0	12	0	0	0	0	0	123	2e-05
Deinococcus sp. S14-83	2489213	S	0	0	22	1e-05	261	0.00019	0	0	0	0	0	0	0	0	0	0	0	0	0	0	0	0	0	0	54	9e-05	248	0.00016	122	0.0001	0	0	0	0	12	0	0	0	0	0	0	0
Deinococcus swuensis	1182571	S	71	0.00021	0	0	0	0	0	0	0	0	0	0	105	7e-05	0	0	18	1e-05	0	0	33	5e-05	0	0	0	0	0	0	0	0	10	1e-05	0	0	0	0	0	0	0	0	82	1e-05
Deinococcus wulumuqiensis	980427	S	34	0.0001	0	0	0	0	0	0	212	3e-05	0	0	81	5e-05	0	0	16	1e-05	0	0	23	3e-05	0	0	0	0	0	0	0	0	0	0	0	0	0	0	0	0	0	0	0	0
Delftia acidovorans	80866	S	39	0.00012	0	0	0	0	0	0	0	0	0	0	43	3e-05	20	0	13	1e-05	0	0	12	2e-05	0	0	0	0	0	0	0	0	10	1e-05	0	0	0	0	0	0	0	0	0	0
Delftia phage RG-2014	1563661	S	0	0	101	3e-05	0	0	0	0	0	0	0	0	0	0	0	0	0	0	0	0	0	0	0	0	0	0	0	0	0	0	0	0	0	0	20	0	0	0	0	0	0	0
Delftia sp. Cs1-4	742013	S	0	0	0	0	0	0	0	0	0	0	0	0	0	0	0	0	0	0	0	0	0	0	0	0	0	0	0	0	0	0	0	0	0	0	0	0	0	0	0	0	25	0
Delftia sp. HK171	1920191	S	35	0.0001	0	0	0	0	0	0	0	0	0	0	31	2e-05	14	0	0	0	0	0	11	2e-05	0	0	0	0	0	0	0	0	0	0	0	0	0	0	0	0	0	0	0	0
Delftia tsuruhatensis	180282	S	0	0	0	0	72	5e-05	0	0	37	1e-05	0	0	41	3e-05	11	0	0	0	0	0	0	0	0	0	22	4e-05	73	5e-05	33	3e-05	0	0	0	0	0	0	0	0	0	0	118	2e-05
Denitratisoma sp. DHT3	1981880	S	59	0.00017	0	0	0	0	0	0	0	0	0	0	135	9e-05	0	0	10	0	0	0	16	2e-05	0	0	0	0	0	0	0	0	0	0	0	0	0	0	0	0	0	0	0	0
Denitrobacterium detoxificans	79604	S	11	3e-05	54	1e-05	0	0	0	0	0	0	0	0	12	1e-05	0	0	28	1e-05	0	0	40	6e-05	0	0	0	0	0	0	0	0	10	1e-05	0	0	41	1e-05	0	0	0	0	0	0
Dermabacter hominis	36740	S	0	0	0	0	0	0	0	0	0	0	0	0	38	2e-05	0	0	0	0	0	0	0	0	0	0	0	0	0	0	0	0	0	0	0	0	0	0	0	0	41	1e-05	0	0
Dermabacter jinjuensis	1667168	S	0	0	0	0	0	0	0	0	0	0	0	0	0	0	0	0	0	0	0	0	0	0	0	0	0	0	0	0	0	0	0	0	0	0	0	0	0	0	18	0	47	1e-05
Dermabacter vaginalis	1630135	S	0	0	0	0	0	0	35	2e-05	0	0	0	0	0	0	127	2e-05	0	0	0	0	0	0	0	0	0	0	0	0	0	0	0	0	0	0	0	0	0	0	12	0	23	0
Dermacoccus nishinomiyaensis	1274	S	80	0.00024	0	0	0	0	27	1e-05	0	0	0	0	108	7e-05	0	0	17	1e-05	0	0	51	8e-05	0	0	0	0	0	0	0	0	0	0	0	0	0	0	0	0	0	0	0	0
Dermatophilus congolensis	1863	S	0	0	87	2e-05	0	0	0	0	0	0	0	0	0	0	0	0	0	0	0	0	0	0	0	0	0	0	0	0	0	0	22	3e-05	0	0	152	2e-05	0	0	0	0	0	0
Desulfarculus baarsii	453230	S	0	0	0	0	0	0	0	0	15	0	0	0	13	1e-05	0	0	0	0	0	0	0	0	0	0	0	0	0	0	0	0	0	0	0	0	0	0	0	0	0	0	0	0
Desulfitobacterium hafniense	49338	S	0	0	80	2e-05	0	0	0	0	0	0	0	0	0	0	0	0	0	0	0	0	0	0	0	0	0	0	0	0	0	0	10	1e-05	0	0	113	2e-05	0	0	0	0	0	0
Desulfobacca acetoxidans	60893	S	0	0	0	0	0	0	0	0	0	0	0	0	0	0	0	0	16	1e-05	0	0	0	0	0	0	0	0	0	0	0	0	0	0	0	0	0	0	0	0	0	0	0	0
Desulfobacterium autotrophicum	2296	S	0	0	0	0	0	0	0	0	0	0	0	0	0	0	0	0	11	0	0	0	0	0	0	0	0	0	0	0	0	0	10	1e-05	0	0	0	0	0	0	0	0	0	0
Desulfobacula toluolica	28223	S	0	0	0	0	0	0	0	0	0	0	0	0	0	0	0	0	0	0	0	0	0	0	0	0	0	0	0	0	0	0	0	0	0	0	0	0	0	0	30	0	0	0
Desulfobulbus oralis	1986146	S	0	0	0	0	0	0	0	0	0	0	0	0	0	0	0	0	0	0	0	0	0	0	0	0	0	0	0	0	0	0	0	0	0	0	10	0	0	0	0	0	0	0
Desulfobulbus propionicus	894	S	0	0	0	0	0	0	0	0	0	0	0	0	0	0	0	0	0	0	0	0	0	0	0	0	0	0	0	0	0	0	0	0	0	0	0	0	0	0	0	0	16	0
Desulfocapsa sulfexigens	65555	S	0	0	13	0	0	0	0	0	0	0	0	0	0	0	0	0	0	0	0	0	0	0	0	0	0	0	0	0	0	0	0	0	0	0	22	0	0	0	0	0	0	0
Desulfococcus multivorans	897	S	0	0	25	1e-05	0	0	0	0	0	0	0	0	0	0	0	0	0	0	0	0	0	0	0	0	0	0	0	0	0	0	0	0	0	0	28	0	0	0	0	0	0	0
Desulfococcus oleovorans	181663	S	45	0.00013	0	0	0	0	0	0	0	0	0	0	52	3e-05	22	0	0	0	0	0	14	2e-05	0	0	0	0	0	0	0	0	0	0	0	0	11	0	0	0	0	0	0	0
Desulfocurvibacter africanus	873	S	0	0	0	0	0	0	0	0	0	0	0	0	50	3e-05	0	0	0	0	0	0	0	0	0	0	0	0	0	0	0	0	0	0	0	0	0	0	0	0	0	0	63	1e-05
Desulfoglaeba alkanexedens	361111	S	0	0	0	0	0	0	0	0	0	0	0	0	23	1e-05	0	0	12	0	0	0	0	0	0	0	0	0	0	0	0	0	0	0	0	0	0	0	0	0	0	0	0	0
Desulfomicrobium baculatum	899	S	0	0	0	0	0	0	0	0	0	0	0	0	71	5e-05	0	0	0	0	0	0	0	0	0	0	0	0	0	0	11	1e-05	11	2e-05	0	0	0	0	0	0	0	0	14	0
Desulfomicrobium orale	132132	S	0	0	0	0	0	0	0	0	0	0	0	0	0	0	0	0	0	0	0	0	0	0	0	0	0	0	0	0	0	0	11	2e-05	0	0	0	0	0	0	0	0	0	0
Desulfomonile tiedjei	2358	S	0	0	0	0	0	0	0	0	0	0	0	0	0	0	0	0	0	0	0	0	0	0	0	0	0	0	0	0	0	0	0	0	0	0	0	0	0	0	0	0	11	0
Desulfosarcina alkanivorans	571177	S	0	0	0	0	0	0	0	0	45	1e-05	0	0	0	0	0	0	0	0	0	0	10	1e-05	0	0	0	0	0	0	0	0	27	4e-05	0	0	0	0	0	0	0	0	21	0
Desulfosarcina ovata	83564	S	0	0	0	0	0	0	0	0	23	0	0	0	37	2e-05	0	0	13	1e-05	0	0	0	0	0	0	0	0	0	0	0	0	0	0	0	0	0	0	0	0	0	0	258	4e-05
Desulfosarcina widdelii	947919	S	0	0	33	1e-05	18	1e-05	0	0	0	0	0	0	46	3e-05	0	0	0	0	0	0	10	1e-05	0	0	0	0	10	1e-05	10	1e-05	0	0	0	0	32	1e-05	0	0	0	0	0	0
Desulfosporosinus meridiei	79209	S	0	0	0	0	0	0	0	0	0	0	0	0	0	0	0	0	0	0	0	0	0	0	0	0	0	0	0	0	0	0	14	2e-05	0	0	0	0	0	0	0	0	166	3e-05
Desulfosporosinus orientis	1563	S	28	8e-05	0	0	0	0	70	3e-05	0	0	0	0	0	0	0	0	15	1e-05	0	0	10	1e-05	0	0	0	0	0	0	0	0	34	5e-05	0	0	0	0	0	0	31	0	12	0
Desulfotalea psychrophila	84980	S	0	0	0	0	0	0	13	1e-05	0	0	0	0	0	0	0	0	0	0	0	0	0	0	0	0	0	0	0	0	0	0	0	0	0	0	0	0	0	0	0	0	0	0
Desulfotomaculum ferrireducens	1833852	S	0	0	0	0	39	3e-05	0	0	0	0	0	0	0	0	0	0	0	0	0	0	0	0	0	0	16	3e-05	51	3e-05	16	1e-05	0	0	0	0	0	0	0	0	0	0	0	0
Desulfotomaculum ruminis	1564	S	0	0	0	0	0	0	0	0	0	0	0	0	0	0	0	0	0	0	75	3e-05	0	0	0	0	0	0	0	0	0	0	16	2e-05	0	0	0	0	0	0	0	0	0	0
Desulfovibrio alaskensis	58180	S	0	0	0	0	0	0	0	0	0	0	0	0	0	0	0	0	0	0	0	0	0	0	0	0	0	0	0	0	0	0	0	0	0	0	0	0	0	0	0	0	0	0
Desulfovibrio carbinolicus	296842	S	44	0.00013	16	0	0	0	0	0	0	0	0	0	138	9e-05	0	0	15	1e-05	0	0	28	4e-05	0	0	0	0	0	0	0	0	0	0	0	0	0	0	0	0	0	0	26	0
Desulfovibrio carbinoliphilus	345370	S	0	0	0	0	0	0	0	0	18	0	0	0	30	2e-05	0	0	0	0	0	0	0	0	0	0	0	0	0	0	0	0	0	0	0	0	0	0	0	0	0	0	146	2e-05
Desulfovibrio desulfuricans	876	S	75	0.00022	0	0	13	1e-05	0	0	20	0	0	0	118	8e-05	0	0	20	1e-05	0	0	39	6e-05	0	0	0	0	0	0	0	0	0	0	0	0	0	0	0	0	0	0	60	1e-05
Desulfovibrio fairfieldensis	44742	S	0	0	12	0	12	1e-05	0	0	0	0	0	0	0	0	0	0	0	0	0	0	0	0	0	0	0	0	17	1e-05	0	0	0	0	0	0	34	1e-05	0	0	0	0	65	1e-05
Desulfovibrio ferrophilus	241368	S	0	0	0	0	0	0	0	0	0	0	0	0	0	0	0	0	0	0	0	0	0	0	0	0	0	0	0	0	0	0	0	0	0	0	12	0	0	0	0	0	0	0
Desulfovibrio gigas	879	S	56	0.00017	0	0	0	0	12	1e-05	0	0	0	0	69	4e-05	0	0	17	1e-05	0	0	31	5e-05	0	0	0	0	0	0	0	0	0	0	0	0	0	0	0	0	0	0	14	0
Desulfovibrio hydrothermalis	191026	S	0	0	0	0	0	0	0	0	0	0	0	0	0	0	0	0	0	0	0	0	0	0	0	0	0	0	0	0	0	0	10	1e-05	0	0	0	0	0	0	0	0	0	0
Desulfovibrio magneticus	184917	S	0	0	0	0	0	0	0	0	0	0	0	0	77	5e-05	0	0	0	0	88	3e-05	0	0	0	0	0	0	0	0	0	0	11	2e-05	0	0	0	0	0	0	32	0	208	3e-05
Desulfovibrio marinus	370038	S	13	4e-05	145	4e-05	104	8e-05	32	2e-05	0	0	0	0	22	1e-05	22	0	21	1e-05	0	0	22	3e-05	0	0	48	8e-05	101	6e-05	63	5e-05	34	5e-05	0	0	188	3e-05	0	0	23	0	25	0
Desulfovibrio piger	901	S	0	0	0	0	0	0	0	0	0	0	0	0	23	1e-05	0	0	0	0	0	0	0	0	0	0	0	0	0	0	0	0	0	0	0	0	0	0	0	0	0	0	0	0
Desulfovibrio salexigens	880	S	0	0	0	0	0	0	0	0	0	0	0	0	0	0	0	0	0	0	0	0	0	0	0	0	0	0	0	0	0	0	0	0	0	0	0	0	0	0	0	0	0	0
Desulfovibrio sp. IOR2	2583823	S	0	0	21	1e-05	0	0	0	0	33	1e-05	0	0	0	0	0	0	0	0	0	0	0	0	0	0	0	0	0	0	0	0	0	0	0	0	19	0	0	0	0	0	0	0
Desulfovibrio vulgaris	881	S	22	7e-05	0	0	31	2e-05	10	0	25	0	0	0	27	2e-05	0	0	20	1e-05	0	0	13	2e-05	0	0	18	3e-05	38	2e-05	14	1e-05	28	4e-05	0	0	0	0	0	0	0	0	13	0
Desulfurispirillum indicum	936456	S	91	0.00027	0	0	0	0	0	0	0	0	0	0	83	5e-05	15	0	17	1e-05	0	0	22	3e-05	0	0	0	0	0	0	0	0	0	0	0	0	0	0	0	0	0	0	0	0
Desulfurivibrio alkaliphilus	427923	S	0	0	0	0	0	0	0	0	10	0	0	0	10	1e-05	0	0	0	0	0	0	13	2e-05	0	0	0	0	0	0	0	0	0	0	0	0	0	0	0	0	0	0	0	0
Desulfuromonas soudanensis	1603606	S	0	0	0	0	0	0	0	0	0	0	0	0	104	7e-05	0	0	11	0	0	0	10	1e-05	0	0	0	0	0	0	0	0	0	0	0	0	0	0	0	0	0	0	0	0
Desulfuromonas sp. DDH964	1823759	S	0	0	36	1e-05	0	0	0	0	0	0	0	0	123	8e-05	0	0	0	0	0	0	0	0	0	0	0	0	0	0	0	0	0	0	0	0	14	0	0	0	0	0	138	2e-05
Devosia ginsengisoli	400770	S	0	0	58	2e-05	0	0	0	0	60	1e-05	0	0	102	7e-05	0	0	0	0	0	0	0	0	0	0	0	0	0	0	0	0	0	0	0	0	56	1e-05	0	0	0	0	284	5e-05
Devosia sp. 1566	2499144	S	0	0	49	1e-05	0	0	0	0	24	0	0	0	16	1e-05	0	0	61	2e-05	0	0	0	0	0	0	0	0	0	0	0	0	11	2e-05	0	0	81	1e-05	0	0	0	0	431	7e-05
Devosia sp. A16	1736675	S	0	0	139	4e-05	0	0	0	0	61	1e-05	0	0	202	0.00013	0	0	24	1e-05	0	0	10	1e-05	0	0	0	0	0	0	0	0	0	0	0	0	248	4e-05	0	0	0	0	178	3e-05
Devosia sp. I507	2083786	S	0	0	120	3e-05	0	0	0	0	0	0	0	0	171	0.00011	0	0	0	0	0	0	0	0	0	0	0	0	0	0	0	0	0	0	0	0	118	2e-05	0	0	0	0	64	1e-05
Devriesea agamarum	472569	S	0	0	11	0	0	0	0	0	0	0	0	0	15	1e-05	0	0	0	0	0	0	0	0	0	0	12	2e-05	29	2e-05	12	1e-05	0	0	0	0	23	0	0	0	0	0	0	0
Diadromus pulchellus toursvirus	2065215	S	0	0	0	0	0	0	0	0	0	0	0	0	0	0	0	0	0	0	0	0	0	0	0	0	0	0	0	0	0	0	0	0	0	0	0	0	0	0	0	0	36	1e-05
Dialister pneumosintes	39950	S	0	0	0	0	0	0	0	0	0	0	0	0	0	0	0	0	0	0	0	0	0	0	0	0	0	0	0	0	0	0	0	0	0	0	0	0	0	0	0	0	0	0
Diaminobutyricimonas sp. LJ205	2683590	S	0	0	0	0	0	0	0	0	0	0	0	0	25	2e-05	0	0	0	0	0	0	0	0	0	0	0	0	0	0	0	0	11	2e-05	0	0	0	0	0	0	0	0	346	6e-05
Diaphorobacter polyhydroxybutyrativorans	1546149	S	0	0	0	0	0	0	0	0	22	0	0	0	0	0	0	0	28	1e-05	0	0	0	0	0	0	0	0	0	0	0	0	0	0	0	0	0	0	0	0	0	0	11	0
Diaphorobacter sp. HDW4A	2714924	S	0	0	0	0	0	0	0	0	188	3e-05	0	0	0	0	0	0	33	1e-05	0	0	0	0	0	0	0	0	0	0	0	0	0	0	0	0	0	0	0	0	0	0	101	2e-05
Diaphorobacter sp. HDW4B	2714925	S	0	0	115	3e-05	0	0	0	0	183	3e-05	0	0	22	1e-05	0	0	10	0	0	0	0	0	0	0	0	0	0	0	0	0	0	0	0	0	164	3e-05	0	0	0	0	265	4e-05
Diaphorobacter sp. JS3050	2735554	S	0	0	0	0	0	0	0	0	59	1e-05	0	0	0	0	0	0	0	0	0	0	0	0	0	0	0	0	0	0	0	0	0	0	0	0	0	0	0	0	0	0	0	0
Dickeya chrysanthemi	556	S	0	0	2757	0.00076	1374	0.00101	0	0	0	0	0	0	0	0	0	0	0	0	120	4e-05	0	0	32	0	537	0.00091	1411	0.00088	743	0.00062	0	0	0	0	3798	0.00061	0	0	0	0	0	0
Dickeya dadantii	204038	S	0	0	4092	0.00113	2094	0.00155	0	0	24	0	0	0	0	0	0	0	0	0	1284	0.00047	0	0	14	0	931	0.00157	2597	0.00163	1186	0.00098	0	0	294	0.00029	6180	0.001	0	0	0	0	0	0
Dickeya dianthicola	204039	S	0	0	1510	0.00042	1292	0.00095	0	0	0	0	0	0	0	0	0	0	0	0	77	3e-05	0	0	0	0	583	0.00098	1518	0.00095	740	0.00061	0	0	0	0	1639	0.00026	0	0	0	0	121	2e-05
Dickeya fangzhongdai	1778540	S	0	0	700	0.00019	227	0.00017	0	0	13	0	0	0	0	0	0	0	0	0	0	0	0	0	0	0	105	0.00018	291	0.00018	153	0.00013	0	0	0	0	949	0.00015	0	0	0	0	0	0
Dickeya paradisiaca	69223	S	0	0	2339	0.00065	2258	0.00167	0	0	127	2e-05	44	1e-05	0	0	0	0	0	0	191	7e-05	0	0	0	0	1050	0.00177	3016	0.00189	1398	0.00116	0	0	0	0	3500	0.00057	0	0	0	0	0	0
Dickeya solani	1089444	S	0	0	1585	0.00044	996	0.00074	0	0	0	0	0	0	0	0	0	0	0	0	73	3e-05	0	0	0	0	447	0.00075	1144	0.00072	648	0.00054	0	0	0	0	2691	0.00043	0	0	0	0	0	0
Dickeya sp. CSL RW240	1224144	S	0	0	38	1e-05	0	0	0	0	0	0	0	0	0	0	0	0	0	0	0	0	0	0	0	0	0	0	0	0	0	0	0	0	0	0	67	1e-05	0	0	0	0	0	0
Dickeya sp. MK7	1224145	S	0	0	43	1e-05	144	0.00011	0	0	0	0	0	0	0	0	0	0	0	0	0	0	0	0	0	0	51	9e-05	141	9e-05	102	8e-05	20	3e-05	0	0	94	2e-05	0	0	0	0	0	0
Dickeya sp. NCPPB 3274	568766	S	0	0	561	0.00015	355	0.00026	0	0	0	0	0	0	0	0	11	0	0	0	0	0	0	0	0	0	182	0.00031	463	0.00029	223	0.00019	0	0	0	0	1042	0.00017	0	0	0	0	0	0
Dickeya sp. NCPPB 569	568768	S	0	0	1601	0.00044	1436	0.00106	0	0	15	0	0	0	0	0	0	0	0	0	93	3e-05	0	0	0	0	654	0.0011	1934	0.00121	1253	0.00104	0	0	0	0	2433	0.00039	0	0	0	0	0	0
Dickeya sp. Secpp 1600	2037915	S	0	0	140	4e-05	113	8e-05	0	0	0	0	0	0	0	0	0	0	0	0	0	0	0	0	0	0	65	0.00011	151	9e-05	62	5e-05	0	0	0	0	225	4e-05	0	0	0	0	0	0
Dickeya virus JA11	2734141	S	0	0	0	0	0	0	0	0	0	0	0	0	0	0	0	0	0	0	18	1e-05	0	0	0	0	0	0	0	0	0	0	0	0	0	0	0	0	0	0	0	0	0	0
Dickeya zeae	204042	S	19	6e-05	5775	0.00159	3237	0.00239	11	1e-05	11	0	0	0	15	1e-05	17	0	17	1e-05	461	0.00017	21	3e-05	91	1e-05	1298	0.00219	3461	0.00217	1757	0.00146	42	6e-05	0	0	8525	0.00138	0	0	0	0	32	1e-05
Dictyostelium discoideum	44689	S	38	0.00011	0	0	0	0	99	5e-05	0	0	0	0	14	1e-05	0	0	29	1e-05	0	0	23	3e-05	0	0	0	0	0	0	0	0	67	0.0001	0	0	0	0	0	0	35	0	0	0
Dietzia lutea	546160	S	22	7e-05	0	0	0	0	0	0	86	1e-05	0	0	117	8e-05	0	0	18	1e-05	0	0	21	3e-05	0	0	0	0	0	0	0	0	0	0	0	0	0	0	0	0	0	0	100	2e-05
Dietzia psychralcaliphila	139021	S	0	0	0	0	0	0	0	0	11	0	0	0	73	5e-05	0	0	0	0	0	0	0	0	0	0	0	0	0	0	0	0	0	0	0	0	0	0	0	0	0	0	0	0
Dietzia sp. DQ12-45-1b	912801	S	34	0.0001	0	0	0	0	0	0	0	0	0	0	17	1e-05	0	0	0	0	0	0	12	2e-05	0	0	0	0	0	0	0	0	0	0	0	0	0	0	0	0	0	0	0	0
Dietzia sp. oral taxon 368	712270	S	12	4e-05	0	0	16	1e-05	30	1e-05	0	0	0	0	115	7e-05	0	0	0	0	0	0	0	0	0	0	0	0	27	2e-05	18	1e-05	0	0	0	0	0	0	0	0	0	0	46	1e-05
Dietzia timorensis	499555	S	32	9e-05	0	0	0	0	72	3e-05	0	0	0	0	60	4e-05	22	0	18	1e-05	0	0	22	3e-05	0	0	0	0	0	0	0	0	36	5e-05	0	0	0	0	0	0	0	0	70	1e-05
Dinoroseobacter shibae	215813	S	0	0	21	1e-05	0	0	0	0	99	2e-05	0	0	126	8e-05	0	0	0	0	0	0	0	0	0	0	0	0	0	0	0	0	0	0	0	0	40	1e-05	0	0	0	0	94	2e-05
Dinoroseobacter virus DFL12	2169868	S	0	0	23	1e-05	0	0	0	0	0	0	0	0	0	0	0	0	0	0	0	0	0	0	0	0	0	0	0	0	0	0	0	0	0	0	0	0	0	0	0	0	0	0
Dishui lake phycodnavirus 1	2079134	S	0	0	0	0	0	0	17	1e-05	0	0	0	0	0	0	0	0	0	0	0	0	14	2e-05	0	0	0	0	0	0	0	0	26	4e-05	0	0	0	0	0	0	22	0	0	0
Dokdonella koreensis	323415	S	17	5e-05	0	0	0	0	0	0	0	0	0	0	177	0.00011	0	0	11	0	0	0	10	1e-05	0	0	0	0	0	0	0	0	15	2e-05	0	0	0	0	0	0	0	0	131	2e-05
Dokdonia sp. Dokd-P16	2173169	S	0	0	0	0	0	0	0	0	0	0	0	0	0	0	0	0	0	0	0	0	0	0	0	0	0	0	0	0	0	0	10	1e-05	0	0	0	0	0	0	0	0	0	0
Dolosigranulum pigrum	29394	S	0	0	0	0	0	0	0	0	0	0	0	0	0	0	17	0	0	0	0	0	0	0	0	0	0	0	0	0	0	0	0	0	0	0	0	0	0	0	0	0	0	0
Duganella sp. AF9R3	2728021	S	0	0	0	0	0	0	0	0	294	5e-05	0	0	75	5e-05	0	0	55	2e-05	0	0	0	0	0	0	0	0	17	1e-05	0	0	0	0	0	0	0	0	0	0	0	0	162	3e-05
Duganella sp. GN2-R2	2728020	S	0	0	10	0	0	0	0	0	190	3e-05	0	0	158	0.0001	0	0	16	1e-05	0	0	16	2e-05	0	0	0	0	0	0	0	0	14	2e-05	0	0	0	0	0	0	0	0	468	8e-05
Dyadobacter fermentans	94254	S	11	3e-05	0	0	0	0	0	0	0	0	0	0	16	1e-05	0	0	0	0	0	0	16	2e-05	0	0	0	0	0	0	0	0	0	0	0	0	0	0	0	0	0	0	0	0
Dyella japonica	231455	S	18	5e-05	121	3e-05	124	9e-05	0	0	0	0	0	0	31	2e-05	16	0	0	0	0	0	10	1e-05	0	0	84	0.00014	180	0.00011	78	6e-05	0	0	0	0	182	3e-05	0	0	0	0	0	0
Dyella sp. M7H15-1	2501295	S	0	0	0	0	0	0	0	0	0	0	0	0	16	1e-05	0	0	0	0	0	0	0	0	0	0	0	0	0	0	0	0	0	0	0	0	0	0	0	0	0	0	0	0
Dyella thiooxydans	445710	S	40	0.00012	0	0	0	0	0	0	209	3e-05	0	0	132	9e-05	0	0	12	0	0	0	13	2e-05	0	0	0	0	0	0	0	0	12	2e-05	0	0	0	0	0	0	0	0	34	1e-05
Dysosmobacter welbionis	2093857	S	0	0	0	0	0	0	0	0	0	0	0	0	0	0	0	0	0	0	0	0	0	0	0	0	0	0	0	0	0	0	0	0	0	0	0	0	0	0	0	0	0	0
Echinicola rosea	1807691	S	0	0	0	0	0	0	0	0	0	0	0	0	0	0	0	0	0	0	0	0	0	0	0	0	0	0	0	0	0	0	0	0	0	0	0	0	0	0	34	0	0	0
Echinicola strongylocentroti	1795355	S	11	3e-05	0	0	0	0	70	3e-05	0	0	0	0	0	0	0	0	12	0	0	0	10	1e-05	0	0	0	0	0	0	0	0	82	0.00012	0	0	0	0	0	0	52	1e-05	13	0
Ectothiorhodospira haloalkaliphila	421628	S	0	0	33	1e-05	0	0	0	0	0	0	0	0	20	1e-05	0	0	0	0	0	0	0	0	0	0	0	0	0	0	0	0	0	0	0	0	15	0	0	0	0	0	0	0
Edaphobacter sp. 12200R-103	2703788	S	56	0.00017	0	0	0	0	12	1e-05	0	0	0	0	73	5e-05	0	0	15	1e-05	0	0	27	4e-05	0	0	0	0	0	0	0	0	10	1e-05	0	0	0	0	0	0	0	0	0	0
Edwardsiella hoshinae	93378	S	0	0	1778	0.00049	1158	0.00085	0	0	0	0	0	0	0	0	14	0	0	0	69	3e-05	0	0	0	0	612	0.00103	1617	0.00101	683	0.00057	0	0	0	0	2656	0.00043	0	0	0	0	91	1e-05
Edwardsiella ictaluri	67780	S	0	0	605	0.00017	678	0.0005	0	0	0	0	0	0	45	3e-05	0	0	0	0	21	1e-05	0	0	0	0	260	0.00044	706	0.00044	386	0.00032	0	0	0	0	977	0.00016	0	0	0	0	0	0
Edwardsiella piscicida	1263550	S	0	0	302	8e-05	182	0.00013	0	0	0	0	0	0	0	0	0	0	0	0	15	1e-05	0	0	0	0	47	8e-05	126	8e-05	88	7e-05	0	0	0	0	304	5e-05	0	0	0	0	0	0
Edwardsiella sp. EA181011	1578828	S	0	0	109	3e-05	27	2e-05	0	0	42	1e-05	0	0	0	0	0	0	0	0	23	1e-05	0	0	0	0	0	0	16	1e-05	0	0	0	0	0	0	143	2e-05	0	0	0	0	0	0
Edwardsiella tarda	636	S	0	0	1378	0.00038	1202	0.00089	0	0	0	0	0	0	18	1e-05	0	0	0	0	635	0.00023	0	0	0	0	457	0.00077	1192	0.00075	621	0.00052	0	0	0	0	1993	0.00032	0	0	0	0	0	0
Eggerthella lenta	84112	S	0	0	0	0	0	0	0	0	0	0	0	0	38	2e-05	0	0	0	0	0	0	0	0	0	0	0	0	0	0	0	0	0	0	0	0	0	0	0	0	0	0	0	0
Eggerthella sp. YY7918	502558	S	0	0	11	0	0	0	0	0	0	0	0	0	16	1e-05	0	0	0	0	0	0	0	0	0	0	0	0	0	0	0	0	0	0	0	0	10	0	0	0	0	0	0	0
Egibacter rhizosphaerae	1670831	S	26	8e-05	26	1e-05	0	0	0	0	29	0	0	0	60	4e-05	0	0	16	1e-05	0	0	14	2e-05	0	0	0	0	0	0	0	0	0	0	0	0	11	0	0	0	0	0	0	0
Egicoccus halophilus	1670830	S	0	0	0	0	0	0	0	0	64	1e-05	0	0	95	6e-05	0	0	12	0	0	0	0	0	0	0	0	0	0	0	0	0	13	2e-05	0	0	0	0	0	0	0	0	54	1e-05
Eikenella corrodens	539	S	0	0	0	0	0	0	0	0	0	0	0	0	0	0	0	0	0	0	0	0	0	0	0	0	0	0	0	0	0	0	0	0	0	0	0	0	0	0	0	0	48	1e-05
Eikenella exigua	2528037	S	0	0	0	0	0	0	0	0	0	0	0	0	0	0	0	0	0	0	0	0	0	0	0	0	0	0	0	0	0	0	0	0	0	0	0	0	50	4e-05	0	0	0	0
Elizabethkingia sp. JS20170427COW	2583851	S	0	0	0	0	0	0	0	0	0	0	0	0	0	0	0	0	0	0	0	0	0	0	0	0	0	0	0	0	0	0	0	0	0	0	0	0	0	0	0	0	0	0
Emcibacter congregatus	2043170	S	0	0	0	0	0	0	24	1e-05	0	0	0	0	0	0	0	0	11	0	0	0	0	0	0	0	0	0	0	0	0	0	14	2e-05	0	0	0	0	0	0	0	0	0	0
Emcibacter sp. MEBiC09520	2582913	S	0	0	0	0	0	0	0	0	0	0	0	0	0	0	0	0	0	0	0	0	0	0	0	0	0	0	0	0	0	0	0	0	0	0	0	0	0	0	0	0	24	0
Encephalitozoon hellem	27973	S	0	0	0	0	0	0	47	2e-05	0	0	0	0	0	0	0	0	0	0	0	0	0	0	0	0	0	0	0	0	0	0	0	0	0	0	0	0	0	0	23	0	0	0
Encephalitozoon intestinalis	58839	S	31	9e-05	0	0	0	0	19	1e-05	0	0	0	0	0	0	0	0	11	0	0	0	0	0	0	0	0	0	0	0	0	0	20	3e-05	0	0	0	0	0	0	15	0	0	0
endosymbiont of unidentified scaly snail isolate Monju	1248727	S	18	5e-05	0	0	30	2e-05	0	0	145	2e-05	0	0	69	4e-05	0	0	11	0	0	0	19	3e-05	0	0	22	4e-05	67	4e-05	21	2e-05	0	0	0	0	0	0	0	0	0	0	15	0
Endozoicomonas montiporae	1027273	S	22	7e-05	20	1e-05	0	0	51	2e-05	0	0	0	0	0	0	0	0	10	0	0	0	0	0	0	0	0	0	0	0	0	0	37	5e-05	0	0	62	1e-05	0	0	26	0	15	0
Ensifer adhaerens	106592	S	0	0	52	1e-05	53	4e-05	14	1e-05	200	3e-05	0	0	442	0.00029	0	0	85	3e-05	0	0	13	2e-05	0	0	19	3e-05	44	3e-05	28	2e-05	16	2e-05	0	0	106	2e-05	0	0	0	0	547	9e-05
Ensifer alkalisoli	1752398	S	139	0.00041	0	0	128	9e-05	14	1e-05	0	0	0	0	295	0.00019	38	1e-05	16	1e-05	0	0	53	8e-05	0	0	42	7e-05	92	6e-05	75	6e-05	14	2e-05	0	0	0	0	0	0	0	0	321	5e-05
Ensifer sojae	716925	S	0	0	0	0	0	0	10	0	158	2e-05	0	0	113	7e-05	0	0	52	2e-05	0	0	0	0	0	0	0	0	0	0	0	0	0	0	0	0	0	0	0	0	0	0	456	7e-05
Enterobacter asburiae	61645	S	0	0	4492	0.00124	3029	0.00224	0	0	0	0	0	0	14	1e-05	13	0	0	0	1086	0.00039	147	0.00022	71555	0.00894	1390	0.00234	3719	0.00233	1805	0.0015	0	0	7815	0.0076	7229	0.00117	0	0	0	0	169	3e-05
Enterobacter bugandensis	881260	S	10	3e-05	2194	0.00061	7856	0.0058	0	0	0	0	0	0	0	0	42	1e-05	0	0	737	0.00027	137	0.0002	6938817	0.86662	2673	0.00451	7185	0.0045	4074	0.00338	0	0	117	0.00011	3386	0.00055	0	0	0	0	867	0.00014
Enterobacter cancerogenus	69218	S	0	0	12350	0.00341	3741	0.00276	0	0	42	1e-05	0	0	0	0	12	0	0	0	452	0.00016	578	0.00085	18776	0.00235	1704	0.00287	4437	0.00278	2310	0.00192	15	2e-05	60	6e-05	19675	0.00318	0	0	0	0	0	0
Enterobacter chengduensis	2494701	S	0	0	2993	0.00083	1395	0.00103	0	0	0	0	0	0	0	0	0	0	0	0	93	3e-05	92	0.00014	12283	0.00153	717	0.00121	1793	0.00112	893	0.00074	0	0	48	5e-05	4524	0.00073	0	0	0	0	0	0
Enterobacter cloacae	550	S	0	0	20021	0.00552	12674	0.00935	0	0	0	0	0	0	0	0	65	1e-05	0	0	5993	0.00218	442	0.00065	250361	0.03127	5496	0.00927	14905	0.00933	8210	0.00682	0	0	842	0.00082	32577	0.00526	0	0	0	0	50	1e-05
Enterobacter cloacae complex sp.	2027919	S	0	0	3395	0.00094	1963	0.00145	0	0	0	0	0	0	0	0	13	0	0	0	562	0.0002	11	2e-05	55269	0.0069	953	0.00161	2372	0.00149	1192	0.00099	0	0	0	0	5265	0.00085	0	0	0	0	13	0
Enterobacter cloacae complex sp. ECNIH7	1915310	S	0	0	378	0.0001	348	0.00026	0	0	0	0	0	0	0	0	0	0	0	0	0	0	0	0	14267	0.00178	160	0.00027	453	0.00028	235	0.0002	0	0	0	0	605	0.0001	0	0	0	0	0	0
Enterobacter cloacae complex sp. FDA-CDC-AR_0132	2077137	S	0	0	0	0	158	0.00012	0	0	0	0	0	0	0	0	0	0	0	0	0	0	0	0	3110	0.00039	58	0.0001	192	0.00012	91	8e-05	0	0	0	0	0	0	0	0	0	0	0	0
Enterobacter cloacae complex sp. FDA-CDC-AR_0164	2077136	S	0	0	43	1e-05	0	0	0	0	0	0	0	0	0	0	0	0	0	0	31	1e-05	0	0	1041	0.00013	0	0	0	0	0	0	0	0	0	0	38	1e-05	0	0	0	0	0	0
Enterobacter hormaechei	158836	S	0	0	27398	0.00756	12425	0.00917	0	0	0	0	0	0	11	1e-05	74	1e-05	0	0	1791	0.00065	758	0.00112	70667	0.00883	4265	0.00719	12355	0.00774	8302	0.00689	0	0	1310	0.00127	46635	0.00754	0	0	0	0	10	0
Enterobacter kobei	208224	S	0	0	3188	0.00088	547	0.0004	0	0	0	0	0	0	0	0	0	0	0	0	292	0.00011	0	0	10009	0.00125	300	0.00051	887	0.00056	577	0.00048	0	0	0	0	4472	0.00072	0	0	0	0	0	0
Enterobacter ludwigii	299767	S	0	0	2095	0.00058	1135	0.00084	0	0	0	0	0	0	0	0	0	0	0	0	978	0.00036	74	0.00011	19994	0.0025	480	0.00081	1368	0.00086	1092	0.00091	0	0	423	0.00041	3259	0.00053	0	0	0	0	0	0
Enterobacter oligotrophica	2478464	S	0	0	14642	0.00404	2302	0.0017	0	0	18	0	0	0	0	0	0	0	0	0	168	6e-05	246	0.00036	7617	0.00095	971	0.00164	2917	0.00183	1423	0.00118	0	0	294	0.00029	23081	0.00373	0	0	0	0	0	0
Enterobacter phage Arya	1864622	S	0	0	0	0	0	0	0	0	0	0	0	0	0	0	0	0	0	0	0	0	0	0	811	0.0001	0	0	0	0	0	0	0	0	0	0	0	0	0	0	0	0	0	0
Enterobacter roggenkampii	1812935	S	0	0	11095	0.00306	713	0.00053	0	0	0	0	0	0	0	0	0	0	0	0	286	0.0001	111	0.00016	44716	0.00558	327	0.00055	929	0.00058	503	0.00042	0	0	34	3e-05	18965	0.00306	0	0	0	0	42	1e-05
Enterobacter sichuanensis	2071710	S	0	0	1169	0.00032	392	0.00029	0	0	0	0	0	0	0	0	0	0	0	0	249	9e-05	28	4e-05	3510	0.00044	198	0.00033	481	0.0003	235	0.0002	0	0	0	0	1858	0.0003	0	0	0	0	0	0
Enterobacter soli	885040	S	0	0	5033	0.00139	2355	0.00174	0	0	0	0	0	0	0	0	14	0	0	0	2091	0.00076	147	0.00022	7901	0.00099	1095	0.00185	3002	0.00188	1438	0.00119	0	0	0	0	8256	0.00133	0	0	0	0	0	0
Enterobacter sp. 18A13	2565914	S	0	0	411	0.00011	28	2e-05	0	0	0	0	0	0	0	0	0	0	0	0	485	0.00018	35	5e-05	2021	0.00025	0	0	35	2e-05	20	2e-05	0	0	11	1e-05	670	0.00011	0	0	0	0	0	0
Enterobacter sp. 638	399742	S	0	0	4570	0.00126	1663	0.00123	0	0	0	0	0	0	0	0	0	0	0	0	2557	0.00093	0	0	1523	0.00019	696	0.00117	1772	0.00111	992	0.00082	0	0	883	0.00086	7086	0.00115	0	0	0	0	0	0
Enterobacter sp. Crenshaw	1977566	S	0	0	0	0	0	0	0	0	0	0	0	0	0	0	0	0	0	0	0	0	0	0	3251	0.00041	0	0	0	0	0	0	0	0	0	0	0	0	0	0	0	0	0	0
Enterobacter sp. DKU_NT_01	2093698	S	0	0	0	0	0	0	0	0	0	0	0	0	0	0	0	0	0	0	0	0	0	0	316	4e-05	0	0	0	0	0	0	0	0	0	0	0	0	0	0	0	0	0	0
Enterobacter sp. E20	1560339	S	0	0	293	8e-05	147	0.00011	0	0	0	0	0	0	0	0	0	0	0	0	0	0	0	0	6533	0.00082	78	0.00013	170	0.00011	92	8e-05	0	0	0	0	282	5e-05	0	0	0	0	0	0
Enterobacter sp. E76	2596949	S	0	0	6521	0.0018	5095	0.00376	0	0	0	0	0	0	13	1e-05	26	0	10	0	261	9e-05	68	0.0001	1231	0.00015	2459	0.00415	6421	0.00402	3175	0.00264	0	0	33	3e-05	10784	0.00174	0	0	0	0	77	1e-05
Enterobacter sp. HK169	1868135	S	0	0	137	4e-05	12	1e-05	0	0	0	0	0	0	0	0	0	0	0	0	0	0	0	0	1206	0.00015	0	0	0	0	0	0	0	0	48	5e-05	351	6e-05	0	0	0	0	0	0
Enterobacter sp. LU1	1848517	S	0	0	23	1e-05	44	3e-05	0	0	0	0	0	0	0	0	0	0	0	0	0	0	0	0	1433	0.00018	18	3e-05	51	3e-05	28	2e-05	0	0	381	0.00037	13	0	0	0	0	0	0	0
Enterobacter sp. N18-03635	2500132	S	0	0	542	0.00015	1215	0.0009	0	0	0	0	0	0	0	0	0	0	0	0	0	0	0	0	7664	0.00096	485	0.00082	1195	0.00075	634	0.00053	0	0	75	7e-05	877	0.00014	0	0	0	0	0	0
Enterobacter sp. ODB01	1827481	S	0	0	0	0	0	0	0	0	0	0	0	0	0	0	0	0	0	0	0	0	17	3e-05	591	7e-05	0	0	0	0	0	0	0	0	0	0	54	1e-05	0	0	0	0	0	0
Enterobacter sp. R4-368	1166130	S	0	0	1457	0.0004	144	0.00011	0	0	222	4e-05	0	0	0	0	0	0	0	0	504	0.00018	0	0	186	2e-05	74	0.00012	123	8e-05	156	0.00013	0	0	0	0	2538	0.00041	0	0	0	0	0	0
Enterobacter sp. SA187	1914861	S	0	0	8909	0.00246	6615	0.00488	0	0	0	0	0	0	38	2e-05	33	1e-05	0	0	1617	0.00059	87	0.00013	769	0.0001	2867	0.00483	7929	0.00496	3987	0.00331	0	0	713	0.00069	13437	0.00217	0	0	0	0	0	0
Enterobacteriaceae bacterium A-F18	2045202	S	0	0	105	3e-05	738	0.00054	0	0	0	0	0	0	0	0	0	0	0	0	226	8e-05	86	0.00013	55	1e-05	245	0.00041	717	0.00045	395	0.00033	0	0	0	0	168	3e-05	0	0	0	0	0	0
Enterobacteriaceae bacterium ENNIH1	2066051	S	0	0	1730	0.00048	1178	0.00087	0	0	0	0	0	0	0	0	0	0	0	0	1177	0.00043	144	0.00021	336	4e-05	476	0.0008	1313	0.00082	732	0.00061	0	0	0	0	2183	0.00035	0	0	0	0	0	0
Enterobacteriaceae bacterium S05	2052938	S	0	0	15	0	16	1e-05	0	0	0	0	0	0	0	0	0	0	0	0	0	0	10310	0.01519	6285	0.00078	0	0	0	0	34	3e-05	0	0	14863	0.01445	0	0	0	0	0	0	0	0
Enterobacteriaceae bacterium strain FGI 57	693444	S	0	0	4765	0.00131	2882	0.00213	0	0	0	0	0	0	21	1e-05	0	0	0	0	560	0.0002	83	0.00012	305	4e-05	1208	0.00204	3201	0.002	1707	0.00142	0	0	213	0.00021	7080	0.00114	0	0	0	0	0	0
Enterobacterial phage mEp390	1147158	S	0	0	0	0	0	0	0	0	0	0	0	0	0	0	0	0	0	0	0	0	0	0	618	8e-05	0	0	0	0	0	0	0	0	0	0	0	0	0	0	0	0	0	0
Enterocloster bolteae	208479	S	0	0	0	0	0	0	0	0	0	0	0	0	0	0	10	0	0	0	0	0	0	0	0	0	0	0	0	0	0	0	0	0	0	0	0	0	0	0	0	0	0	0
Enterocloster clostridioformis	1531	S	0	0	61	2e-05	0	0	0	0	0	0	0	0	0	0	0	0	0	0	0	0	0	0	0	0	0	0	0	0	0	0	0	0	0	0	25	0	0	0	0	0	0	0
Enterococcus avium	33945	S	31	9e-05	0	0	0	0	0	0	0	0	0	0	0	0	0	0	0	0	0	0	0	0	0	0	0	0	0	0	0	0	0	0	0	0	0	0	0	0	349237	0.04461	0	0
Enterococcus casseliflavus	37734	S	0	0	0	0	0	0	0	0	0	0	0	0	0	0	0	0	0	0	0	0	0	0	0	0	0	0	0	0	0	0	0	0	0	0	0	0	0	0	147	2e-05	0	0
Enterococcus cecorum	44008	S	0	0	0	0	0	0	0	0	0	0	0	0	0	0	0	0	0	0	0	0	0	0	0	0	0	0	0	0	0	0	0	0	0	0	0	0	0	0	94	1e-05	0	0
Enterococcus durans	53345	S	0	0	0	0	0	0	0	0	0	0	0	0	0	0	0	0	0	0	0	0	0	0	0	0	0	0	0	0	0	0	17	2e-05	0	0	0	0	0	0	536	7e-05	0	0
Enterococcus faecalis	1351	S	48	0.00014	0	0	0	0	0	0	464	7e-05	19	0	0	0	0	0	0	0	0	0	0	0	3137	0.00039	0	0	0	0	0	0	0	0	0	0	0	0	0	0	287325	0.0367	0	0
Enterococcus faecium	1352	S	24	7e-05	0	0	0	0	55	3e-05	22	0	26	0	18	1e-05	106	2e-05	0	0	0	0	14	2e-05	311	4e-05	0	0	0	0	0	0	30	4e-05	0	0	0	0	10	1e-05	23905	0.00305	19	0
Enterococcus gilvus	160453	S	0	0	0	0	0	0	0	0	0	0	0	0	0	0	0	0	0	0	0	0	0	0	0	0	0	0	0	0	0	0	0	0	0	0	0	0	0	0	494	6e-05	0	0
Enterococcus hirae	1354	S	0	0	0	0	0	0	0	0	0	0	0	0	0	0	0	0	0	0	0	0	0	0	0	0	0	0	0	0	0	0	0	0	0	0	0	0	0	0	68	1e-05	0	0
Enterococcus mundtii	53346	S	0	0	0	0	0	0	0	0	0	0	0	0	0	0	0	0	0	0	0	0	0	0	0	0	0	0	0	0	0	0	0	0	0	0	0	0	0	0	75	1e-05	0	0
Enterococcus phage vB_EfaS_IME197	1747326	S	0	0	0	0	0	0	0	0	0	0	0	0	0	0	0	0	0	0	0	0	0	0	0	0	0	0	0	0	0	0	0	0	0	0	0	0	0	0	0	0	0	0
Enterococcus sp. DA9	2603296	S	0	0	0	0	0	0	0	0	0	0	0	0	0	0	0	0	0	0	0	0	0	0	10	0	0	0	0	0	0	0	0	0	0	0	0	0	0	0	245	3e-05	0	0
Enterococcus sp. FDAARGOS_375	2060307	S	0	0	0	0	0	0	0	0	0	0	0	0	0	0	0	0	0	0	0	0	0	0	0	0	0	0	0	0	0	0	0	0	0	0	0	0	0	0	10	0	0	0
Enterococcus sp. FDAARGOS_553	2420313	S	0	0	0	0	0	0	0	0	0	0	0	0	0	0	0	0	0	0	0	0	0	0	0	0	0	0	0	0	0	0	0	0	0	0	0	0	0	0	17	0	0	0
Enterococcus sp. HSIEG1	1316414	S	0	0	0	0	0	0	0	0	0	0	0	0	0	0	0	0	0	0	0	0	0	0	0	0	0	0	0	0	0	0	0	0	0	0	0	0	0	0	481	6e-05	0	0
Enterococcus sp. M190262	2582830	S	0	0	46	1e-05	0	0	0	0	0	0	0	0	0	0	0	0	0	0	0	0	0	0	0	0	0	0	0	0	0	0	0	0	0	0	33	1e-05	0	0	188	2e-05	0	0
Enterococcus thailandicus	417368	S	0	0	0	0	0	0	0	0	0	0	0	0	0	0	0	0	0	0	0	0	0	0	0	0	0	0	0	0	0	0	0	0	0	0	0	0	0	0	95	1e-05	0	0
Enterococcus wangshanyuanii	2005703	S	0	0	13	0	0	0	0	0	0	0	0	0	0	0	0	0	0	0	0	0	0	0	0	0	0	0	0	0	0	0	0	0	0	0	30	0	0	0	20	0	0	0
Entomoplasma freundtii	74700	S	0	0	0	0	0	0	10	0	0	0	0	0	0	0	0	0	0	0	0	0	0	0	0	0	0	0	0	0	0	0	0	0	0	0	0	0	0	0	0	0	0	0
Ephemeroptericola cinctiostellae	2268024	S	39	0.00012	0	0	0	0	13	1e-05	0	0	0	0	0	0	16	0	0	0	0	0	12	2e-05	0	0	0	0	0	0	0	0	33	5e-05	0	0	0	0	0	0	0	0	0	0
Epibacterium mobile	379347	S	15	4e-05	197	5e-05	0	0	0	0	285	5e-05	0	0	58	4e-05	0	0	0	0	0	0	16	2e-05	0	0	0	0	0	0	0	0	15	2e-05	0	0	194	3e-05	0	0	0	0	100	2e-05
Epidermidibacterium keratini	1891644	S	15	4e-05	0	0	0	0	23	1e-05	116	2e-05	0	0	29	2e-05	10	0	13	1e-05	0	0	0	0	0	0	0	0	0	0	0	0	20	3e-05	0	0	0	0	0	0	13	0	15	0
Ereboglobus luteus	1796921	S	0	0	0	0	0	0	0	0	0	0	0	0	18	1e-05	0	0	0	0	0	0	0	0	0	0	0	0	0	0	0	0	0	0	0	0	0	0	0	0	0	0	22	0
Eremothecium cymbalariae	45285	S	55	0.00016	0	0	0	0	76	4e-05	0	0	0	0	77	5e-05	0	0	50	2e-05	0	0	54	8e-05	0	0	0	0	0	0	0	0	94	0.00013	0	0	0	0	10	1e-05	33	0	0	0
Eremothecium gossypii	33169	S	494	0.00146	66	2e-05	0	0	431	0.00021	0	0	0	0	508	0.00033	102	2e-05	201	8e-05	0	0	304	0.00045	0	0	0	0	0	0	0	0	346	0.00049	0	0	0	0	42	3e-05	232	3e-05	61	1e-05
Eremothecium sinecaudum	45286	S	121	0.00036	22	1e-05	0	0	203	0.0001	0	0	0	0	53	3e-05	44	1e-05	105	4e-05	0	0	76	0.00011	0	0	0	0	0	0	0	0	252	0.00036	0	0	0	0	21	1e-05	103	1e-05	34	1e-05
Erwinia amylovora	552	S	0	0	21659	0.00598	4938	0.00364	0	0	0	0	0	0	0	0	32	1e-05	0	0	5353	0.00195	0	0	0	0	1992	0.00336	5269	0.0033	2937	0.00244	0	0	0	0	30173	0.00488	0	0	0	0	0	0
Erwinia billingiae	182337	S	0	0	13189	0.00364	5919	0.00437	0	0	225	4e-05	0	0	0	0	12	0	0	0	750	0.00027	0	0	0	0	2572	0.00434	7286	0.00456	3524	0.00293	0	0	0	0	19673	0.00318	0	0	0	0	0	0
Erwinia gerundensis	1619313	S	0	0	55676	0.01536	27128	0.02002	0	0	44	1e-05	0	0	14	1e-05	117	2e-05	0	0	17835	0.00649	0	0	0	0	11635	0.01962	31017	0.01942	15503	0.01287	0	0	0	0	83777	0.01354	0	0	0	0	27	0
Erwinia persicina	55211	S	0	0	18138	0.005	11856	0.00875	0	0	0	0	0	0	13	1e-05	51	1e-05	0	0	4148	0.00151	0	0	0	0	5036	0.00849	13444	0.00842	6932	0.00575	0	0	0	0	28509	0.00461	0	0	0	0	0	0
Erwinia phage vB_EamP-S6	1051675	S	0	0	36	1e-05	0	0	0	0	0	0	0	0	0	0	0	0	0	0	0	0	0	0	0	0	0	0	0	0	0	0	0	0	0	0	11	0	0	0	0	0	0	0
Erwinia phage vB_EhrS_49	2283026	S	0	0	281	8e-05	198	0.00015	0	0	0	0	0	0	0	0	0	0	0	0	0	0	0	0	0	0	76	0.00013	242	0.00015	91	8e-05	0	0	0	0	457	7e-05	0	0	0	0	0	0
Erwinia piriflorinigrans	665097	S	0	0	0	0	0	0	0	0	0	0	0	0	0	0	0	0	0	0	0	0	0	0	0	0	0	0	10	1e-05	0	0	0	0	0	0	0	0	0	0	0	0	0	0
Erwinia pyrifoliae	79967	S	0	0	1667	0.00046	1065	0.00079	0	0	0	0	0	0	0	0	0	0	0	0	0	0	0	0	78	1e-05	478	0.00081	1263	0.00079	563	0.00047	0	0	0	0	2398	0.00039	0	0	0	0	0	0
Erwinia sp. Ejp617	215689	S	0	0	1129	0.00031	947	0.0007	0	0	0	0	0	0	0	0	0	0	0	0	25	1e-05	77	0.00011	67	1e-05	440	0.00074	1198	0.00075	564	0.00047	0	0	0	0	1749	0.00028	0	0	0	0	0	0
Erwinia sp. J780	2681984	S	0	0	13882	0.00383	9240	0.00682	0	0	0	0	0	0	0	0	64	1e-05	0	0	435	0.00016	0	0	0	0	4153	0.007	11276	0.00706	5494	0.00456	15	2e-05	0	0	21204	0.00343	0	0	0	0	0	0
Erwinia sp. QL-Z3	2547962	S	0	0	3918	0.00108	1909	0.00141	0	0	0	0	0	0	0	0	0	0	0	0	37	1e-05	0	0	14	0	890	0.0015	2422	0.00152	1462	0.00121	0	0	0	0	6304	0.00102	0	0	0	0	0	0
Erwinia tasmaniensis	338565	S	0	0	8293	0.00229	5533	0.00408	0	0	72	1e-05	0	0	0	0	36	1e-05	0	0	1066	0.00039	0	0	0	0	2633	0.00444	6783	0.00425	3360	0.00279	0	0	0	0	13057	0.00211	0	0	0	0	0	0
Erysipelothrix sp. HDW6B	2714929	S	0	0	125	3e-05	0	0	0	0	0	0	0	0	0	0	0	0	0	0	0	0	0	0	0	0	0	0	0	0	0	0	0	0	0	0	61	1e-05	0	0	0	0	0	0
Erysipelothrix sp. HDW6C	2714930	S	0	0	0	0	0	0	0	0	0	0	0	0	0	0	0	0	0	0	0	0	0	0	0	0	0	0	0	0	0	0	0	0	0	0	0	0	0	0	0	0	0	0
Erysipelotrichaceae bacterium GAM147	2109692	S	0	0	0	0	0	0	0	0	0	0	0	0	0	0	0	0	0	0	0	0	0	0	0	0	0	0	0	0	0	0	0	0	0	0	0	0	0	0	0	0	0	0
Erythrobacter atlanticus	1648404	S	0	0	0	0	0	0	0	0	410	6e-05	0	0	32	2e-05	0	0	0	0	0	0	0	0	0	0	0	0	0	0	0	0	0	0	0	0	0	0	0	0	0	0	0	0
Erythrobacter aureus	2182384	S	0	0	0	0	0	0	0	0	225	4e-05	0	0	0	0	0	0	0	0	0	0	0	0	0	0	0	0	0	0	0	0	0	0	0	0	0	0	0	0	0	0	22	0
Erythrobacter flavus	192812	S	0	0	0	0	0	0	0	0	1233	0.00019	0	0	62	4e-05	0	0	11	0	16	1e-05	0	0	0	0	0	0	0	0	0	0	14	2e-05	0	0	0	0	0	0	0	0	32	1e-05
Erythrobacter gangjinensis	502682	S	0	0	0	0	0	0	0	0	320	5e-05	0	0	36	2e-05	0	0	0	0	0	0	0	0	0	0	0	0	0	0	0	0	0	0	0	0	0	0	0	0	0	0	56	1e-05
Erythrobacter litoralis	39960	S	0	0	49	1e-05	0	0	0	0	658	0.0001	0	0	29	2e-05	0	0	0	0	0	0	0	0	0	0	0	0	0	0	0	0	0	0	0	0	69	1e-05	0	0	0	0	98	2e-05
Erythrobacter seohaensis	266951	S	0	0	0	0	0	0	0	0	207	3e-05	0	0	22	1e-05	0	0	0	0	0	0	0	0	0	0	0	0	0	0	0	0	0	0	0	0	0	0	0	0	0	0	52	1e-05
Erythrobacter sp. HKB08	2502843	S	0	0	0	0	0	0	0	0	848	0.00013	0	0	105	7e-05	0	0	0	0	0	0	0	0	0	0	0	0	0	0	0	0	0	0	0	0	0	0	0	0	0	0	0	0
Erythrobacter sp. HL-111	1798193	S	49	0.00015	0	0	30	2e-05	0	0	370	6e-05	0	0	73	5e-05	0	0	13	1e-05	0	0	11	2e-05	0	0	16	3e-05	48	3e-05	19	2e-05	0	0	0	0	0	0	0	0	0	0	193	3e-05
Erythrobacter sp. KY5	2011159	S	0	0	0	0	0	0	0	0	236	4e-05	0	0	0	0	0	0	0	0	0	0	0	0	0	0	0	0	0	0	0	0	0	0	0	0	0	0	0	0	0	0	22	0
Erythrobacter sp. THAF29	2587851	S	0	0	18	0	0	0	0	0	392	6e-05	0	0	39	3e-05	0	0	0	0	0	0	0	0	0	0	0	0	0	0	0	0	0	0	0	0	0	0	0	0	0	0	0	0
Escherichia albertii	208962	S	0	0	2926	0.00081	1413	0.00104	0	0	0	0	0	0	31	2e-05	0	0	0	0	736	0.00027	167	0.00025	473	6e-05	583	0.00098	1580	0.00099	869	0.00072	13	2e-05	259	0.00025	4499	0.00073	0	0	0	0	40	1e-05
Escherichia coli	562	S	76	0.00022	17659	0.00487	12958	0.00956	21	1e-05	11	0	0	0	68	4e-05	64	1e-05	29	1e-05	3133	0.00114	7826	0.01153	16504	0.00206	4938	0.00833	12743	0.00798	8910	0.0074	21	3e-05	4493	0.00437	25397	0.0041	31	2e-05	0	0	16	0
Escherichia fergusonii	564	S	0	0	1167	0.00032	459	0.00034	0	0	0	0	0	0	0	0	10	0	0	0	609	0.00022	76	0.00011	200	2e-05	216	0.00036	504	0.00032	246	0.0002	0	0	1082	0.00105	2064	0.00033	0	0	0	0	0	0
Escherichia marmotae	1499973	S	0	0	2415	0.00067	1983	0.00146	0	0	0	0	0	0	0	0	0	0	0	0	27	1e-05	0	0	18	0	788	0.00133	2110	0.00132	1179	0.00098	0	0	0	0	4091	0.00066	0	0	0	0	0	0
Escherichia sp. E4742	2044467	S	0	0	1597	0.00044	543	0.0004	0	0	0	0	0	0	0	0	0	0	0	0	0	0	0	0	0	0	270	0.00046	715	0.00045	339	0.00028	0	0	11	1e-05	2541	0.00041	0	0	0	0	0	0
Escherichia virus CVM10	1918726	S	0	0	0	0	0	0	0	0	0	0	0	0	0	0	0	0	0	0	0	0	0	0	23	0	0	0	0	0	0	0	0	0	0	0	0	0	0	0	0	0	0	0
Escherichia virus ep3	1918727	S	0	0	0	0	0	0	0	0	0	0	0	0	0	0	0	0	0	0	0	0	0	0	126	2e-05	0	0	0	0	0	0	0	0	0	0	0	0	0	0	0	0	0	0
Escherichia virus N15	40631	S	0	0	0	0	0	0	0	0	0	0	0	0	0	0	0	0	0	0	0	0	0	0	187	2e-05	0	0	0	0	0	0	0	0	0	0	0	0	0	0	0	0	0	0
Euhalothece natronophila	577489	S	0	0	0	0	24	2e-05	0	0	0	0	0	0	0	0	0	0	0	0	0	0	0	0	0	0	11	2e-05	18	1e-05	0	0	11	2e-05	0	0	0	0	0	0	0	0	0	0
Euzebya sp. DY32-46	1608957	S	68	0.0002	29	1e-05	0	0	13	1e-05	0	0	0	0	129	8e-05	0	0	30	1e-05	0	0	32	5e-05	0	0	0	0	0	0	0	0	21	3e-05	0	0	0	0	0	0	0	0	93	2e-05
Exiguobacterium antarcticum	132920	S	0	0	27	1e-05	0	0	0	0	0	0	0	0	0	0	0	0	0	0	0	0	0	0	0	0	0	0	0	0	0	0	0	0	0	0	0	0	0	0	0	0	0	0
Exiguobacterium mexicanum	340146	S	21	6e-05	0	0	0	0	0	0	0	0	0	0	41	3e-05	0	0	0	0	0	0	17	3e-05	0	0	0	0	0	0	0	0	0	0	0	0	0	0	0	0	0	0	0	0
Exiguobacterium sibiricum	332410	S	0	0	248	7e-05	0	0	0	0	0	0	0	0	0	0	0	0	0	0	0	0	0	0	0	0	0	0	0	0	0	0	0	0	0	0	260	4e-05	0	0	0	0	0	0
Exiguobacterium sp. N4-1P	2051906	S	0	0	0	0	0	0	0	0	0	0	0	0	0	0	0	0	0	0	0	0	0	0	0	0	0	0	0	0	0	0	0	0	0	0	0	0	0	0	0	0	0	0
Ezakiella massiliensis	1852374	S	0	0	0	0	0	0	0	0	0	0	0	0	0	0	0	0	0	0	0	0	0	0	0	0	0	0	0	0	0	0	0	0	0	0	0	0	0	0	26	0	0	0
Faecalibacterium prausnitzii	853	S	39	0.00012	49	1e-05	0	0	35	2e-05	0	0	14	0	40	3e-05	0	0	27	1e-05	0	0	33	5e-05	0	0	0	0	0	0	0	0	56	8e-05	0	0	113	2e-05	0	0	25	0	13	0
Fastidiosipila sanguinis	236753	S	0	0	0	0	0	0	0	0	0	0	0	0	0	0	0	0	0	0	0	0	0	0	0	0	0	0	0	0	0	0	0	0	0	0	0	0	0	0	0	0	0	0
Ferrimonas balearica	44012	S	0	0	104	3e-05	20	1e-05	0	0	0	0	0	0	16	1e-05	0	0	0	0	0	0	0	0	0	0	0	0	11	1e-05	11	1e-05	0	0	0	0	199	3e-05	0	0	0	0	0	0
Ferrimonas sp. S7	2724191	S	11	3e-05	19	1e-05	0	0	58	3e-05	0	0	0	0	17	1e-05	32	1e-05	0	0	0	0	20	3e-05	0	0	0	0	0	0	0	0	40	6e-05	0	0	21	0	0	0	32	0	0	0
Ferrovibrio terrae	2594003	S	0	0	107	3e-05	36	3e-05	0	0	302	5e-05	0	0	110	7e-05	0	0	21	1e-05	0	0	0	0	0	0	10	2e-05	52	3e-05	21	2e-05	0	0	0	0	129	2e-05	0	0	0	0	409	7e-05
Fervidobacterium pennivorans	93466	S	0	0	0	0	0	0	0	0	0	0	0	0	0	0	0	0	0	0	0	0	0	0	0	0	0	0	0	0	0	0	0	0	0	0	0	0	0	0	20	0	0	0
Fibrella aestuarina	651143	S	0	0	0	0	0	0	0	0	0	0	0	0	19	1e-05	0	0	0	0	0	0	10	1e-05	0	0	0	0	0	0	0	0	0	0	0	0	0	0	0	0	0	0	112	2e-05
Fibrella sp. ES10-3-2-2	1834519	S	17	5e-05	0	0	0	0	0	0	0	0	0	0	13	1e-05	0	0	13	1e-05	0	0	0	0	0	0	0	0	0	0	0	0	0	0	0	0	0	0	0	0	0	0	0	0
Fibrisoma limi	663275	S	0	0	0	0	0	0	0	0	0	0	0	0	0	0	0	0	0	0	0	0	0	0	0	0	0	0	0	0	0	0	0	0	0	0	0	0	0	0	0	0	0	0
Fibrobacter succinogenes	833	S	0	0	0	0	0	0	0	0	0	0	0	0	0	0	0	0	0	0	0	0	0	0	0	0	0	0	0	0	0	0	14	2e-05	0	0	0	0	0	0	0	0	0	0
Fictibacillus arsenicus	255247	S	0	0	128	4e-05	0	0	0	0	0	0	0	0	0	0	0	0	0	0	0	0	0	0	0	0	0	0	0	0	0	0	0	0	0	0	60	1e-05	0	0	0	0	0	0
Filifactor alocis	143361	S	0	0	0	0	0	0	0	0	0	0	0	0	0	0	0	0	0	0	0	0	0	0	0	0	0	0	0	0	0	0	12	2e-05	0	0	0	0	0	0	0	0	0	0
Filimonas lacunae	477680	S	0	0	22	1e-05	0	0	0	0	0	0	0	0	0	0	0	0	0	0	0	0	0	0	0	0	0	0	0	0	0	0	0	0	0	0	17	0	0	0	0	0	0	0
Fimbriimonas ginsengisoli	1005039	S	0	0	0	0	0	0	0	0	0	0	0	0	0	0	0	0	0	0	0	0	0	0	0	0	0	0	0	0	0	0	0	0	0	0	0	0	0	0	0	0	26	0
Finegoldia magna	1260	S	36	0.00011	0	0	0	0	20	1e-05	11	0	0	0	101	7e-05	25	0	0	0	0	0	0	0	40	0	0	0	0	0	0	0	0	0	0	0	0	0	0	0	238	3e-05	11	0
Fischerella sp. NIES-3754	1752063	S	0	0	0	0	0	0	0	0	0	0	0	0	0	0	0	0	10	0	0	0	0	0	0	0	0	0	0	0	0	0	0	0	0	0	0	0	0	0	0	0	0	0
Flammeovirga pectinis	2494373	S	0	0	0	0	0	0	0	0	0	0	0	0	0	0	0	0	0	0	0	0	0	0	0	0	0	0	0	0	0	0	26	4e-05	0	0	0	0	0	0	0	0	0	0
Flammeovirgaceae bacterium 311	1257021	S	0	0	0	0	0	0	39	2e-05	0	0	0	0	0	0	0	0	10	0	0	0	0	0	0	0	0	0	0	0	0	0	21	3e-05	0	0	0	0	0	0	16	0	0	0
Flaviflexus salsibiostraticola	1282737	S	86	0.00025	0	0	0	0	0	0	0	0	0	0	213	0.00014	0	0	10	0	0	0	29	4e-05	0	0	0	0	0	0	0	0	0	0	0	0	0	0	0	0	0	0	0	0
Flaviflexus sp. H23T48	2496867	S	38	0.00011	0	0	0	0	0	0	0	0	0	0	38	2e-05	0	0	0	0	0	0	17	3e-05	0	0	0	0	0	0	0	0	0	0	0	0	0	0	0	0	0	0	0	0
Flavisolibacter ginsenosidimutans	661481	S	0	0	0	0	0	0	0	0	105	2e-05	0	0	0	0	0	0	0	0	0	0	0	0	0	0	0	0	0	0	0	0	0	0	0	0	0	0	0	0	0	0	0	0
Flavisolibacter tropicus	1492898	S	0	0	0	0	0	0	33	2e-05	0	0	0	0	0	0	0	0	0	0	0	0	0	0	0	0	0	0	0	0	0	0	0	0	0	0	0	0	0	0	17	0	0	0
Flavivirga eckloniae	1803846	S	11	3e-05	0	0	0	0	15	1e-05	0	0	0	0	0	0	0	0	0	0	0	0	0	0	0	0	0	0	0	0	0	0	16	2e-05	0	0	0	0	0	0	0	0	0	0
Flavobacteriaceae bacterium UJ101	1150389	S	0	0	0	0	0	0	0	0	0	0	0	0	0	0	0	0	0	0	0	0	0	0	0	0	0	0	0	0	0	0	0	0	0	0	0	0	0	0	12	0	0	0
Flavobacterium anhuiense	459526	S	0	0	0	0	0	0	59	3e-05	0	0	0	0	0	0	0	0	0	0	0	0	0	0	0	0	0	0	0	0	0	0	0	0	0	0	0	0	0	0	21	0	0	0
Flavobacterium commune	1306519	S	0	0	0	0	0	0	19	1e-05	0	0	0	0	0	0	0	0	0	0	0	0	0	0	0	0	0	0	0	0	0	0	0	0	0	0	0	0	0	0	0	0	0	0
Flavobacterium crassostreae	1763534	S	0	0	0	0	0	0	0	0	0	0	0	0	0	0	0	0	0	0	0	0	0	0	0	0	0	0	0	0	0	0	0	0	0	0	0	0	0	0	0	0	0	0
Flavobacterium faecale	1355330	S	0	0	13	0	0	0	0	0	0	0	0	0	0	0	0	0	13	1e-05	0	0	0	0	0	0	0	0	0	0	0	0	0	0	0	0	17	0	0	0	0	0	0	0
Flavobacterium indicum	312277	S	0	0	0	0	0	0	0	0	0	0	0	0	0	0	0	0	0	0	0	0	0	0	0	0	0	0	0	0	0	0	15	2e-05	0	0	0	0	0	0	0	0	0	0
Flavobacterium johnsoniae	986	S	0	0	0	0	0	0	0	0	0	0	0	0	0	0	0	0	15	1e-05	0	0	22	3e-05	0	0	0	0	0	0	0	0	0	0	0	0	0	0	0	0	10	0	0	0
Flavobacterium nitrogenifigens	1617283	S	0	0	0	0	0	0	0	0	0	0	27	0	0	0	0	0	0	0	0	0	0	0	0	0	0	0	0	0	0	0	10	1e-05	0	0	0	0	0	0	0	0	0	0
Flavobacterium sp. HYN0086	2249356	S	0	0	0	0	0	0	0	0	0	0	0	0	0	0	0	0	0	0	0	0	0	0	0	0	0	0	0	0	0	0	0	0	0	0	0	0	0	0	27	0	0	0
Flavobacterium sp. KBS0721	1179672	S	0	0	0	0	0	0	15	1e-05	0	0	0	0	0	0	0	0	0	0	0	0	0	0	0	0	0	0	0	0	0	0	10	1e-05	0	0	0	0	0	0	0	0	0	0
Flavobacterium sp. Sr18	935222	S	0	0	0	0	0	0	0	0	0	0	0	0	0	0	0	0	0	0	0	0	0	0	0	0	0	0	0	0	0	0	0	0	0	0	0	0	0	0	24	0	0	0
Flavobacterium sp. XS-5	2602769	S	0	0	16	0	0	0	0	0	0	0	0	0	0	0	0	0	0	0	0	0	0	0	0	0	0	0	0	0	0	0	0	0	0	0	0	0	0	0	0	0	0	0
Flavonifractor plautii	292800	S	0	0	33	1e-05	0	0	0	0	0	0	0	0	0	0	0	0	32	1e-05	0	0	13	2e-05	0	0	0	0	0	0	0	0	0	0	0	0	50	1e-05	0	0	0	0	0	0
Flintibacter sp. KGMB00164	2610895	S	0	0	0	0	0	0	0	0	0	0	0	0	0	0	0	0	0	0	0	0	0	0	0	0	0	0	0	0	0	0	21	3e-05	0	0	0	0	0	0	0	0	0	0
Fluviibacterium aquatile	2552766	S	0	0	15	0	0	0	0	0	15	0	0	0	0	0	0	0	0	0	0	0	0	0	0	0	0	0	0	0	0	0	0	0	0	0	50	1e-05	0	0	0	0	21	0
Formosa agariphila	320324	S	0	0	0	0	0	0	0	0	0	0	0	0	0	0	0	0	0	0	0	0	0	0	0	0	0	0	0	0	0	0	0	0	0	0	0	0	0	0	11	0	0	0
Formosa sediminum	2594004	S	0	0	0	0	0	0	0	0	0	0	0	0	0	0	0	0	0	0	0	0	0	0	0	0	0	0	15	1e-05	0	0	10	1e-05	0	0	0	0	0	0	0	0	0	0
Formosa sp. Hel1_31_208	1798225	S	0	0	0	0	0	0	11	1e-05	0	0	0	0	0	0	0	0	14	1e-05	0	0	0	0	0	0	0	0	0	0	0	0	24	3e-05	0	0	0	0	0	0	0	0	0	0
Formosa sp. Hel3_A1_48	1336795	S	0	0	0	0	0	0	0	0	0	0	0	0	0	0	0	0	0	0	0	0	0	0	37	0	0	0	0	0	0	0	14	2e-05	0	0	0	0	0	0	0	0	0	0
Formosa sp. L2A11	2686363	S	0	0	33	1e-05	0	0	0	0	0	0	0	0	0	0	0	0	0	0	0	0	0	0	0	0	0	0	0	0	0	0	0	0	0	0	12	0	0	0	0	0	0	0
Francisella adeliensis	2007306	S	0	0	38	1e-05	0	0	0	0	0	0	0	0	0	0	0	0	0	0	0	0	0	0	0	0	0	0	0	0	0	0	0	0	0	0	33	1e-05	0	0	0	0	0	0
Francisella frigiditurris	1542390	S	0	0	0	0	158	0.00012	0	0	0	0	0	0	0	0	0	0	0	0	0	0	0	0	0	0	74	0.00012	189	0.00012	80	7e-05	0	0	0	0	0	0	0	0	0	0	0	0
Francisella sp. FSC1006	1547445	S	0	0	0	0	0	0	0	0	0	0	0	0	0	0	0	0	0	0	0	0	0	0	0	0	0	0	0	0	0	0	0	0	0	0	0	0	35	2e-05	0	0	0	0
Francisella uliginis	573570	S	0	0	0	0	0	0	37	2e-05	0	0	0	0	0	0	0	0	0	0	0	0	0	0	0	0	0	0	0	0	0	0	0	0	0	0	0	0	0	0	0	0	0	0
Frankia alni	1859	S	50	0.00015	0	0	0	0	0	0	0	0	0	0	149	0.0001	0	0	22	1e-05	0	0	36	5e-05	0	0	0	0	0	0	0	0	0	0	0	0	0	0	0	0	0	0	214	3e-05
Frankia casuarinae	106370	S	0	0	0	0	0	0	0	0	0	0	0	0	128	8e-05	0	0	15	1e-05	0	0	0	0	0	0	0	0	0	0	0	0	0	0	0	0	0	0	0	0	0	0	339	6e-05
Frankia inefficax	298654	S	112	0.00033	25	1e-05	0	0	12	1e-05	33	1e-05	0	0	335	0.00022	0	0	32	1e-05	0	0	56	8e-05	0	0	0	0	0	0	0	0	10	1e-05	0	0	35	1e-05	0	0	0	0	40	1e-05
Frankia sp. EAN1pec	298653	S	0	0	0	0	0	0	0	0	116	2e-05	0	0	218	0.00014	0	0	31	1e-05	0	0	20	3e-05	0	0	0	0	0	0	0	0	0	0	0	0	0	0	0	0	0	0	0	0
Frankia sp. QA3	710111	S	11	3e-05	0	0	0	0	0	0	144	2e-05	0	0	120	8e-05	0	0	20	1e-05	0	0	16	2e-05	0	0	0	0	0	0	0	0	23	3e-05	0	0	0	0	0	0	0	0	469	8e-05
Frankineae bacterium MT45	1882833	S	0	0	0	0	0	0	0	0	0	0	0	0	28	2e-05	0	0	0	0	0	0	0	0	0	0	0	0	0	0	0	0	0	0	0	0	0	0	0	0	0	0	34	1e-05
Frateuria aurantia	81475	S	46	0.00014	289	8e-05	0	0	0	0	37	1e-05	0	0	62	4e-05	0	0	0	0	0	0	11	2e-05	0	0	0	0	0	0	0	0	0	0	0	0	467	8e-05	0	0	0	0	0	0
Frederiksenia canicola	123824	S	0	0	12	0	0	0	0	0	0	0	0	0	0	0	0	0	0	0	0	0	0	0	0	0	0	0	0	0	0	0	0	0	0	0	24	0	0	0	0	0	0	0
Friedmanniella luteola	546871	S	13	4e-05	0	0	0	0	38	2e-05	226	4e-05	0	0	243	0.00016	0	0	164	7e-05	0	0	10	1e-05	0	0	0	0	0	0	0	0	0	0	0	0	0	0	15	1e-05	0	0	324	5e-05
Friedmanniella sagamiharensis	546874	S	131	0.00039	21	1e-05	80	6e-05	0	0	22	0	0	0	363	0.00023	10	0	48	2e-05	0	0	56	8e-05	0	0	34	6e-05	148	9e-05	35	3e-05	22	3e-05	0	0	0	0	0	0	0	0	268	4e-05
Frondihabitans sp. 762G35	1446794	S	42	0.00012	0	0	0	0	19	1e-05	114	2e-05	0	0	85	5e-05	0	0	14	1e-05	0	0	20	3e-05	0	0	0	0	0	0	0	0	14	2e-05	0	0	0	0	0	0	0	0	438	7e-05
Frondihabitans sp. PAMC 28766	1795630	S	0	0	0	0	0	0	0	0	0	0	0	0	122	8e-05	0	0	14	1e-05	0	0	20	3e-05	0	0	0	0	0	0	0	0	12	2e-05	0	0	0	0	0	0	0	0	71	1e-05
Fuerstia marisgermanicae	1891926	S	0	0	91	3e-05	0	0	0	0	0	0	0	0	22	1e-05	0	0	0	0	0	0	0	0	0	0	0	0	0	0	0	0	0	0	0	0	97	2e-05	0	0	0	0	28	0
Fusarium fujikuroi	5127	S	728	0.00216	181	5e-05	15	1e-05	1844	0.00089	11	0	63	1e-05	374	0.00024	298	5e-05	635	0.00026	86	3e-05	617	0.00091	17	0	0	0	25	2e-05	12	1e-05	1882	0.00268	22	2e-05	0	0	207	0.00015	943	0.00012	333	5e-05
Fusarium graminearum	5518	S	871	0.00258	169	5e-05	406	0.0003	2219	0.00107	17	0	57	1e-05	528	0.00034	333	5e-05	657	0.00027	0	0	609	0.0009	0	0	158	0.00027	544	0.00034	253	0.00021	1719	0.00245	24	2e-05	0	0	189	0.00013	1171	0.00015	356	6e-05
Fusarium oxysporum	5507	S	1348	0.00399	252	7e-05	0	0	2751	0.00132	12	0	55	1e-05	689	0.00044	495	8e-05	868	0.00035	6849	0.00249	884	0.0013	14	0	0	0	0	0	0	0	2499	0.00356	28	3e-05	32	1e-05	265	0.00019	1586	0.0002	582	9e-05
Fusarium pseudograminearum	101028	S	1103	0.00327	382	0.00011	0	0	2469	0.00119	10	0	58	1e-05	871	0.00056	439	7e-05	860	0.00035	0	0	948	0.0014	22	0	0	0	0	0	0	0	2287	0.00326	0	0	178	3e-05	278	0.0002	1624	0.00021	509	8e-05
Fusarium venenatum	56646	S	1750	0.00518	436	0.00012	0	0	4412	0.00212	22	0	96	1e-05	1171	0.00076	790	0.00013	1443	0.00059	26	1e-05	1388	0.00204	22	0	0	0	0	0	0	0	4116	0.00586	41	4e-05	90	1e-05	430	0.00031	2524	0.00032	862	0.00014
Fusarium verticillioides	117187	S	1169	0.00346	220	6e-05	0	0	2824	0.00136	15	0	55	1e-05	654	0.00042	348	6e-05	831	0.00034	138	5e-05	842	0.00124	22	0	0	0	0	0	0	0	2716	0.00387	25	2e-05	0	0	247	0.00018	1385	0.00018	548	9e-05
Fusobacterium gonidiaformans	849	S	0	0	0	0	0	0	0	0	0	0	0	0	0	0	0	0	0	0	0	0	0	0	0	0	0	0	0	0	0	0	10	1e-05	0	0	0	0	0	0	0	0	0	0
Fusobacterium hwasookii	1583098	S	0	0	0	0	0	0	0	0	0	0	0	0	0	0	0	0	0	0	0	0	0	0	0	0	0	0	0	0	0	0	0	0	0	0	0	0	0	0	0	0	0	0
Fusobacterium mortiferum	850	S	0	0	0	0	0	0	0	0	0	0	0	0	0	0	0	0	0	0	0	0	0	0	0	0	0	0	0	0	0	0	0	0	0	0	0	0	0	0	0	0	0	0
Fusobacterium necrophorum	859	S	0	0	0	0	0	0	36	2e-05	0	0	0	0	0	0	0	0	0	0	0	0	13	2e-05	0	0	0	0	0	0	0	0	34	5e-05	0	0	0	0	0	0	23	0	10	0
Fusobacterium nucleatum	851	S	10	3e-05	0	0	0	0	0	0	0	0	0	0	0	0	0	0	0	0	0	0	0	0	0	0	0	0	0	0	0	0	13	2e-05	0	0	0	0	0	0	0	0	0	0
Fusobacterium periodonticum	860	S	0	0	0	0	0	0	0	0	0	0	0	0	0	0	0	0	0	0	0	0	0	0	0	0	0	0	0	0	0	0	0	0	0	0	0	0	0	0	0	0	0	0
Fusobacterium pseudoperiodonticum	2663009	S	0	0	0	0	0	0	69	3e-05	0	0	0	0	0	0	0	0	0	0	0	0	0	0	0	0	0	0	0	0	0	0	0	0	0	0	0	0	0	0	30	0	0	0
Fusobacterium sp. oral taxon 203	671211	S	0	0	0	0	0	0	0	0	0	0	0	0	0	0	0	0	0	0	0	0	0	0	0	0	0	0	0	0	0	0	0	0	0	0	0	0	0	0	0	0	0	0
Fusobacterium varium	856	S	0	0	0	0	0	0	0	0	0	0	0	0	0	0	0	0	0	0	0	0	0	0	0	0	0	0	0	0	0	0	0	0	0	0	0	0	0	0	0	0	0	0
Gallaecimonas mangrovi	2291597	S	0	0	164	5e-05	0	0	0	0	105	2e-05	0	0	36	2e-05	0	0	0	0	0	0	0	0	0	0	0	0	0	0	0	0	0	0	0	0	177	3e-05	0	0	0	0	0	0
Gallibacterium anatis	750	S	0	0	0	0	0	0	0	0	0	0	0	0	0	0	23	0	0	0	0	0	0	0	0	0	0	0	0	0	0	0	0	0	0	0	31	1e-05	0	0	74	1e-05	0	0
Gallionella capsiferriformans	370405	S	0	0	216	6e-05	0	0	0	0	0	0	0	0	0	0	0	0	0	0	0	0	0	0	0	0	0	0	0	0	0	0	0	0	0	0	235	4e-05	0	0	0	0	0	0
gamma proteobacterium HdN1	83406	S	0	0	0	0	0	0	0	0	79	1e-05	0	0	0	0	0	0	14	1e-05	0	0	11	2e-05	0	0	0	0	0	0	0	0	13	2e-05	0	0	0	0	0	0	0	0	0	0
gamma proteobacterium SS-5	947516	S	0	0	28	1e-05	0	0	0	0	13	0	0	0	0	0	0	0	0	0	0	0	0	0	0	0	0	0	0	0	0	0	0	0	0	0	10	0	0	0	0	0	58	1e-05
Gammapapillomavirus sp.	2049444	S	0	0	0	0	0	0	0	0	0	0	0	0	0	0	0	0	0	0	0	0	0	0	0	0	0	0	0	0	0	0	0	0	0	0	0	0	0	0	0	0	0	0
Gammaproteobacteria bacterium DM2	2169539	S	0	0	0	0	19	1e-05	0	0	0	0	0	0	0	0	0	0	0	0	0	0	0	0	0	0	0	0	28	2e-05	12	1e-05	10	1e-05	0	0	0	0	0	0	0	0	0	0
Gardnerella vaginalis	2702	S	39	0.00012	0	0	0	0	53	3e-05	0	0	0	0	0	0	0	0	0	0	0	0	14	2e-05	0	0	0	0	0	0	0	0	0	0	0	0	0	0	0	0	0	0	22	0
Geitlerinema sp. PCC 7407	1173025	S	51	0.00015	0	0	0	0	0	0	11	0	0	0	94	6e-05	0	0	0	0	0	0	42	6e-05	0	0	0	0	0	0	0	0	0	0	0	0	0	0	0	0	0	0	31	1e-05
Gemella haemolysans	1379	S	0	0	0	0	0	0	15	1e-05	0	0	0	0	0	0	0	0	0	0	0	0	0	0	0	0	0	0	0	0	0	0	0	0	0	0	0	0	0	0	0	0	0	0
Gemella morbillorum	29391	S	0	0	0	0	0	0	0	0	0	0	0	0	0	0	0	0	0	0	0	0	0	0	0	0	0	0	0	0	0	0	0	0	0	0	0	0	0	0	0	0	0	0
Gemella sanguinis	84135	S	38	0.00011	0	0	0	0	36	2e-05	0	0	0	0	0	0	0	0	0	0	0	0	0	0	0	0	0	0	0	0	0	0	0	0	0	0	0	0	0	0	0	0	0	0
Gemella sp. oral taxon 928	1785995	S	0	0	0	0	0	0	0	0	0	0	0	0	0	0	0	0	0	0	0	0	0	0	0	0	0	0	0	0	0	0	0	0	0	0	0	0	0	0	0	0	0	0
Geminocystis sp. NIES-3709	1617448	S	0	0	0	0	0	0	0	0	0	0	0	0	0	0	0	0	0	0	0	0	0	0	0	0	0	0	0	0	0	0	29	4e-05	0	0	0	0	0	0	44	1e-05	0	0
Gemmata massiliana	1210884	S	0	0	0	0	0	0	0	0	0	0	0	0	36	2e-05	0	0	0	0	0	0	0	0	0	0	0	0	0	0	0	0	0	0	0	0	0	0	0	0	0	0	0	0
Gemmata obscuriglobus	114	S	87	0.00026	0	0	0	0	11	1e-05	40	1e-05	0	0	263	0.00017	12	0	22	1e-05	0	0	43	6e-05	0	0	0	0	0	0	0	0	0	0	0	0	0	0	0	0	0	0	31	1e-05
Gemmata sp. SH-PL17	1630693	S	61	0.00018	0	0	0	0	66	3e-05	66	1e-05	0	0	82	5e-05	10	0	37	2e-05	0	0	34	5e-05	0	0	0	0	0	0	0	0	66	9e-05	0	0	0	0	13	1e-05	52	1e-05	99	2e-05
Gemmataceae bacterium	2052164	S	0	0	19	1e-05	0	0	0	0	41	1e-05	0	0	62	4e-05	0	0	30	1e-05	0	0	0	0	0	0	0	0	0	0	0	0	0	0	0	0	13	0	0	0	0	0	16	0
Gemmatimonas aurantiaca	173480	S	0	0	14	0	18	1e-05	36	2e-05	0	0	0	0	33	2e-05	0	0	19	1e-05	0	0	13	2e-05	0	0	16	3e-05	40	3e-05	15	1e-05	34	5e-05	0	0	19	0	0	0	32	0	14	0
Gemmatimonas phototrophica	1379270	S	71	0.00021	0	0	0	0	0	0	26	0	0	0	120	8e-05	0	0	22	1e-05	0	0	23	3e-05	0	0	0	0	0	0	0	0	0	0	0	0	0	0	0	0	0	0	164	3e-05
Gemmatimonas sp. TET16	2732249	S	0	0	0	0	0	0	0	0	54	1e-05	0	0	0	0	0	0	98	4e-05	0	0	0	0	0	0	0	0	0	0	0	0	0	0	0	0	0	0	0	0	0	0	52	1e-05
Gemmatirosa kalamazoonesis	861299	S	52	0.00015	0	0	0	0	0	0	71	1e-05	0	0	127	8e-05	11	0	30	1e-05	0	0	21	3e-05	0	0	0	0	0	0	0	0	0	0	0	0	0	0	0	0	0	0	86	1e-05
Gemmobacter sp. HYN0069	2169400	S	0	0	10	0	0	0	0	0	22	0	0	0	74	5e-05	0	0	0	0	0	0	0	0	0	0	0	0	23	1e-05	0	0	0	0	0	0	0	0	0	0	0	0	159	3e-05
Geoalkalibacter subterraneus	483547	S	0	0	0	0	0	0	0	0	0	0	0	0	0	0	0	0	0	0	0	0	0	0	83	1e-05	0	0	0	0	0	0	0	0	0	0	0	0	0	0	0	0	0	0
Geobacillus genomosp. 3	1921421	S	0	0	0	0	0	0	0	0	0	0	0	0	0	0	0	0	0	0	0	0	0	0	0	0	0	0	0	0	0	0	0	0	0	0	0	0	0	0	0	0	202	3e-05
Geobacillus subterraneus	129338	S	0	0	0	0	0	0	0	0	0	0	0	0	0	0	0	0	12	0	0	0	0	0	0	0	0	0	0	0	0	0	10	1e-05	0	0	0	0	0	0	0	0	80	1e-05
Geobacter anodireducens	1340425	S	0	0	0	0	0	0	0	0	43	1e-05	0	0	0	0	0	0	0	0	0	0	0	0	0	0	0	0	0	0	0	0	12	2e-05	0	0	0	0	0	0	0	0	0	0
Geobacter daltonii	1203471	S	0	0	29	1e-05	0	0	0	0	137	2e-05	0	0	27	2e-05	0	0	0	0	0	0	0	0	0	0	0	0	0	0	0	0	0	0	0	0	29	0	0	0	0	0	0	0
Geobacter lovleyi	313985	S	70	0.00021	0	0	0	0	0	0	0	0	0	0	69	4e-05	0	0	23	1e-05	0	0	35	5e-05	0	0	0	0	0	0	0	0	0	0	0	0	0	0	0	0	0	0	0	0
Geobacter metallireducens	28232	S	0	0	0	0	0	0	0	0	0	0	0	0	31	2e-05	0	0	0	0	0	0	0	0	0	0	0	0	0	0	0	0	0	0	0	0	0	0	0	0	0	0	204	3e-05
Geobacter pickeringii	345632	S	162	0.00048	10	0	0	0	16	1e-05	0	0	0	0	149	0.0001	0	0	23	1e-05	0	0	43	6e-05	0	0	0	0	0	0	0	0	14	2e-05	0	0	0	0	0	0	0	0	114	2e-05
Geobacter sp. FeAm09	2597769	S	0	0	0	0	0	0	0	0	0	0	0	0	78	5e-05	0	0	0	0	0	0	0	0	0	0	0	0	0	0	0	0	0	0	0	0	0	0	0	0	0	0	16	0
Geobacter sp. M18	443143	S	0	0	0	0	0	0	0	0	0	0	0	0	47	3e-05	0	0	0	0	0	0	0	0	0	0	0	0	0	0	0	0	0	0	0	0	0	0	0	0	0	0	44	1e-05
Geobacter sp. M21	443144	S	48	0.00014	0	0	0	0	0	0	0	0	0	0	43	3e-05	0	0	0	0	0	0	14	2e-05	0	0	0	0	0	0	0	0	0	0	0	0	0	0	0	0	0	0	0	0
Geobacter sulfurreducens	35554	S	0	0	0	0	0	0	0	0	0	0	0	0	0	0	0	0	13	1e-05	0	0	0	0	0	0	0	0	0	0	0	0	17	2e-05	0	0	0	0	0	0	0	0	0	0
Geobacter uraniireducens	351604	S	0	0	0	0	20	1e-05	0	0	0	0	0	0	0	0	0	0	0	0	0	0	0	0	0	0	0	0	17	1e-05	0	0	0	0	0	0	0	0	0	0	0	0	0	0
Geodermatophilus obscurus	1861	S	16	5e-05	0	0	0	0	0	0	0	0	0	0	228	0.00015	0	0	33	1e-05	0	0	0	0	0	0	0	0	0	0	0	0	0	0	0	0	0	0	0	0	0	0	224	4e-05
Georgenia sp. Z294	2585135	S	22	7e-05	0	0	10	1e-05	33	2e-05	10	0	0	0	147	9e-05	0	0	18	1e-05	0	0	21	3e-05	0	0	11	2e-05	15	1e-05	0	0	36	5e-05	0	0	0	0	0	0	12	0	93	2e-05
Georgenia sp. Z443	2589797	S	10	3e-05	0	0	0	0	0	0	26	0	0	0	132	9e-05	0	0	20	1e-05	0	0	0	0	0	0	0	0	0	0	0	0	0	0	0	0	0	0	0	0	0	0	97	2e-05
Georgenia sp. ZLJ0423	2483799	S	0	0	0	0	17	1e-05	0	0	0	0	0	0	67	4e-05	0	0	0	0	0	0	0	0	0	0	17	3e-05	10	1e-05	0	0	0	0	0	0	0	0	0	0	0	0	224	4e-05
Georhizobium profundi	2341112	S	0	0	0	0	0	0	0	0	97	2e-05	0	0	164	0.00011	0	0	0	0	0	0	0	0	0	0	0	0	0	0	0	0	0	0	0	0	0	0	0	0	0	0	295	5e-05
Geosporobacter ferrireducens	1424294	S	0	0	0	0	0	0	0	0	0	0	0	0	0	0	0	0	10	0	0	0	0	0	0	0	0	0	0	0	0	0	0	0	0	0	0	0	0	0	0	0	0	0
Geovibrio thiophilus	139438	S	0	0	0	0	0	0	35	2e-05	0	0	0	0	13	1e-05	0	0	13	1e-05	0	0	0	0	0	0	0	0	0	0	0	0	36	5e-05	0	0	0	0	0	0	21	0	0	0
Gibbsiella quercinecans	929813	S	0	0	5446	0.0015	6316	0.00466	0	0	0	0	0	0	30	2e-05	12	0	0	0	1388	0.0005	141	0.00021	95	1e-05	2593	0.00437	7184	0.0045	4111	0.00341	0	0	817	0.00079	8198	0.00132	0	0	0	0	0	0
Gilliamella apicola	1196095	S	0	0	0	0	0	0	0	0	0	0	0	0	0	0	0	0	0	0	0	0	0	0	0	0	0	0	0	0	0	0	0	0	0	0	0	0	0	0	11	0	0	0
Glaciecola nitratireducens	300231	S	0	0	0	0	11	1e-05	0	0	0	0	0	0	0	0	0	0	0	0	0	0	0	0	0	0	0	0	0	0	0	0	0	0	0	0	0	0	0	0	0	0	0	0
Glaciecola sp. 4H-3-7+YE-5	983545	S	0	0	0	0	0	0	0	0	0	0	31	0	0	0	0	0	0	0	0	0	0	0	0	0	0	0	0	0	0	0	0	0	0	0	0	0	0	0	0	0	0	0
Glaesserella parasuis	738	S	0	0	0	0	52	4e-05	0	0	0	0	0	0	0	0	0	0	0	0	0	0	0	0	0	0	25	4e-05	95	6e-05	43	4e-05	0	0	0	0	11	0	0	0	0	0	0	0
Glaesserella sp. 15-184	2030797	S	0	0	0	0	14	1e-05	0	0	0	0	0	0	0	0	0	0	0	0	0	0	0	0	0	0	0	0	18	1e-05	0	0	0	0	0	0	0	0	0	0	0	0	0	0
Gloeobacter kilaueensis	1416614	S	23	7e-05	0	0	22	2e-05	10	0	0	0	0	0	43	3e-05	0	0	0	0	0	0	23	3e-05	0	0	0	0	24	2e-05	11	1e-05	17	2e-05	0	0	0	0	0	0	0	0	0	0
Gloeobacter violaceus	33072	S	18	5e-05	0	0	0	0	59	3e-05	102	2e-05	0	0	18	1e-05	13	0	135	6e-05	0	0	15	2e-05	0	0	0	0	0	0	0	0	48	7e-05	0	0	0	0	11	1e-05	20	0	75	1e-05
Gloeocapsa sp. PCC 7428	1173026	S	0	0	0	0	0	0	0	0	0	0	0	0	0	0	45	1e-05	0	0	0	0	0	0	0	0	0	0	0	0	0	0	0	0	0	0	0	0	0	0	39	0	0	0
Gluconacetobacter diazotrophicus	33996	S	103	0.0003	50	1e-05	0	0	0	0	166	3e-05	0	0	273	0.00018	0	0	22	1e-05	0	0	38	6e-05	0	0	0	0	0	0	0	0	15	2e-05	0	0	31	1e-05	0	0	0	0	46	1e-05
Gluconobacter albidus	318683	S	0	0	72	2e-05	0	0	0	0	0	0	0	0	0	0	0	0	0	0	0	0	0	0	0	0	0	0	0	0	0	0	0	0	0	0	151	2e-05	0	0	0	0	0	0
Gluconobacter oxydans	442	S	0	0	36	1e-05	0	0	0	0	64	1e-05	0	0	27	2e-05	0	0	0	0	16	1e-05	0	0	0	0	0	0	0	0	0	0	15	2e-05	0	0	57	1e-05	0	0	0	0	55	1e-05
Gluconobacter thailandicus	257438	S	0	0	0	0	0	0	0	0	64	1e-05	0	0	0	0	0	0	0	0	0	0	0	0	0	0	0	0	0	0	0	0	0	0	0	0	0	0	0	0	0	0	62	1e-05
Glutamicibacter arilaitensis	256701	S	0	0	0	0	0	0	0	0	0	0	0	0	16	1e-05	0	0	0	0	0	0	0	0	0	0	0	0	0	0	0	0	0	0	0	0	0	0	0	0	0	0	0	0
Glutamicibacter creatinolyticus	162496	S	0	0	0	0	0	0	0	0	0	0	0	0	13	1e-05	0	0	0	0	0	0	0	0	0	0	0	0	0	0	0	0	0	0	0	0	0	0	12	1e-05	0	0	0	0
Glutamicibacter halophytocola	1933880	S	0	0	0	0	0	0	0	0	0	0	0	0	34	2e-05	0	0	0	0	0	0	0	0	0	0	0	0	0	0	0	0	0	0	0	0	0	0	0	0	0	0	0	0
Glutamicibacter mishrai	1775880	S	0	0	0	0	43	3e-05	0	0	0	0	0	0	0	0	0	0	12	0	0	0	12	2e-05	0	0	0	0	27	2e-05	28	2e-05	0	0	0	0	0	0	0	0	0	0	0	0
Glycocaulis alkaliphilus	1434191	S	92	0.00027	0	0	15	1e-05	0	0	118	2e-05	0	0	69	4e-05	0	0	0	0	0	0	32	5e-05	0	0	0	0	14	1e-05	0	0	0	0	0	0	0	0	0	0	0	0	33	1e-05
Gordonia bronchialis	2054	S	65	0.00019	0	0	0	0	14	1e-05	122	2e-05	0	0	79	5e-05	21	0	13	1e-05	0	0	18	3e-05	0	0	0	0	0	0	0	0	0	0	0	0	0	0	0	0	0	0	90	1e-05
Gordonia insulae	2420509	S	0	0	59	2e-05	0	0	12	1e-05	0	0	0	0	52	3e-05	0	0	0	0	0	0	0	0	0	0	0	0	0	0	0	0	0	0	0	0	76	1e-05	0	0	0	0	78	1e-05
Gordonia iterans	1004901	S	0	0	0	0	0	0	0	0	48	1e-05	0	0	41	3e-05	0	0	10	0	0	0	0	0	0	0	0	0	0	0	0	0	0	0	0	0	0	0	0	0	0	0	0	0
Gordonia phage Daredevil	2283286	S	0	0	0	0	0	0	0	0	0	0	0	0	0	0	0	0	0	0	0	0	0	0	0	0	0	0	0	0	0	0	0	0	0	0	0	0	0	0	0	0	0	0
Gordonia phthalatica	1136941	S	74	0.00022	0	0	0	0	0	0	0	0	0	0	128	8e-05	0	0	16	1e-05	0	0	32	5e-05	0	0	0	0	0	0	0	0	0	0	0	0	0	0	0	0	0	0	17	0
Gordonia polyisoprenivorans	84595	S	0	0	0	0	0	0	0	0	71	1e-05	0	0	64	4e-05	0	0	0	0	0	0	0	0	0	0	0	0	0	0	0	0	0	0	0	0	0	0	0	0	0	0	187	3e-05
Gordonia rubripertincta	36822	S	0	0	0	0	76	6e-05	0	0	46	1e-05	0	0	0	0	0	0	0	0	0	0	0	0	0	0	20	3e-05	100	6e-05	52	4e-05	0	0	0	0	0	0	0	0	0	0	95	2e-05
Gordonia sp. 135	2676309	S	0	0	0	0	0	0	0	0	0	0	0	0	12	1e-05	0	0	0	0	0	0	0	0	0	0	0	0	0	0	0	0	0	0	0	0	0	0	0	0	0	0	0	0
Gordonia sp. 1D	1737359	S	0	0	0	0	0	0	0	0	17	0	0	0	60	4e-05	0	0	35	1e-05	0	0	12	2e-05	0	0	0	0	0	0	0	0	0	0	0	0	0	0	0	0	0	0	43	1e-05
Gordonia sp. HY186	2597659	S	23	7e-05	16	0	0	0	282	0.00014	0	0	0	0	41	3e-05	0	0	12	0	0	0	18	3e-05	0	0	0	0	0	0	0	0	0	0	0	0	13	0	0	0	0	0	169	3e-05
Gordonia sp. JH63	2698900	S	0	0	0	0	0	0	0	0	0	0	0	0	16	1e-05	0	0	0	0	0	0	0	0	0	0	0	0	0	0	0	0	0	0	0	0	0	0	0	0	0	0	0	0
Gordonia sp. KTR9	337191	S	0	0	41	1e-05	0	0	0	0	20	0	0	0	107	7e-05	0	0	0	0	0	0	0	0	0	0	0	0	0	0	0	0	0	0	0	0	103	2e-05	0	0	0	0	32	1e-05
Gordonia sp. YC-JH1	2059875	S	0	0	59	2e-05	0	0	0	0	0	0	0	0	38	2e-05	0	0	0	0	0	0	0	0	0	0	0	0	0	0	0	0	0	0	0	0	48	1e-05	0	0	0	0	17	0
Gordonia terrae	2055	S	19	6e-05	0	0	0	0	0	0	0	0	0	0	42	3e-05	0	0	0	0	0	0	15	2e-05	0	0	0	0	0	0	0	0	0	0	0	0	0	0	0	0	0	0	33	1e-05
Gordonia virus BrutonGaster	2734263	S	0	0	0	0	0	0	0	0	14	0	0	0	0	0	0	0	0	0	0	0	0	0	0	0	0	0	0	0	0	0	0	0	0	0	0	0	0	0	0	0	0	0
Gordonia virus Lennon	2560504	S	0	0	0	0	0	0	0	0	0	0	0	0	0	0	0	0	0	0	0	0	0	0	0	0	0	0	0	0	0	0	0	0	0	0	0	0	0	0	0	0	0	0
Gordonia virus Nyceirae	2560506	S	0	0	0	0	0	0	0	0	0	0	0	0	0	0	0	0	0	0	0	0	0	0	0	0	0	0	0	0	0	0	14	2e-05	0	0	0	0	0	0	0	0	0	0
Gordonibacter pamelaeae	471189	S	0	0	0	0	0	0	0	0	0	0	0	0	38	2e-05	0	0	0	0	0	0	0	0	0	0	0	0	12	1e-05	0	0	0	0	0	0	0	0	0	0	0	0	0	0
Gordonibacter urolithinfaciens	1335613	S	0	0	0	0	0	0	0	0	97	2e-05	0	0	0	0	0	0	0	0	0	0	0	0	0	0	0	0	0	0	0	0	0	0	0	0	0	0	0	0	0	0	0	0
Gramella fulva	2126553	S	0	0	0	0	0	0	0	0	0	0	0	0	0	0	0	0	0	0	0	0	0	0	0	0	0	0	0	0	0	0	15	2e-05	0	0	0	0	0	0	0	0	0	0
Granulibacter bethesdensis	364410	S	21	6e-05	42	1e-05	75	6e-05	32	2e-05	1831	0.00029	0	0	79	5e-05	0	0	10	0	0	0	14	2e-05	0	0	25	4e-05	45	3e-05	35	3e-05	23	3e-05	0	0	74	1e-05	0	0	17	0	11	0
Granulicella mallensis	940614	S	71	0.00021	0	0	0	0	56	3e-05	0	0	0	0	84	5e-05	12	0	17	1e-05	0	0	38	6e-05	0	0	0	0	0	0	0	0	46	7e-05	0	0	0	0	11	1e-05	29	0	27	0
Granulicella sp. WH15	2602070	S	0	0	14	0	0	0	0	0	0	0	0	0	0	0	0	0	0	0	0	0	0	0	0	0	0	0	0	0	0	0	0	0	0	0	0	0	0	0	0	0	0	0
Granulicella tundricola	940615	S	0	0	0	0	0	0	0	0	122	2e-05	0	0	26	2e-05	0	0	11	0	0	0	15	2e-05	0	0	0	0	0	0	0	0	0	0	0	0	0	0	0	0	0	0	53	1e-05
Granulosicoccus antarcticus	437505	S	14	4e-05	0	0	10	1e-05	46	2e-05	0	0	0	0	0	0	0	0	17	1e-05	0	0	12	2e-05	0	0	0	0	0	0	0	0	30	4e-05	0	0	0	0	0	0	39	0	12	0
Grimontia hollisae	673	S	0	0	252	7e-05	0	0	0	0	0	0	0	0	0	0	0	0	0	0	0	0	0	0	0	0	0	0	0	0	0	0	0	0	107	0.0001	227	4e-05	0	0	0	0	0	0
Gryllotalpicola sp. 2DFW10M-5	2419771	S	0	0	0	0	0	0	0	0	0	0	0	0	78	5e-05	0	0	19	1e-05	0	0	0	0	0	0	0	0	0	0	0	0	0	0	0	0	0	0	0	0	0	0	52	1e-05
Gudongella oleilytica	1582259	S	0	0	0	0	21	2e-05	0	0	0	0	0	0	0	0	0	0	0	0	0	0	0	0	0	0	10	2e-05	39	2e-05	19	2e-05	0	0	0	0	0	0	0	0	0	0	0	0
Guyparkeria halophila	47960	S	33	0.0001	0	0	0	0	12	1e-05	157	2e-05	0	0	69	4e-05	0	0	12	0	0	0	25	4e-05	0	0	0	0	0	0	0	0	0	0	0	0	0	0	0	0	0	0	18	0
Gynuella sunshinyii	1445505	S	0	0	13	0	75	6e-05	0	0	0	0	0	0	0	0	0	0	0	0	0	0	0	0	0	0	20	3e-05	70	4e-05	44	4e-05	0	0	0	0	0	0	0	0	0	0	0	0
Haematobacter massiliensis	195105	S	33	0.0001	0	0	0	0	88	4e-05	65	1e-05	0	0	159	0.0001	0	0	29	1e-05	0	0	22	3e-05	0	0	0	0	0	0	0	0	79	0.00011	0	0	10	0	11	1e-05	41	1e-05	350	6e-05
Haemophilus haemolyticus	726	S	0	0	23	1e-05	0	0	0	0	0	0	0	0	0	0	0	0	0	0	0	0	0	0	0	0	0	0	29	2e-05	0	0	0	0	0	0	0	0	0	0	0	0	10	0
Haemophilus influenzae	727	S	10	3e-05	96	3e-05	0	0	0	0	0	0	0	0	0	0	10	0	0	0	0	0	13	2e-05	0	0	0	0	0	0	0	0	22	3e-05	0	0	73	1e-05	0	0	0	0	0	0
Haemophilus parahaemolyticus	735	S	0	0	0	0	205	0.00015	0	0	0	0	0	0	0	0	0	0	0	0	0	0	0	0	0	0	64	0.00011	183	0.00011	88	7e-05	0	0	0	0	0	0	0	0	0	0	0	0
Haemophilus parainfluenzae	729	S	37	0.00011	16	0	0	0	404	0.00019	46	1e-05	11	0	0	0	86	1e-05	0	0	0	0	0	0	0	0	0	0	591	0.00037	0	0	0	0	10	1e-05	11	0	100	7e-05	0	0	61	1e-05
Haemophilus pittmaniae	249188	S	0	0	15	0	0	0	0	0	0	0	0	0	0	0	0	0	0	0	0	0	0	0	0	0	0	0	0	0	0	0	0	0	0	0	0	0	0	0	0	0	0	0
Haemophilus sp. oral taxon 036	712310	S	0	0	0	0	0	0	0	0	0	0	0	0	0	0	0	0	0	0	0	0	0	0	0	0	0	0	0	0	0	0	0	0	0	0	0	0	0	0	0	0	0	0
Hafnia alvei	569	S	0	0	1756	0.00048	275	0.0002	0	0	0	0	0	0	0	0	0	0	0	0	392	0.00014	0	0	144	2e-05	135	0.00023	359	0.00022	174	0.00014	0	0	0	0	2648	0.00043	0	0	0	0	0	0
Hafnia paralvei	546367	S	0	0	715	0.0002	434	0.00032	0	0	0	0	0	0	0	0	0	0	0	0	121	4e-05	184	0.00027	151	2e-05	175	0.0003	404	0.00025	282	0.00023	0	0	0	0	954	0.00015	0	0	0	0	41	1e-05
Hafnia sp. CBA7124	1848580	S	0	0	69	2e-05	0	0	0	0	0	0	0	0	0	0	0	0	0	0	0	0	0	0	167	2e-05	0	0	15	1e-05	0	0	0	0	0	0	111	2e-05	0	0	0	0	0	0
Hahella chejuensis	158327	S	0	0	105	3e-05	10	1e-05	0	0	0	0	0	0	0	0	0	0	0	0	0	0	0	0	0	0	0	0	13	1e-05	0	0	0	0	0	0	215	3e-05	0	0	0	0	64	1e-05
Hahella sp. KA22	1628392	S	0	0	65	2e-05	0	0	0	0	0	0	0	0	0	0	0	0	0	0	0	0	0	0	0	0	0	0	0	0	0	0	0	0	0	0	44	1e-05	0	0	0	0	0	0
Halalkaliarchaeum desulfuricum	2055893	S	0	0	0	0	0	0	0	0	0	0	0	0	0	0	0	0	0	0	0	0	0	0	0	0	0	0	0	0	0	0	0	0	0	0	0	0	0	0	0	0	14	0
Halalkalicoccus jeotgali	413810	S	0	0	0	0	0	0	0	0	0	0	0	0	12	1e-05	0	0	0	0	0	0	0	0	0	0	0	0	0	0	0	0	0	0	0	0	0	0	0	0	0	0	34	1e-05
Halanaerobium praevalens	2331	S	0	0	0	0	0	0	0	0	0	0	0	0	0	0	11	0	0	0	0	0	0	0	0	0	0	0	0	0	0	0	0	0	0	0	0	0	0	0	0	0	0	0
Halapricum salinum	1457250	S	0	0	0	0	0	0	0	0	0	0	0	0	14	1e-05	0	0	0	0	0	0	0	0	0	0	0	0	0	0	0	0	0	0	0	0	0	0	0	0	0	0	46	1e-05
Halarcobacter bivalviorum	663364	S	0	0	0	0	0	0	0	0	0	0	0	0	0	0	0	0	0	0	0	0	0	0	0	0	0	0	0	0	0	0	0	0	0	0	0	0	0	0	23	0	0	0
Haliangium ochraceum	80816	S	72	0.00021	0	0	0	0	16	1e-05	118	2e-05	0	0	316	0.0002	25	0	28	1e-05	0	0	23	3e-05	0	0	0	0	0	0	0	0	37	5e-05	0	0	0	0	0	0	13	0	461	7e-05
Halioglobus japonicus	930805	S	0	0	0	0	85	6e-05	0	0	0	0	0	0	0	0	0	0	0	0	0	0	0	0	0	0	36	6e-05	160	0.0001	63	5e-05	0	0	0	0	0	0	0	0	0	0	0	0
Halioglobus maricola	2601894	S	0	0	0	0	0	0	0	0	0	0	0	0	0	0	0	0	0	0	0	0	0	0	0	0	0	0	0	0	0	0	10	1e-05	0	0	0	0	0	0	0	0	0	0
Halioglobus pacificus	930806	S	0	0	16	0	0	0	0	0	0	0	0	0	0	0	0	0	0	0	0	0	0	0	0	0	0	0	0	0	0	0	0	0	0	0	14	0	0	0	0	0	0	0
Haliscomenobacter hydrossis	2350	S	0	0	0	0	0	0	11	1e-05	0	0	0	0	0	0	15	0	0	0	0	0	15	2e-05	0	0	0	0	0	0	0	0	0	0	0	0	0	0	0	0	0	0	0	0
Haloactinobacterium sp. HY164	2675754	S	30	9e-05	11	0	19	1e-05	62	3e-05	0	0	0	0	140	9e-05	0	0	38	2e-05	0	0	19	3e-05	0	0	0	0	0	0	12	1e-05	40	6e-05	0	0	0	0	0	0	22	0	131	2e-05
haloarchaeon 3A1-DGR	1071085	S	0	0	0	0	0	0	0	0	0	0	0	0	29	2e-05	0	0	0	0	0	0	0	0	0	0	0	0	0	0	0	0	0	0	0	0	0	0	0	0	0	0	116	2e-05
Haloarcula marismortui	2238	S	13	4e-05	0	0	0	0	0	0	19	0	0	0	42	3e-05	0	0	0	0	0	0	0	0	0	0	0	0	0	0	0	0	0	0	0	0	0	0	0	0	0	0	0	0
Haloarcula sp. JP-L23	2716717	S	0	0	24	1e-05	0	0	0	0	0	0	0	0	17	1e-05	0	0	57	2e-05	0	0	31	5e-05	0	0	0	0	0	0	0	0	0	0	0	0	0	0	0	0	0	0	37	1e-05
Haloarculaceae archaeon HArcel1	1679096	S	0	0	0	0	23	2e-05	0	0	0	0	0	0	0	0	0	0	0	0	0	0	0	0	0	0	19	3e-05	50	3e-05	16	1e-05	0	0	0	0	0	0	0	0	0	0	10	0
Halobacterium hubeiense	1407499	S	0	0	0	0	0	0	0	0	16	0	0	0	0	0	0	0	15	1e-05	0	0	0	0	0	0	0	0	0	0	0	0	0	0	0	0	0	0	0	0	0	0	0	0
Halobacterium salinarum	2242	S	157	0.00046	0	0	0	0	15	1e-05	0	0	0	0	189	0.00012	12	0	31	1e-05	0	0	60	9e-05	0	0	0	0	0	0	0	0	0	0	0	0	0	0	0	0	0	0	12	0
Halobacterium sp. DL1	751944	S	46	0.00014	0	0	0	0	0	0	0	0	0	0	83	5e-05	0	0	10	0	0	0	27	4e-05	0	0	0	0	0	0	0	0	0	0	0	0	0	0	0	0	0	0	0	0
Halobellus limi	699433	S	0	0	0	0	0	0	0	0	21	0	0	0	17	1e-05	0	0	0	0	0	0	0	0	0	0	0	0	0	0	0	0	0	0	0	0	0	0	0	0	0	0	210	3e-05
Halobiforma lacisalsi	229731	S	15	4e-05	0	0	0	0	0	0	31	0	0	0	49	3e-05	0	0	0	0	0	0	0	0	0	0	0	0	0	0	0	0	0	0	0	0	0	0	0	0	0	0	10	0
Halocynthiibacter arcticus	1579316	S	0	0	0	0	0	0	0	0	0	0	0	0	0	0	0	0	0	0	0	0	0	0	0	0	0	0	0	0	0	0	0	0	0	0	0	0	0	0	0	0	10	0
Halodesulfurarchaeum formicicum	1873524	S	0	0	0	0	0	0	0	0	0	0	0	0	22	1e-05	0	0	0	0	0	0	0	0	0	0	0	0	0	0	0	0	0	0	0	0	0	0	0	0	0	0	0	0
Haloferax alexandrinus	114529	S	52	0.00015	0	0	0	0	11	1e-05	0	0	0	0	57	4e-05	0	0	14	1e-05	0	0	20	3e-05	0	0	0	0	0	0	0	0	0	0	0	0	0	0	0	0	0	0	0	0
Haloferax gibbonsii	35746	S	0	0	0	0	0	0	0	0	0	0	0	0	45	3e-05	0	0	0	0	0	0	0	0	0	0	0	0	0	0	0	0	0	0	0	0	0	0	0	0	0	0	48	1e-05
Haloferax volcanii	2246	S	0	0	0	0	0	0	0	0	0	0	0	0	27	2e-05	0	0	0	0	0	0	0	0	0	0	0	0	0	0	0	0	0	0	0	0	0	0	0	0	0	0	0	0
Halogeometricum borinquense	60847	S	58	0.00017	0	0	0	0	0	0	0	0	0	0	75	5e-05	0	0	0	0	0	0	19	3e-05	0	0	0	0	0	0	0	0	0	0	0	0	0	0	0	0	0	0	0	0
Halomicrobium mukohataei	57705	S	36	0.00011	0	0	0	0	0	0	0	0	0	0	51	3e-05	0	0	0	0	0	0	12	2e-05	0	0	0	0	0	0	0	0	0	0	0	0	0	0	0	0	0	0	0	0
Halomicrobium sp. LC1Hm	2610902	S	0	0	0	0	0	0	0	0	0	0	0	0	15	1e-05	0	0	16	1e-05	0	0	0	0	0	0	0	0	0	0	0	0	0	0	0	0	0	0	0	0	0	0	0	0
Halomicronema hongdechloris	1209493	S	0	0	0	0	0	0	0	0	91	1e-05	0	0	0	0	0	0	0	0	0	0	0	0	0	0	0	0	0	0	0	0	0	0	0	0	0	0	0	0	0	0	0	0
Halomonas aestuarii	1897729	S	0	0	0	0	0	0	0	0	48	1e-05	0	0	22	1e-05	0	0	25	1e-05	0	0	0	0	0	0	0	0	0	0	0	0	0	0	0	0	0	0	0	0	0	0	0	0
Halomonas beimenensis	475662	S	0	0	0	0	0	0	0	0	36	1e-05	0	0	127	8e-05	0	0	0	0	0	0	0	0	0	0	0	0	13	1e-05	0	0	0	0	0	0	0	0	0	0	0	0	46	1e-05
Halomonas chromatireducens	507626	S	35	0.0001	136	4e-05	0	0	0	0	0	0	0	0	116	7e-05	0	0	0	0	0	0	27	4e-05	0	0	0	0	0	0	0	0	0	0	0	0	138	2e-05	0	0	0	0	178	3e-05
Halomonas elongata	2746	S	0	0	124	3e-05	0	0	0	0	37	1e-05	0	0	0	0	0	0	12	0	0	0	0	0	0	0	0	0	0	0	0	0	0	0	0	0	175	3e-05	0	0	0	0	57	1e-05
Halomonas huangheensis	1178482	S	0	0	211	6e-05	0	0	0	0	39	1e-05	0	0	11	1e-05	0	0	0	0	0	0	0	0	0	0	0	0	0	0	0	0	0	0	0	0	299	5e-05	0	0	0	0	0	0
Halomonas hydrothermalis	115561	S	0	0	12	0	0	0	0	0	28	0	0	0	0	0	0	0	18	1e-05	0	0	0	0	0	0	0	0	14	1e-05	11	1e-05	12	2e-05	0	0	20	0	0	0	0	0	0	0
Halomonas meridiana	29570	S	12	4e-05	32	1e-05	10	1e-05	26	1e-05	0	0	0	0	0	0	0	0	10	0	0	0	0	0	0	0	0	0	10	1e-05	0	0	47	7e-05	0	0	41	1e-05	0	0	15	0	19	0
Halomonas socia	1081866	S	22	7e-05	43	1e-05	17	1e-05	0	0	0	0	0	0	43	3e-05	0	0	19	1e-05	0	0	13	2e-05	0	0	0	0	14	1e-05	0	0	0	0	0	0	30	0	0	0	0	0	11	0
Halomonas sp. 1513	1883416	S	24	7e-05	36	1e-05	0	0	0	0	51	1e-05	0	0	149	0.0001	0	0	0	0	0	0	20	3e-05	0	0	0	0	0	0	0	0	0	0	0	0	51	1e-05	0	0	0	0	24	0
Halomonas sp. A3H3	1346287	S	0	0	16	0	0	0	0	0	0	0	0	0	17	1e-05	0	0	0	0	0	0	0	0	0	0	0	0	0	0	0	0	0	0	0	0	11	0	0	0	0	0	0	0
Halomonas sp. AM6	2661553	S	0	0	105	3e-05	0	0	0	0	0	0	0	0	0	0	0	0	0	0	0	0	0	0	0	0	0	0	0	0	0	0	0	0	0	0	209	3e-05	0	0	0	0	0	0
Halomonas sp. BC-M4-5	2497861	S	55	0.00016	89	2e-05	21	2e-05	17	1e-05	23	0	0	0	80	5e-05	0	0	15	1e-05	0	0	26	4e-05	0	0	0	0	30	2e-05	14	1e-05	11	2e-05	0	0	85	1e-05	0	0	0	0	0	0
Halomonas sp. GFAJ-1	1118153	S	0	0	177	5e-05	0	0	0	0	0	0	0	0	0	0	0	0	0	0	0	0	0	0	0	0	0	0	19	1e-05	0	0	12	2e-05	0	0	208	3e-05	0	0	0	0	0	0
Halomonas sp. GT	1971364	S	18	5e-05	104	3e-05	89	7e-05	0	0	0	0	0	0	0	0	0	0	0	0	0	0	0	0	0	0	41	7e-05	98	6e-05	55	5e-05	15	2e-05	0	0	291	5e-05	0	0	0	0	0	0
Halomonas sp. hl-4	1761789	S	0	0	0	0	0	0	0	0	0	0	0	0	0	0	10	0	0	0	0	0	0	0	0	0	0	0	0	0	0	0	0	0	0	0	0	0	0	0	0	0	0	0
Halomonas sp. HL-93	1666906	S	0	0	0	0	0	0	0	0	15	0	0	0	0	0	0	0	15	1e-05	0	0	0	0	0	0	0	0	0	0	0	0	0	0	0	0	0	0	0	0	0	0	13	0
Halomonas sp. JS92-SW72	2306583	S	0	0	0	0	39	3e-05	0	0	0	0	0	0	38	2e-05	26	0	0	0	0	0	0	0	0	0	29	5e-05	61	4e-05	25	2e-05	0	0	0	0	0	0	0	0	0	0	69	1e-05
Halomonas sp. KO116	1504981	S	0	0	0	0	22	2e-05	0	0	0	0	0	0	0	0	0	0	0	0	0	0	0	0	0	0	17	3e-05	28	2e-05	21	2e-05	0	0	0	0	0	0	0	0	0	0	0	0
Halomonas sp. N3-2A	2014541	S	0	0	113	3e-05	0	0	0	0	0	0	0	0	0	0	0	0	0	0	0	0	0	0	0	0	0	0	0	0	0	0	0	0	0	0	140	2e-05	0	0	0	0	0	0
Halomonas sp. NBT06E8	2609667	S	0	0	53	1e-05	0	0	0	0	0	0	0	0	0	0	0	0	0	0	0	0	0	0	0	0	0	0	0	0	0	0	0	0	0	0	81	1e-05	0	0	0	0	0	0
Halomonas sp. PA16-9	2576841	S	14	4e-05	33	1e-05	60	4e-05	0	0	0	0	0	0	14	1e-05	0	0	0	0	0	0	0	0	0	0	29	5e-05	58	4e-05	42	3e-05	0	0	0	0	50	1e-05	0	0	0	0	0	0
Halomonas sp. PGE1	2730360	S	0	0	76	2e-05	20	1e-05	0	0	0	0	0	0	12	1e-05	0	0	0	0	0	0	0	0	0	0	0	0	10	1e-05	0	0	0	0	0	0	170	3e-05	0	0	0	0	139	2e-05
Halomonas sp. SF2003	2136172	S	0	0	0	0	0	0	0	0	0	0	0	0	0	0	0	0	0	0	0	0	0	0	0	0	0	0	0	0	0	0	0	0	0	0	0	0	0	0	0	0	15	0
Halomonas sp. THAF12	2587849	S	0	0	10	0	18	1e-05	13	1e-05	100	2e-05	0	0	64	4e-05	20	0	26	1e-05	0	0	0	0	0	0	0	0	18	1e-05	10	1e-05	0	0	0	0	17	0	0	0	0	0	61	1e-05
Halomonas sp. THAF5a	2587844	S	388	0.00115	62	2e-05	0	0	854	0.00041	48	1e-05	0	0	128	8e-05	92	1e-05	145	6e-05	0	0	184	0.00027	0	0	0	0	10	1e-05	0	0	665	0.00095	0	0	0	0	78	6e-05	434	6e-05	171	3e-05
Halomonas sp. Y2R2	2562282	S	23	7e-05	184	5e-05	53	4e-05	21	1e-05	18	0	0	0	13	1e-05	40	1e-05	18	1e-05	0	0	0	0	0	0	25	4e-05	47	3e-05	31	3e-05	25	4e-05	0	0	177	3e-05	0	0	0	0	0	0
Halomonas subglaciescola	29571	S	42	0.00012	120	3e-05	127	9e-05	41	2e-05	0	0	0	0	84	5e-05	0	0	15	1e-05	0	0	30	4e-05	0	0	47	8e-05	164	0.0001	100	8e-05	0	0	0	0	64	1e-05	0	0	21	0	0	0
Halomonas titanicae	664683	S	0	0	38	1e-05	0	0	0	0	0	0	0	0	0	0	0	0	0	0	0	0	0	0	0	0	0	0	0	0	0	0	0	0	0	0	98	2e-05	0	0	0	0	0	0
Halopenitus persicus	1048396	S	0	0	0	0	0	0	0	0	21	0	0	0	95	6e-05	0	0	0	0	0	0	0	0	0	0	0	0	0	0	0	0	0	0	0	0	0	0	0	0	0	0	21	0
halophilic archaeon DL31	756883	S	0	0	0	0	0	0	0	0	0	0	0	0	32	2e-05	0	0	0	0	0	0	0	0	0	0	0	0	0	0	0	0	0	0	0	0	0	0	0	0	0	0	0	0
Halopiger xanaduensis	387343	S	11	3e-05	0	0	0	0	0	0	33	1e-05	0	0	20	1e-05	0	0	43	2e-05	0	0	19	3e-05	0	0	0	0	0	0	0	0	0	0	0	0	0	0	0	0	0	0	37	1e-05
Haloplanus aerogenes	660522	S	13	4e-05	0	0	0	0	0	0	0	0	0	0	14	1e-05	0	0	0	0	0	0	0	0	0	0	0	0	0	0	0	0	0	0	0	0	0	0	0	0	0	0	38	1e-05
Haloplanus rallus	1816183	S	105	0.00031	13	0	0	0	0	0	0	0	0	0	208	0.00013	0	0	23	1e-05	0	0	39	6e-05	0	0	0	0	0	0	0	0	0	0	0	0	0	0	0	0	0	0	128	2e-05
Haloplanus sp. CBA1113	1547899	S	0	0	0	0	0	0	0	0	15	0	0	0	0	0	0	0	0	0	0	0	0	0	0	0	0	0	0	0	0	0	0	0	0	0	0	0	0	0	0	0	0	0
Haloprofundus sp. MHR1	2572921	S	20	6e-05	0	0	0	0	0	0	0	0	0	0	53	3e-05	0	0	13	1e-05	0	0	13	2e-05	0	0	0	0	0	0	0	0	0	0	0	0	0	0	0	0	0	0	0	0
Halorhabdus sp. CBA1104	1380432	S	30	9e-05	0	0	0	0	0	0	0	0	0	0	42	3e-05	0	0	0	0	0	0	15	2e-05	0	0	0	0	0	0	0	0	0	0	0	0	0	0	0	0	0	0	0	0
Halorhabdus tiamatea	430914	S	0	0	34	1e-05	0	0	0	0	38	1e-05	0	0	0	0	0	0	0	0	0	0	0	0	0	0	0	0	0	0	0	0	0	0	0	0	28	0	0	0	0	0	0	0
Halorhodospira halochloris	1052	S	0	0	12	0	0	0	0	0	0	0	0	0	0	0	0	0	0	0	0	0	0	0	0	0	0	0	0	0	0	0	0	0	0	0	0	0	0	0	0	0	0	0
Halorhodospira halophila	1053	S	78	0.00023	0	0	0	0	0	0	18	0	0	0	112	7e-05	11	0	20	1e-05	0	0	23	3e-05	0	0	0	0	0	0	0	0	0	0	0	0	0	0	0	0	0	0	31	1e-05
Halorientalis sp. IM1011	1932360	S	18	5e-05	0	0	0	0	0	0	0	0	0	0	41	3e-05	0	0	0	0	0	0	10	1e-05	0	0	0	0	0	0	0	0	0	0	0	0	0	0	0	0	0	0	0	0
Halorubrum ezzemoulense	337243	S	0	0	0	0	0	0	0	0	0	0	0	0	0	0	0	0	10	0	0	0	0	0	0	0	0	0	0	0	0	0	0	0	0	0	0	0	0	0	0	0	0	0
Halorubrum lacusprofundi	2247	S	0	0	0	0	0	0	0	0	0	0	0	0	42	3e-05	0	0	0	0	0	0	0	0	0	0	0	0	0	0	0	0	11	2e-05	0	0	0	0	0	0	0	0	0	0
Halorubrum sp. BOL3-1	2497325	S	17	5e-05	0	0	0	0	0	0	52	1e-05	0	0	84	5e-05	14	0	12	0	0	0	17	3e-05	0	0	0	0	0	0	0	0	0	0	0	0	0	0	0	0	0	0	20	0
Halorubrum sp. PV6	634157	S	0	0	0	0	0	0	0	0	41	1e-05	0	0	13	1e-05	0	0	0	0	0	0	11	2e-05	0	0	0	0	0	0	0	0	0	0	0	0	0	0	0	0	0	0	87	1e-05
Halorubrum trapanicum	29284	S	11	3e-05	0	0	0	0	51	2e-05	0	0	0	0	24	2e-05	24	0	19	1e-05	0	0	0	0	0	0	0	0	0	0	0	0	43	6e-05	0	0	0	0	0	0	30	0	23	0
Halorussus sp. ZS-3	2650975	S	69	0.0002	0	0	0	0	0	0	0	0	0	0	80	5e-05	0	0	11	0	0	0	24	4e-05	0	0	0	0	0	0	0	0	0	0	0	0	0	0	0	0	0	0	0	0
Halostagnicola larsenii	353800	S	0	0	0	0	0	0	0	0	0	0	0	0	16	1e-05	0	0	18	1e-05	0	0	0	0	0	0	0	0	0	0	0	0	11	2e-05	0	0	0	0	0	0	0	0	0	0
Halostella pelagica	2583824	S	30	9e-05	0	0	0	0	0	0	0	0	0	0	24	2e-05	11	0	11	0	0	0	27	4e-05	0	0	0	0	0	0	0	0	0	0	0	0	0	0	0	0	0	0	0	0
Halotalea alkalilenta	376489	S	50	0.00015	288	8e-05	182	0.00013	43	2e-05	50	1e-05	0	0	214	0.00014	0	0	17	1e-05	0	0	34	5e-05	0	0	40	7e-05	166	0.0001	94	8e-05	35	5e-05	0	0	333	5e-05	0	0	18	0	15	0
Haloterrigena daqingensis	588898	S	0	0	0	0	0	0	0	0	0	0	0	0	0	0	0	0	0	0	0	0	0	0	0	0	0	0	0	0	0	0	0	0	0	0	0	0	0	0	0	0	0	0
Haloterrigena turkmenica	62320	S	27	8e-05	0	0	0	0	0	0	10	0	0	0	70	5e-05	0	0	0	0	0	0	0	0	0	0	0	0	0	0	0	0	0	0	0	0	0	0	0	0	0	0	68	1e-05
Halothiobacillus neapolitanus	927	S	13	4e-05	95	3e-05	0	0	54	3e-05	0	0	0	0	10	1e-05	0	0	21	1e-05	0	0	10	1e-05	0	0	0	0	0	0	0	0	36	5e-05	0	0	52	1e-05	0	0	17	0	0	0
Halothiobacillus sp. LS2	1860122	S	0	0	0	0	0	0	0	0	11	0	0	0	34	2e-05	0	0	0	0	0	0	0	0	0	0	14	2e-05	23	1e-05	15	1e-05	0	0	0	0	0	0	0	0	0	0	0	0
Halovivax ruber	387341	S	32	9e-05	0	0	0	0	23	1e-05	0	0	0	0	46	3e-05	0	0	12	0	0	0	0	0	0	0	0	0	0	0	0	0	30	4e-05	0	0	0	0	0	0	0	0	0	0
Halovulum dunhuangense	1505036	S	104	0.00031	0	0	0	0	18	1e-05	70	1e-05	11	0	262	0.00017	11	0	43	2e-05	0	0	34	5e-05	0	0	0	0	0	0	0	0	0	0	0	0	0	0	0	0	0	0	78	1e-05
Hartmannibacter diazotrophicus	1482074	S	14	4e-05	0	0	87	6e-05	16	1e-05	191	3e-05	0	0	579	0.00037	0	0	82	3e-05	0	0	11	2e-05	0	0	34	6e-05	87	5e-05	46	4e-05	12	2e-05	0	0	0	0	0	0	0	0	550	9e-05
Helicobacter heilmannii	35817	S	0	0	32	1e-05	0	0	0	0	0	0	0	0	0	0	0	0	0	0	0	0	0	0	0	0	0	0	0	0	0	0	0	0	0	0	32	1e-05	0	0	0	0	0	0
Helicobacter hepaticus	32025	S	0	0	0	0	0	0	0	0	0	0	0	0	0	0	0	0	0	0	0	0	0	0	0	0	0	0	0	0	0	0	14	2e-05	0	0	0	0	0	0	0	0	0	0
Helicobacter pylori	210	S	0	0	0	0	0	0	0	0	0	0	0	0	0	0	0	0	16	1e-05	0	0	13	2e-05	0	0	0	0	0	0	0	0	36	5e-05	0	0	0	0	0	0	25	0	0	0
Heliobacterium modesticaldum	35701	S	69	0.0002	0	0	0	0	0	0	13	0	0	0	28	2e-05	19	0	0	0	0	0	22	3e-05	0	0	0	0	0	0	0	0	0	0	0	0	0	0	0	0	0	0	0	0
Hemiselmis andersenii	464988	S	0	0	0	0	0	0	0	0	0	0	0	0	0	0	11	0	0	0	0	0	0	0	0	0	0	0	0	0	0	0	0	0	0	0	0	0	0	0	0	0	0	0
Herbaspirillum hiltneri	341045	S	67	0.0002	177	5e-05	50	4e-05	0	0	19	0	0	0	234	0.00015	13	0	11	0	0	0	35	5e-05	0	0	28	5e-05	43	3e-05	23	2e-05	0	0	0	0	274	4e-05	0	0	0	0	13	0
Herbaspirillum huttiense	863372	S	21	6e-05	0	0	216	0.00016	0	0	0	0	0	0	65	4e-05	0	0	0	0	48	2e-05	11	2e-05	0	0	83	0.00014	220	0.00014	103	9e-05	13	2e-05	0	0	0	0	0	0	0	0	0	0
Herbaspirillum robiniae	2014887	S	0	0	235	6e-05	19	1e-05	0	0	16	0	0	0	147	9e-05	0	0	0	0	114	4e-05	0	0	0	0	18	3e-05	39	2e-05	13	1e-05	16	2e-05	0	0	308	5e-05	0	0	0	0	580	9e-05
Herbaspirillum rubrisubalbicans	80842	S	0	0	165	5e-05	29	2e-05	0	0	209	3e-05	0	0	186	0.00012	0	0	16	1e-05	0	0	0	0	38	0	15	3e-05	25	2e-05	14	1e-05	32	5e-05	0	0	174	3e-05	0	0	0	0	10	0
Herbaspirillum seropedicae	964	S	0	0	25	1e-05	61	5e-05	0	0	434	7e-05	0	0	76	5e-05	0	0	25	1e-05	12	0	10	1e-05	0	0	27	5e-05	68	4e-05	36	3e-05	11	2e-05	0	0	0	0	0	0	0	0	216	4e-05
Herbaspirillum sp. meg3	2025949	S	54	0.00016	41	1e-05	48	4e-05	0	0	0	0	0	0	143	9e-05	0	0	29	1e-05	0	0	18	3e-05	11	0	22	4e-05	39	2e-05	21	2e-05	0	0	0	0	42	1e-05	0	0	0	0	0	0
Herbiconiux sp. SALV-R1	2735133	S	31	9e-05	0	0	0	0	0	0	62	1e-05	0	0	209	0.00013	0	0	22	1e-05	0	0	28	4e-05	0	0	0	0	0	0	0	0	12	2e-05	0	0	0	0	0	0	0	0	22	0
Herminiimonas arsenicoxydans	204773	S	0	0	0	0	0	0	0	0	0	0	0	0	0	0	0	0	0	0	0	0	0	0	0	0	0	0	0	0	0	0	0	0	0	0	0	0	0	0	0	0	0	0
Histophilus somni	731	S	0	0	19	1e-05	64	5e-05	0	0	0	0	0	0	0	0	0	0	0	0	0	0	0	0	0	0	29	5e-05	68	4e-05	30	2e-05	0	0	0	0	10	0	0	0	0	0	0	0
Hoeflea phototrophica	244596	S	0	0	0	0	0	0	0	0	0	0	0	0	28	2e-05	0	0	0	0	0	0	0	0	0	0	0	0	0	0	0	0	10	1e-05	0	0	0	0	0	0	0	0	108	2e-05
Hoeflea sp. IMCC20628	1620421	S	0	0	0	0	0	0	0	0	66	1e-05	0	0	29	2e-05	0	0	0	0	0	0	13	2e-05	0	0	0	0	0	0	0	0	0	0	0	0	0	0	0	0	0	0	236	4e-05
Homo sapiens	9606	S	4820	0.01427	747	0.00021	643	0.00047	1430	0.00069	203	3e-05	675	8e-05	2923	0.00189	4409	0.0007	1241	0.00051	13	0	1636	0.00241	41	1e-05	210	0.00035	669	0.00042	785	0.00065	1883	0.00268	445	0.00043	309	5e-05	357	0.00025	1335	0.00017	668	0.00011
Hoyosella subflava	639313	S	53	0.00016	0	0	0	0	0	0	59	1e-05	0	0	57	4e-05	14	0	19	1e-05	0	0	27	4e-05	0	0	0	0	0	0	0	0	0	0	0	0	0	0	0	0	0	0	0	0
Human alphaherpesvirus 1	10298	S	0	0	0	0	0	0	0	0	0	0	0	0	0	0	0	0	0	0	0	0	0	0	0	0	0	0	0	0	0	0	0	0	0	0	0	0	0	0	0	0	0	0
Human betaherpesvirus 5	10359	S	0	0	0	0	0	0	0	0	0	0	0	0	0	0	0	0	0	0	0	0	0	0	0	0	0	0	0	0	0	0	0	0	0	0	0	0	0	0	0	0	0	0
Human polyomavirus 5	1891726	S	0	0	0	0	0	0	0	0	0	0	0	0	0	0	0	0	0	0	0	0	0	0	0	0	0	0	0	0	0	0	0	0	0	0	0	0	0	0	0	0	0	0
Humibacter sp. BT305	2282656	S	0	0	0	0	0	0	0	0	10	0	0	0	12	1e-05	0	0	0	0	0	0	0	0	0	0	0	0	0	0	0	0	0	0	0	0	0	0	0	0	0	0	20	0
Humibacter sp. WJ7-1	2599293	S	0	0	0	0	0	0	0	0	83	1e-05	0	0	183	0.00012	0	0	0	0	0	0	0	0	0	0	0	0	0	0	0	0	0	0	0	0	0	0	0	0	0	0	39	1e-05
Hungateiclostridium thermocellum	1515	S	17	5e-05	0	0	0	0	80	4e-05	0	0	0	0	10	1e-05	28	0	13	1e-05	0	0	0	0	0	0	0	0	0	0	0	0	49	7e-05	0	0	0	0	0	0	49	1e-05	15	0
Hungatella hathewayi	154046	S	59	0.00017	0	0	58	4e-05	77	4e-05	0	0	0	0	44	3e-05	11	0	28	1e-05	0	0	32	5e-05	0	0	37	6e-05	71	4e-05	38	3e-05	42	6e-05	0	0	0	0	0	0	39	0	16	0
Hydrocarboniclastica marina	2259620	S	10	3e-05	0	0	13	1e-05	0	0	0	0	0	0	55	4e-05	0	0	0	0	0	0	0	0	0	0	0	0	12	1e-05	13	1e-05	0	0	0	0	0	0	0	0	0	0	0	0
Hydrogenophaga crassostreae	1763535	S	0	0	103	3e-05	0	0	0	0	0	0	0	0	0	0	0	0	0	0	0	0	0	0	0	0	0	0	0	0	0	0	0	0	0	0	167	3e-05	0	0	0	0	56	1e-05
Hydrogenophaga pseudoflava	47421	S	37	0.00011	0	0	0	0	0	0	0	0	0	0	106	7e-05	0	0	10	0	0	0	20	3e-05	0	0	0	0	0	0	0	0	0	0	0	0	0	0	0	0	0	0	35	1e-05
Hydrogenophaga sp. BA0156	2716225	S	0	0	0	0	0	0	0	0	0	0	0	0	66	4e-05	0	0	16	1e-05	0	0	0	0	0	0	0	0	0	0	0	0	14	2e-05	0	0	0	0	0	0	0	0	184	3e-05
Hydrogenophaga sp. BPS33	2651974	S	87	0.00026	0	0	0	0	21	1e-05	114	2e-05	0	0	200	0.00013	24	0	38	2e-05	0	0	35	5e-05	0	0	0	0	0	0	0	0	47	7e-05	0	0	0	0	0	0	16	0	215	3e-05
Hydrogenophaga sp. NH-16	2184519	S	0	0	13	0	0	0	0	0	0	0	0	0	0	0	12	0	0	0	0	0	0	0	0	0	0	0	0	0	0	0	0	0	0	0	0	0	0	0	0	0	17	0
Hydrogenophaga sp. PAMC20947	2565558	S	17	5e-05	21	1e-05	34	3e-05	0	0	0	0	0	0	28	2e-05	0	0	0	0	0	0	0	0	0	0	0	0	13	1e-05	14	1e-05	0	0	0	0	0	0	0	0	0	0	30	0
Hydrogenophaga sp. PBC	795665	S	0	0	0	0	14	1e-05	0	0	0	0	0	0	86	6e-05	0	0	0	0	0	0	0	0	0	0	0	0	12	1e-05	0	0	0	0	0	0	0	0	0	0	0	0	0	0
Hydrogenophaga sp. PBL-H3	434010	S	13	4e-05	0	0	0	0	0	0	0	0	0	0	24	2e-05	0	0	0	0	0	0	0	0	0	0	0	0	0	0	0	0	0	0	0	0	0	0	0	0	0	0	44	1e-05
Hydrogenophaga sp. RAC07	1842537	S	0	0	0	0	0	0	0	0	33	1e-05	0	0	142	9e-05	0	0	26	1e-05	0	0	0	0	0	0	0	0	0	0	0	0	14	2e-05	0	0	0	0	0	0	0	0	119	2e-05
Hydrogenophilus thermoluteolus	297	S	16	5e-05	21	1e-05	0	0	0	0	13	0	0	0	21	1e-05	0	0	0	0	0	0	0	0	0	0	0	0	0	0	0	0	0	0	0	0	31	1e-05	0	0	0	0	66	1e-05
Hylemonella gracilis	80880	S	19	6e-05	0	0	14	1e-05	0	0	0	0	0	0	39	3e-05	0	0	16	1e-05	0	0	14	2e-05	0	0	0	0	20	1e-05	11	1e-05	16	2e-05	0	0	0	0	0	0	0	0	0	0
Hymenobacter jejuensis	2502781	S	0	0	0	0	0	0	0	0	25	0	0	0	0	0	0	0	0	0	0	0	0	0	0	0	0	0	0	0	0	0	0	0	0	0	0	0	0	0	0	0	51	1e-05
Hymenobacter nivis	1850093	S	0	0	0	0	0	0	0	0	0	0	0	0	32	2e-05	0	0	0	0	0	0	0	0	0	0	0	0	0	0	0	0	0	0	0	0	0	0	0	0	0	0	54	1e-05
Hymenobacter oligotrophus	2319843	S	0	0	0	0	0	0	0	0	10	0	0	0	0	0	0	0	0	0	0	0	0	0	0	0	0	0	0	0	0	0	0	0	0	0	0	0	0	0	0	0	21	0
Hymenobacter sedentarius	1411621	S	0	0	0	0	0	0	36	2e-05	24	0	0	0	44	3e-05	27	0	13	1e-05	0	0	0	0	0	0	0	0	0	0	0	0	44	6e-05	0	0	0	0	0	0	21	0	11	0
Hymenobacter sp. 17J36-26	2496028	S	0	0	0	0	0	0	11	1e-05	0	0	0	0	0	0	0	0	0	0	0	0	0	0	0	0	0	0	0	0	0	0	17	2e-05	0	0	0	0	0	0	0	0	0	0
Hymenobacter sp. APR13	1356852	S	0	0	48	1e-05	0	0	0	0	0	0	0	0	0	0	0	0	0	0	0	0	10	1e-05	0	0	0	0	0	0	0	0	0	0	0	0	77	1e-05	0	0	0	0	0	0
Hymenobacter sp. BRD72	2615203	S	0	0	0	0	10	1e-05	0	0	0	0	0	0	40	3e-05	0	0	0	0	0	0	0	0	0	0	0	0	12	1e-05	0	0	0	0	0	0	0	0	0	0	0	0	0	0
Hymenobacter sp. BT18	2724192	S	0	0	36	1e-05	0	0	20	1e-05	0	0	0	0	15	1e-05	0	0	0	0	0	0	0	0	0	0	0	0	0	0	0	0	16	2e-05	0	0	50	1e-05	0	0	17	0	0	0
Hymenobacter sp. BT182	2697562	S	87	0.00026	40	1e-05	0	0	17	1e-05	149	2e-05	0	0	123	8e-05	0	0	11	0	0	0	30	4e-05	0	0	0	0	0	0	0	0	0	0	0	0	43	1e-05	0	0	0	0	17	0
Hymenobacter sp. DG01	2584940	S	0	0	10	0	0	0	0	0	24	0	0	0	49	3e-05	0	0	24	1e-05	0	0	0	0	0	0	0	0	0	0	0	0	0	0	0	0	24	0	0	0	0	0	12	0
Hymenobacter sp. DG25B	1385664	S	83	0.00025	0	0	0	0	54	3e-05	0	0	0	0	60	4e-05	0	0	10	0	0	0	28	4e-05	0	0	0	0	0	0	0	0	0	0	0	0	0	0	0	0	36	0	12	0
Hymenobacter sp. HDW8	2714932	S	0	0	20	1e-05	0	0	11	1e-05	0	0	0	0	0	0	0	0	0	0	0	0	0	0	0	0	0	0	0	0	0	0	0	0	0	0	0	0	0	0	0	0	0	0
Hymenobacter sp. PAMC 26554	1484116	S	0	0	38	1e-05	0	0	0	0	122	2e-05	0	0	10	1e-05	0	0	0	0	0	0	0	0	0	0	0	0	0	0	0	0	0	0	0	0	72	1e-05	0	0	0	0	0	0
Hymenobacter sp. PAMC 26628	1484118	S	0	0	0	0	20	1e-05	0	0	24	0	0	0	18	1e-05	0	0	0	0	0	0	0	0	0	0	0	0	21	1e-05	11	1e-05	0	0	0	0	0	0	0	0	0	0	0	0
Hymenobacter sp. TS19	2735321	S	0	0	0	0	0	0	12	1e-05	0	0	0	0	0	0	0	0	0	0	0	0	0	0	0	0	0	0	0	0	0	0	17	2e-05	0	0	0	0	0	0	0	0	18	0
Hymenobacter swuensis	1446467	S	15	4e-05	25	1e-05	0	0	43	2e-05	0	0	0	0	18	1e-05	0	0	14	1e-05	0	0	10	1e-05	0	0	0	0	0	0	0	0	32	5e-05	0	0	0	0	0	0	23	0	19	0
Hypericibacter adhaerens	2602016	S	73	0.00022	0	0	0	0	19	1e-05	320	5e-05	0	0	345	0.00022	15	0	85	3e-05	0	0	43	6e-05	0	0	0	0	0	0	0	0	15	2e-05	0	0	0	0	0	0	0	0	342	6e-05
Hypericibacter terrae	2602015	S	0	0	12	0	0	0	0	0	31	0	0	0	209	0.00013	0	0	12	0	0	0	0	0	0	0	0	0	0	0	0	0	0	0	0	0	0	0	0	0	0	0	219	4e-05
Hyphomicrobium denitrificans	53399	S	18	5e-05	157	4e-05	0	0	0	0	11	0	16	0	176	0.00011	0	0	23	1e-05	0	0	14	2e-05	0	0	0	0	0	0	0	0	32	5e-05	0	0	187	3e-05	0	0	0	0	930	0.00015
Hyphomicrobium nitrativorans	1427356	S	14	4e-05	0	0	0	0	0	0	0	0	0	0	116	7e-05	0	0	0	0	0	0	17	3e-05	0	0	0	0	0	0	0	0	0	0	0	0	0	0	0	0	0	0	37	1e-05
Hyphomicrobium sp. MC1	717785	S	24	7e-05	0	0	0	0	0	0	24	0	0	0	114	7e-05	0	0	19	1e-05	0	0	16	2e-05	0	0	0	0	0	0	0	0	10	1e-05	0	0	0	0	0	0	0	0	226	4e-05
Hyphomonas neptunium	81032	S	22	7e-05	38	1e-05	0	0	0	0	283	4e-05	0	0	54	3e-05	0	0	0	0	0	0	10	1e-05	0	0	0	0	0	0	0	0	0	0	0	0	25	0	0	0	0	0	68	1e-05
Hyphomonas sp. CACIAM 19H1	1873716	S	0	0	98	3e-05	0	0	0	0	159	3e-05	0	0	0	0	0	0	0	0	0	0	0	0	0	0	0	0	0	0	0	0	0	0	0	0	140	2e-05	0	0	0	0	77	1e-05
Hyphomonas sp. Mor2	1906738	S	0	0	0	0	0	0	0	0	32	1e-05	0	0	37	2e-05	0	0	0	0	0	0	0	0	0	0	0	0	0	0	0	0	0	0	0	0	0	0	0	0	0	0	10	0
Iamiaceae bacterium SCSIO 58843	2664374	S	49	0.00015	0	0	0	0	0	0	53	1e-05	0	0	120	8e-05	0	0	15	1e-05	0	0	17	3e-05	0	0	0	0	0	0	0	0	0	0	0	0	21	0	0	0	0	0	19	0
Idiomarina andamanensis	1940690	S	0	0	0	0	14	1e-05	0	0	0	0	0	0	0	0	0	0	0	0	0	0	0	0	0	0	0	0	17	1e-05	10	1e-05	0	0	0	0	0	0	0	0	0	0	0	0
Idiomarina loihiensis	135577	S	0	0	50	1e-05	0	0	0	0	0	0	0	0	0	0	0	0	0	0	0	0	0	0	0	0	0	0	0	0	0	0	0	0	0	0	35	1e-05	0	0	0	0	0	0
Idiomarina piscisalsi	1096243	S	0	0	0	0	0	0	0	0	0	0	0	0	0	0	0	0	0	0	0	0	0	0	0	0	0	0	0	0	0	0	10	1e-05	0	0	0	0	0	0	12	0	0	0
Idiomarina sp. OT37-5b	2100422	S	0	0	57	2e-05	0	0	0	0	0	0	0	0	0	0	0	0	0	0	0	0	0	0	0	0	0	0	0	0	0	0	0	0	0	0	45	1e-05	0	0	0	0	0	0
Idiomarina sp. X4	2055892	S	0	0	28	1e-05	0	0	0	0	0	0	0	0	0	0	0	0	0	0	0	0	0	0	0	0	0	0	0	0	0	0	0	0	0	0	10	0	0	0	0	0	0	0
Ilumatobacter coccineus	467094	S	32	9e-05	0	0	0	0	58	3e-05	19	0	0	0	21	1e-05	0	0	22	1e-05	0	0	17	3e-05	0	0	0	0	0	0	0	0	34	5e-05	0	0	0	0	0	0	42	1e-05	209	3e-05
Immundisolibacter cernigliae	1810504	S	0	0	130	4e-05	0	0	20	1e-05	0	0	0	0	41	3e-05	0	0	10	0	0	0	12	2e-05	0	0	0	0	10	1e-05	0	0	36	5e-05	0	0	226	4e-05	0	0	0	0	40	1e-05
Indioceanicola profundi	2220096	S	0	0	0	0	0	0	32	2e-05	144	2e-05	13	0	296	0.00019	0	0	19	1e-05	0	0	11	2e-05	0	0	0	0	0	0	0	0	32	5e-05	0	0	0	0	0	0	14	0	575	9e-05
Inhella inkyongensis	392593	S	0	0	0	0	0	0	0	0	0	0	0	0	32	2e-05	0	0	0	0	0	0	0	0	0	0	0	0	0	0	0	0	0	0	0	0	0	0	0	0	0	0	201	3e-05
Intrasporangium calvum	53358	S	85	0.00025	0	0	0	0	0	0	0	0	0	0	98	6e-05	0	0	18	1e-05	0	0	29	4e-05	0	0	0	0	0	0	0	0	18	3e-05	0	0	0	0	0	0	0	0	234	4e-05
Isoptericola dokdonensis	372663	S	147	0.00044	10	0	0	0	10	0	0	0	0	0	281	0.00018	12	0	31	1e-05	0	0	65	0.0001	0	0	0	0	0	0	0	0	0	0	0	0	0	0	10	1e-05	0	0	42	1e-05
Isoptericola variabilis	139208	S	0	0	0	0	0	0	0	0	0	0	0	0	158	0.0001	0	0	0	0	0	0	12	2e-05	0	0	0	0	0	0	0	0	0	0	0	0	0	0	0	0	0	0	54	1e-05
Isosphaera pallida	128	S	77	0.00023	0	0	0	0	0	0	0	0	0	0	124	8e-05	0	0	16	1e-05	0	0	24	4e-05	0	0	0	0	0	0	0	0	0	0	0	0	0	0	0	0	0	0	93	2e-05
Izhakiella sp. KSNA2	2579935	S	0	0	6703	0.00185	5664	0.00418	0	0	16	0	0	0	68	4e-05	25	0	0	0	388	0.00014	182	0.00027	140	2e-05	2549	0.0043	7146	0.00447	3610	0.003	0	0	0	0	9670	0.00156	0	0	0	0	0	0
Janibacter indicus	857417	S	0	0	0	0	0	0	28	1e-05	126	2e-05	0	0	136	9e-05	0	0	0	0	0	0	0	0	0	0	0	0	0	0	0	0	0	0	0	0	0	0	0	0	0	0	70	1e-05
Janibacter limosus	53458	S	69	0.0002	0	0	0	0	32	2e-05	0	0	0	0	141	9e-05	0	0	23	1e-05	0	0	30	4e-05	0	0	0	0	0	0	0	0	0	0	0	0	0	0	0	0	0	0	183	3e-05
Janibacter melonis	262209	S	0	0	0	0	13	1e-05	0	0	22	0	0	0	70	5e-05	0	0	18	1e-05	0	0	17	3e-05	0	0	0	0	16	1e-05	0	0	0	0	0	0	0	0	0	0	0	0	36	1e-05
Jannaschia sp. CCS1	290400	S	15	4e-05	0	0	0	0	0	0	53	1e-05	0	0	25	2e-05	0	0	0	0	0	0	0	0	0	0	0	0	0	0	0	0	0	0	0	0	0	0	0	0	0	0	84	1e-05
Janthinobacterium agaricidamnosum	55508	S	0	0	93	3e-05	30	2e-05	0	0	395	6e-05	0	0	69	4e-05	0	0	37	2e-05	0	0	11	2e-05	0	0	16	3e-05	32	2e-05	23	2e-05	15	2e-05	0	0	125	2e-05	0	0	0	0	44	1e-05
Janthinobacterium sp. 1_2014MBL_MicDiv	1644131	S	0	0	39	1e-05	0	0	0	0	52	1e-05	0	0	39	3e-05	0	0	0	0	0	0	0	0	0	0	0	0	0	0	0	0	0	0	0	0	33	1e-05	0	0	0	0	0	0
Janthinobacterium sp. 17J80-10	2497863	S	0	0	12	0	32	2e-05	0	0	35	1e-05	0	0	11	1e-05	0	0	0	0	0	0	0	0	0	0	31	5e-05	60	4e-05	18	1e-05	0	0	0	0	15	0	0	0	0	0	16	0
Janthinobacterium sp. LM6	1938606	S	0	0	0	0	0	0	0	0	49	1e-05	0	0	62	4e-05	0	0	0	0	0	0	0	0	0	0	0	0	0	0	0	0	0	0	0	0	0	0	0	0	0	0	12	0
Janthinobacterium sp. Marseille	375286	S	0	0	0	0	0	0	0	0	0	0	0	0	16	1e-05	0	0	0	0	0	0	0	0	0	0	0	0	0	0	0	0	0	0	0	0	0	0	0	0	0	0	0	0
Janthinobacterium sp. SNU WT3	2590869	S	0	0	0	0	0	0	0	0	0	0	0	0	0	0	0	0	0	0	0	0	0	0	0	0	0	0	0	0	0	0	0	0	0	0	0	0	0	0	0	0	12	0
Janthinobacterium svalbardensis	368607	S	0	0	0	0	0	0	0	0	125	2e-05	0	0	16	1e-05	0	0	0	0	0	0	0	0	0	0	0	0	0	0	0	0	0	0	0	0	0	0	0	0	0	0	0	0
Jatrophihabitans sp. GAS493	1907575	S	0	0	0	0	0	0	0	0	0	0	0	0	33	2e-05	0	0	0	0	0	0	0	0	0	0	0	0	0	0	0	0	10	1e-05	0	0	0	0	0	0	0	0	0	0
Jeongeupia sp. USM3	1906741	S	30	9e-05	0	0	0	0	0	0	68	1e-05	0	0	146	9e-05	0	0	35	1e-05	0	0	12	2e-05	50	1e-05	0	0	0	0	0	0	0	0	0	0	0	0	0	0	0	0	31	1e-05
Jeotgalibaca arthritidis	1868794	S	0	0	0	0	0	0	0	0	0	0	0	0	0	0	0	0	0	0	0	0	0	0	0	0	0	0	0	0	0	0	0	0	0	0	11	0	0	0	0	0	0	0
Jeotgalibaca dankookensis	708126	S	0	0	0	0	0	0	0	0	0	0	0	0	0	0	0	0	0	0	0	0	0	0	0	0	0	0	0	0	0	0	0	0	0	0	0	0	0	0	0	0	0	0
Jeotgalibaca porci	1868793	S	0	0	0	0	0	0	0	0	0	0	0	0	0	0	0	0	0	0	0	0	0	0	0	0	0	0	0	0	0	0	0	0	0	0	0	0	0	0	0	0	0	0
Jeotgalibaca sp. H21T32	2496265	S	0	0	0	0	0	0	0	0	0	0	0	0	0	0	0	0	0	0	0	0	0	0	0	0	0	0	0	0	0	0	0	0	0	0	0	0	0	0	0	0	0	0
Jeotgalibaca sp. PTS2502	1903686	S	0	0	0	0	0	0	0	0	0	0	0	0	0	0	0	0	0	0	0	0	0	0	0	0	0	0	0	0	0	0	0	0	0	0	0	0	0	0	59	1e-05	0	0
Jeotgalibacillus malaysiensis	1508404	S	0	0	0	0	0	0	12	1e-05	0	0	0	0	0	0	0	0	0	0	26	1e-05	0	0	0	0	0	0	0	0	0	0	32	5e-05	0	0	0	0	0	0	0	0	0	0
Jiangella alkaliphila	419479	S	0	0	0	0	0	0	0	0	108	2e-05	0	0	150	0.0001	0	0	19	1e-05	0	0	23	3e-05	0	0	0	0	0	0	0	0	10	1e-05	0	0	0	0	0	0	0	0	159	3e-05
Jiangella sp. DSM 45060	1798224	S	17	5e-05	0	0	0	0	0	0	200	3e-05	0	0	352	0.00023	0	0	0	0	0	0	11	2e-05	0	0	0	0	0	0	0	0	0	0	0	0	0	0	0	0	0	0	196	3e-05
Jonesia denitrificans	43674	S	12	4e-05	0	0	0	0	45	2e-05	0	0	0	0	22	1e-05	31	0	14	1e-05	0	0	24	4e-05	0	0	0	0	0	0	0	0	32	5e-05	0	0	0	0	0	0	18	0	13	0
Jonquetella anthropi	428712	S	79	0.00023	10	0	0	0	0	0	18	0	0	0	57	4e-05	0	0	0	0	0	0	22	3e-05	0	0	0	0	0	0	0	0	0	0	0	0	0	0	0	0	0	0	34	1e-05
Kangiella koreensis	261964	S	0	0	0	0	0	0	0	0	0	0	0	0	0	0	0	0	0	0	0	0	0	0	0	0	0	0	10	1e-05	0	0	0	0	0	0	0	0	0	0	0	0	0	0
Kangiella profundi	1561924	S	0	0	0	0	0	0	0	0	0	0	0	0	0	0	0	0	0	0	0	0	0	0	0	0	0	0	0	0	0	0	0	0	0	0	0	0	0	0	0	0	11	0
Kangiella sediminilitoris	1144748	S	0	0	0	0	10	1e-05	0	0	0	0	0	0	0	0	0	0	0	0	0	0	0	0	0	0	0	0	0	0	0	0	0	0	0	0	12	0	0	0	0	0	0	0
Kazachstania africana	432096	S	34	0.0001	10	0	0	0	152	7e-05	0	0	0	0	11	1e-05	38	1e-05	52	2e-05	0	0	51	8e-05	0	0	0	0	0	0	0	0	143	0.0002	0	0	0	0	21	1e-05	87	1e-05	25	0
Kazachstania naganishii	588726	S	363	0.00107	46	1e-05	0	0	201	0.0001	0	0	0	0	306	0.0002	55	1e-05	139	6e-05	0	0	161	0.00024	0	0	0	0	0	0	0	0	180	0.00026	0	0	22	0	26	2e-05	109	1e-05	48	1e-05
Kerstersia gyiorum	206506	S	0	0	28	1e-05	76	6e-05	0	0	0	0	0	0	10	1e-05	0	0	0	0	0	0	0	0	0	0	40	7e-05	140	9e-05	58	5e-05	0	0	0	0	28	0	0	0	0	0	80	1e-05
Ketogulonicigenium robustum	92947	S	0	0	0	0	21	2e-05	0	0	14	0	0	0	59	4e-05	0	0	0	0	0	0	0	0	0	0	0	0	0	0	0	0	0	0	0	0	0	0	0	0	0	0	69	1e-05
Ketogulonicigenium vulgare	92945	S	0	0	20	1e-05	81	6e-05	0	0	55	1e-05	0	0	15	1e-05	0	0	0	0	0	0	0	0	0	0	38	6e-05	96	6e-05	54	4e-05	0	0	0	0	20	0	0	0	0	0	52	1e-05
Kibdelosporangium phytohabitans	860235	S	78	0.00023	21	1e-05	0	0	0	0	167	3e-05	0	0	193	0.00012	0	0	45	2e-05	0	0	33	5e-05	0	0	0	0	0	0	0	0	12	2e-05	0	0	0	0	0	0	0	0	128	2e-05
Kineobactrum sp. M2	2708301	S	0	0	53	1e-05	15	1e-05	0	0	0	0	0	0	18	1e-05	0	0	0	0	0	0	0	0	0	0	0	0	0	0	12	1e-05	0	0	0	0	87	1e-05	0	0	0	0	0	0
Kineococcus radiotolerans	131568	S	147	0.00044	57	2e-05	0	0	13	1e-05	37	1e-05	0	0	300	0.00019	0	0	20	1e-05	0	0	52	8e-05	0	0	0	0	0	0	0	0	20	3e-05	0	0	41	1e-05	12	1e-05	0	0	283	5e-05
Kingella kingae	504	S	0	0	0	0	18	1e-05	0	0	0	0	0	0	0	0	0	0	0	0	0	0	0	0	0	0	12	2e-05	35	2e-05	0	0	0	0	0	0	0	0	0	0	0	0	0	0
Kiritimatiella glycovorans	1307763	S	0	0	0	0	0	0	0	0	0	0	0	0	14	1e-05	0	0	0	0	0	0	0	0	0	0	0	0	0	0	0	0	0	0	0	0	0	0	0	0	0	0	42	1e-05
Kiritimatiellaeota bacterium S-5007	2697043	S	83	0.00025	13	0	0	0	0	0	0	0	0	0	94	6e-05	0	0	14	1e-05	0	0	25	4e-05	0	0	0	0	0	0	0	0	0	0	0	0	0	0	0	0	0	0	0	0
Kitasatospora albolonga	68173	S	0	0	0	0	0	0	0	0	12	0	0	0	100	6e-05	0	0	14	1e-05	0	0	0	0	0	0	0	0	0	0	0	0	0	0	0	0	0	0	0	0	0	0	277	4e-05
Kitasatospora aureofaciens	1894	S	0	0	0	0	0	0	0	0	0	0	0	0	11	1e-05	0	0	0	0	0	0	0	0	0	0	0	0	0	0	0	0	0	0	0	0	0	0	0	0	0	0	0	0
Kitasatospora setae	2066	S	54	0.00016	31	1e-05	0	0	28	1e-05	149	2e-05	0	0	343	0.00022	0	0	81	3e-05	0	0	51	8e-05	0	0	0	0	0	0	0	0	26	4e-05	0	0	0	0	15	1e-05	12	0	133	2e-05
Kitasatospora sp. MMS16-BH015	2018025	S	15	4e-05	103	3e-05	0	0	0	0	23	0	0	0	164	0.00011	0	0	52	2e-05	0	0	29	4e-05	0	0	0	0	0	0	0	0	0	0	0	0	89	1e-05	0	0	0	0	27	0
Klebsiella aerogenes	548	S	0	0	12062	0.00333	8880	0.00655	0	0	41	1e-05	0	0	15	1e-05	61	1e-05	12	0	683	0.00025	6232	0.00918	7746	0.00097	3910	0.00659	14069	0.00881	382545	0.31757	11	2e-05	6163	0.00599	19821	0.0032	0	0	18	0	0	0
Klebsiella grimontii	2058152	S	0	0	0	0	0	0	0	0	0	0	0	0	0	0	0	0	0	0	0	0	106	0.00016	45	1e-05	0	0	0	0	0	0	0	0	0	0	0	0	0	0	0	0	0	0
Klebsiella huaxiensis	2153354	S	0	0	3912	0.00108	2420	0.00179	0	0	57	1e-05	0	0	0	0	10	0	0	0	214	8e-05	1702	0.00251	1284	0.00016	1009	0.0017	2413	0.00151	1514	0.00126	0	0	1457	0.00142	5736	0.00093	0	0	0	0	10	0
Klebsiella michiganensis	1134687	S	0	0	5915	0.00163	3262	0.00241	0	0	101	2e-05	0	0	0	0	17	0	16	1e-05	1155	0.00042	677	0.001	1267	0.00016	1480	0.0025	3831	0.0024	3186	0.00264	13	2e-05	1616	0.00157	9191	0.00149	0	0	0	0	20	0
Klebsiella oxytoca	571	S	0	0	10689	0.00295	7082	0.00523	27	1e-05	0	0	0	0	0	0	50	1e-05	0	0	1936	0.0007	2285	0.00337	1706	0.00021	3121	0.00526	8739	0.00547	4797	0.00398	14	2e-05	6413	0.00623	16957	0.00274	0	0	18	0	51	1e-05
Klebsiella pneumoniae	573	S	109	0.00032	21046	0.00581	11895	0.00878	16	1e-05	0	0	0	0	48	3e-05	338	5e-05	20	1e-05	8828	0.00321	67543	0.0995	55003	0.00687	14037	0.02367	16985	0.01063	11819	0.00981	14	2e-05	94030	0.09141	33432	0.0054	0	0	0	0	49	1e-05
Klebsiella quasipneumoniae	1463165	S	22	7e-05	2812	0.00078	2626	0.00194	0	0	1397	0.00022	0	0	22	1e-05	8186	0.0013	12	0	193	7e-05	303155	0.44659	184595	0.02305	1029	0.00173	2673	0.00167	2761	0.00229	20	3e-05	431733	0.41969	3887	0.00063	0	0	10105	0.00129	110	2e-05
Klebsiella quasivariicola	2026240	S	0	0	3824	0.00106	51	4e-05	0	0	0	0	0	0	0	0	0	0	0	0	21	1e-05	498	0.00073	368	5e-05	17	3e-05	73	5e-05	114	9e-05	0	0	1174	0.00114	5765	0.00093	0	0	0	0	0	0
Klebsiella sp. FDAARGOS_511	2488567	S	53	0.00016	1222	0.00034	1450	0.00107	0	0	0	0	0	0	51	3e-05	36	1e-05	0	0	357	0.00013	410	0.0006	390	5e-05	635	0.00107	1624	0.00102	889	0.00074	0	0	823	0.0008	2074	0.00034	0	0	0	0	0	0
Klebsiella sp. LTGPAF-6F	1905288	S	0	0	0	0	0	0	0	0	0	0	0	0	0	0	0	0	0	0	920	0.00033	0	0	0	0	0	0	0	0	0	0	0	0	0	0	0	0	0	0	0	0	0	0
Klebsiella sp. LY	2015795	S	0	0	109	3e-05	270	0.0002	0	0	0	0	0	0	0	0	0	0	0	0	0	0	18777	0.02766	11347	0.00142	98	0.00017	233	0.00015	183	0.00015	0	0	35811	0.03481	143	2e-05	0	0	0	0	0	0
Klebsiella sp. M5al	1934254	S	0	0	223	6e-05	72	5e-05	0	0	0	0	0	0	0	0	0	0	0	0	0	0	282	0.00042	191	2e-05	47	8e-05	102	6e-05	249	0.00021	0	0	0	0	267	4e-05	0	0	0	0	0	0
Klebsiella sp. MPUS7	2697371	S	0	0	82	2e-05	51	4e-05	0	0	0	0	0	0	0	0	0	0	0	0	0	0	121	0.00018	73	1e-05	56	9e-05	137	9e-05	54	4e-05	0	0	62	6e-05	120	2e-05	0	0	0	0	0	0
Klebsiella sp. P1CD1	2267618	S	61	0.00018	53	1e-05	28	2e-05	0	0	0	0	0	0	47	3e-05	0	0	0	0	0	0	303	0.00045	205	3e-05	10	2e-05	21	1e-05	25	2e-05	0	0	0	0	79	1e-05	0	0	0	0	0	0
Klebsiella sp. PO552	1972757	S	0	0	422	0.00012	0	0	0	0	0	0	0	0	0	0	0	0	0	0	15	1e-05	553	0.00081	328	4e-05	0	0	0	0	0	0	0	0	592	0.00058	700	0.00011	0	0	0	0	0	0
Klebsiella variicola	244366	S	0	0	3812	0.00105	2393	0.00177	0	0	0	0	0	0	39	3e-05	35	1e-05	0	0	380	0.00014	8602	0.01267	6632	0.00083	1205	0.00203	2848	0.00178	3997	0.00332	13	2e-05	49008	0.04764	6092	0.00098	0	0	0	0	46	1e-05
Kluyvera intermedia	61648	S	0	0	5491	0.00151	2547	0.00188	0	0	0	0	0	0	0	0	11	0	0	0	244	9e-05	233	0.00034	1587	0.0002	1050	0.00177	2901	0.00182	1534	0.00127	0	0	257	0.00025	8335	0.00135	0	0	0	0	0	0
Kluyvera sp. PO2S7	2705459	S	0	0	6045	0.00167	2614	0.00193	0	0	0	0	0	0	0	0	0	0	0	0	489	0.00018	170	0.00025	250	3e-05	1068	0.0018	3135	0.00196	1534	0.00127	0	0	505	0.00049	9136	0.00148	0	0	0	0	0	0
Kluyveromyces lactis	28985	S	30	9e-05	0	0	0	0	99	5e-05	0	0	0	0	13	1e-05	20	0	51	2e-05	0	0	30	4e-05	0	0	0	0	0	0	0	0	94	0.00013	0	0	0	0	13	1e-05	45	1e-05	13	0
Kluyveromyces marxianus	4911	S	73	0.00022	12	0	0	0	63	3e-05	0	0	0	0	71	5e-05	0	0	69	3e-05	0	0	104	0.00015	0	0	0	0	0	0	0	0	126	0.00018	0	0	0	0	10	1e-05	52	1e-05	20	0
Kocuria flava	446860	S	0	0	15	0	0	0	68	3e-05	28	0	0	0	156	0.0001	0	0	0	0	0	0	0	0	0	0	0	0	0	0	0	0	0	0	0	0	18	0	10	1e-05	0	0	0	0
Kocuria indica	1049583	S	0	0	0	0	0	0	127	6e-05	0	0	0	0	0	0	0	0	0	0	0	0	0	0	0	0	0	0	0	0	0	0	0	0	0	0	0	0	0	0	0	0	0	0
Kocuria palustris	71999	S	0	0	0	0	0	0	285352	0.13719	0	0	0	0	14	1e-05	0	0	0	0	0	0	0	0	0	0	0	0	0	0	0	0	0	0	0	0	0	0	0	0	0	0	33	1e-05
Kocuria rhizophila	72000	S	0	0	0	0	0	0	92	4e-05	0	0	0	0	0	0	0	0	0	0	0	0	0	0	0	0	0	0	0	0	0	0	0	0	0	0	0	0	0	0	0	0	0	0
Kocuria rosea	1275	S	0	0	0	0	0	0	306	0.00015	0	0	0	0	96	6e-05	0	0	0	0	0	0	16	2e-05	0	0	0	0	0	0	0	0	10	1e-05	0	0	0	0	0	0	0	0	0	0
Kocuria sp. BT304	1702043	S	0	0	0	0	0	0	33	2e-05	0	0	0	0	0	0	0	0	0	0	0	0	0	0	0	0	0	0	0	0	0	0	0	0	0	0	0	0	0	0	0	0	0	0
Kocuria sp. KD4	2719588	S	0	0	0	0	0	0	85	4e-05	0	0	0	0	0	0	0	0	0	0	0	0	0	0	0	0	0	0	0	0	0	0	0	0	0	0	0	0	0	0	0	0	0	0
Kocuria turfanensis	388357	S	0	0	0	0	0	0	84	4e-05	0	0	0	0	67	4e-05	0	0	0	0	15	1e-05	0	0	0	0	0	0	0	0	0	0	0	0	0	0	0	0	0	0	0	0	20	0
Komagataeibacter europaeus	33995	S	0	0	0	0	0	0	0	0	14	0	0	0	0	0	0	0	0	0	0	0	0	0	0	0	0	0	0	0	0	0	0	0	0	0	0	0	0	0	0	0	0	0
Komagataeibacter hansenii	436	S	20	6e-05	0	0	0	0	12	1e-05	12	0	0	0	0	0	0	0	11	0	0	0	0	0	0	0	0	0	0	0	0	0	33	5e-05	0	0	0	0	0	0	0	0	19	0
Komagataeibacter medellinensis	1177712	S	0	0	0	0	0	0	0	0	0	0	0	0	11	1e-05	0	0	0	0	0	0	0	0	0	0	0	0	0	0	0	0	0	0	0	0	0	0	0	0	0	0	0	0
Komagataeibacter nataicola	265960	S	0	0	0	0	0	0	0	0	33	1e-05	0	0	40	3e-05	0	0	0	0	0	0	0	0	0	0	0	0	0	0	0	0	0	0	0	0	0	0	0	0	0	0	0	0
Komagataeibacter oboediens	65958	S	0	0	0	0	165	0.00012	0	0	11	0	0	0	17	1e-05	0	0	0	0	0	0	0	0	0	0	92	0.00016	224	0.00014	104	9e-05	0	0	0	0	0	0	0	0	0	0	125	2e-05
Komagataeibacter rhaeticus	215221	S	0	0	0	0	0	0	0	0	0	0	0	0	0	0	0	0	16	1e-05	0	0	0	0	0	0	0	0	0	0	0	0	0	0	0	0	0	0	0	0	0	0	13	0
Komagataeibacter saccharivorans	265959	S	0	0	0	0	0	0	0	0	0	0	0	0	10	1e-05	0	0	54	2e-05	0	0	0	0	0	0	0	0	0	0	0	0	0	0	0	0	0	0	0	0	0	0	301	5e-05
Komagataeibacter xylinus	28448	S	70	0.00021	19	1e-05	71	5e-05	0	0	12	0	0	0	220	0.00014	0	0	27	1e-05	0	0	36	5e-05	0	0	25	4e-05	91	6e-05	50	4e-05	15	2e-05	0	0	0	0	0	0	0	0	232	4e-05
Komagataella phaffii	460519	S	114	0.00034	19	1e-05	0	0	362	0.00017	0	0	0	0	74	5e-05	69	1e-05	85	3e-05	0	0	76	0.00011	0	0	0	0	0	0	0	0	180	0.00026	0	0	0	0	14	1e-05	191	2e-05	61	1e-05
Kosakonia arachidis	551989	S	0	0	4145	0.00114	3890	0.00287	0	0	0	0	0	0	0	0	15	0	0	0	2154	0.00078	505	0.00074	486	6e-05	1731	0.00292	4392	0.00275	2227	0.00185	0	0	140	0.00014	6045	0.00098	0	0	0	0	0	0
Kosakonia cowanii	208223	S	0	0	8973	0.00248	7555	0.00558	12	1e-05	0	0	0	0	14	1e-05	33	1e-05	0	0	1535	0.00056	108	0.00016	531	7e-05	3306	0.00557	8828	0.00553	4476	0.00372	0	0	164	0.00016	14569	0.00235	0	0	0	0	0	0
Kosakonia oryzae	497725	S	0	0	2699	0.00074	2132	0.00157	0	0	0	0	0	0	0	0	33	1e-05	0	0	2619	0.00095	139	0.0002	314	4e-05	1066	0.0018	2865	0.00179	1341	0.00111	0	0	133	0.00013	4404	0.00071	0	0	0	0	0	0
Kosakonia radicincitans	283686	S	0	0	1504	0.00041	292	0.00022	0	0	0	0	0	0	0	0	0	0	0	0	441	0.00016	556	0.00082	311	4e-05	100	0.00017	272	0.00017	203	0.00017	0	0	79	8e-05	1845	0.0003	0	0	0	0	0	0
Kosakonia sacchari	1158459	S	0	0	5534	0.00153	3239	0.00239	0	0	0	0	0	0	0	0	98	2e-05	0	0	1152	0.00042	377	0.00056	549	7e-05	1219	0.00206	3467	0.00217	1895	0.00157	0	0	15	1e-05	8417	0.00136	0	0	0	0	0	0
Kosakonia sp. CCTCC M2018092	2492396	S	0	0	3841	0.00106	2184	0.00161	0	0	0	0	0	0	0	0	35	1e-05	0	0	102	4e-05	54	8e-05	42	1e-05	951	0.0016	2806	0.00176	1255	0.00104	0	0	0	0	6265	0.00101	0	0	0	0	0	0
Kozakia baliensis	153496	S	22	7e-05	37	1e-05	0	0	0	0	0	0	0	0	13	1e-05	0	0	0	0	0	0	0	0	0	0	0	0	0	0	0	0	0	0	0	0	32	1e-05	0	0	0	0	168	3e-05
Kribbella flavida	182640	S	0	0	59	2e-05	0	0	0	0	10	0	0	0	113	7e-05	0	0	0	0	0	0	16	2e-05	0	0	0	0	0	0	0	0	10	1e-05	0	0	93	2e-05	0	0	0	0	147	2e-05
Ktedonosporobacter rubrisoli	2509675	S	0	0	17	0	0	0	0	0	0	0	0	0	0	0	0	0	0	0	0	0	0	0	0	0	0	0	0	0	0	0	10	1e-05	0	0	0	0	0	0	0	0	0	0
Kurthia zopfii	1650	S	0	0	0	0	0	0	0	0	0	0	0	0	0	0	15	0	0	0	0	0	0	0	0	0	0	0	0	0	0	0	0	0	0	0	0	0	0	0	0	0	0	0
Kushneria konosiri	698828	S	0	0	246	7e-05	82	6e-05	0	0	0	0	0	0	0	0	0	0	0	0	0	0	0	0	0	0	29	5e-05	68	4e-05	29	2e-05	0	0	0	0	365	6e-05	0	0	0	0	0	0
Kushneria marisflavi	157779	S	0	0	253	7e-05	0	0	0	0	15	0	0	0	0	0	0	0	0	0	11	0	0	0	0	0	0	0	0	0	0	0	0	0	0	0	375	6e-05	0	0	0	0	0	0
Kushneria sp. YCWA18	657387	S	0	0	244	7e-05	171	0.00013	0	0	0	0	0	0	0	0	0	0	0	0	16	1e-05	0	0	0	0	80	0.00013	218	0.00014	113	9e-05	0	0	0	0	314	5e-05	0	0	0	0	0	0
Kutzneria albida	43357	S	129	0.00038	76	2e-05	0	0	13	1e-05	114	2e-05	0	0	226	0.00015	0	0	43	2e-05	0	0	42	6e-05	0	0	0	0	0	0	0	0	0	0	0	0	43	1e-05	0	0	0	0	34	1e-05
Kyrpidia tusciae	33943	S	0	0	0	0	19	1e-05	0	0	0	0	0	0	0	0	0	0	0	0	0	0	0	0	0	0	18	3e-05	45	3e-05	11	1e-05	0	0	0	0	0	0	0	0	0	0	0	0
Kytococcus sedentarius	1276	S	0	0	32	1e-05	0	0	24	1e-05	0	0	0	0	33	2e-05	0	0	0	0	0	0	0	0	0	0	0	0	0	0	0	0	0	0	0	0	29	0	0	0	0	0	10	0
Labilibaculum antarcticum	1717717	S	0	0	0	0	0	0	0	0	0	0	0	0	0	0	0	0	0	0	0	0	0	0	0	0	0	0	0	0	0	0	13	2e-05	0	0	0	0	0	0	0	0	0	0
Labilithrix luteola	1391654	S	274	0.00081	12	0	0	0	20	1e-05	32	1e-05	0	0	243	0.00016	19	0	42	2e-05	0	0	88	0.00013	0	0	0	0	0	0	0	0	23	3e-05	0	0	0	0	0	0	16	0	80	1e-05
Labrenzia aggregata	187304	S	0	0	0	0	12	1e-05	0	0	0	0	0	0	18	1e-05	0	0	0	0	0	0	0	0	0	0	0	0	0	0	0	0	0	0	0	0	0	0	0	0	0	0	0	0
Labrenzia alexandrii	388408	S	0	0	31	1e-05	0	0	0	0	0	0	0	0	12	1e-05	0	0	17	1e-05	0	0	0	0	0	0	0	0	0	0	0	0	19	3e-05	0	0	38	1e-05	0	0	0	0	88	1e-05
Labrenzia sp. PHM005	2590016	S	0	0	40	1e-05	0	0	0	0	0	0	0	0	15	1e-05	0	0	0	0	0	0	0	0	0	0	0	0	0	0	0	0	0	0	0	0	46	1e-05	0	0	0	0	10	0
Labrenzia sp. THAF35	2587854	S	0	0	0	0	0	0	0	0	0	0	0	0	0	0	0	0	0	0	0	0	0	0	0	0	0	0	0	0	0	0	0	0	0	0	0	0	0	0	0	0	38	1e-05
Labrenzia sp. THAF82	2587861	S	12	4e-05	0	0	0	0	0	0	0	0	0	0	50	3e-05	20	0	0	0	0	0	0	0	0	0	0	0	0	0	0	0	0	0	0	0	0	0	0	0	0	0	22	0
Labrenzia sp. VG12	2021862	S	0	0	87	2e-05	0	0	0	0	187	3e-05	0	0	23	1e-05	0	0	20	1e-05	0	0	0	0	0	0	0	0	0	0	0	0	0	0	0	0	156	3e-05	0	0	0	0	62	1e-05
Labrys neptuniae	376174	S	41	0.00012	21	1e-05	0	0	35	2e-05	412	7e-05	33	0	572	0.00037	0	0	102	4e-05	47	2e-05	13	2e-05	0	0	0	0	0	0	0	0	0	0	0	0	31	1e-05	0	0	0	0	551	9e-05
Laceyella sacchari	37482	S	15	4e-05	0	0	0	0	0	0	0	0	20	0	0	0	0	0	0	0	0	0	0	0	0	0	0	0	0	0	0	0	0	0	0	0	0	0	0	0	0	0	0	0
Lachancea thermotolerans	381046	S	292	0.00086	51	1e-05	0	0	442	0.00021	0	0	0	0	196	0.00013	67	1e-05	186	8e-05	0	0	183	0.00027	0	0	0	0	0	0	0	0	399	0.00057	0	0	0	0	62	4e-05	251	3e-05	84	1e-05
Lachnoanaerobaculum umeaense	617123	S	0	0	0	0	0	0	0	0	0	0	0	0	0	0	69	1e-05	0	0	0	0	0	0	0	0	0	0	0	0	0	0	0	0	0	0	0	0	0	0	0	0	0	0
Lachnoclostridium phytofermentans	66219	S	0	0	0	0	0	0	0	0	0	0	0	0	0	0	0	0	0	0	0	0	0	0	0	0	0	0	0	0	0	0	0	0	0	0	0	0	0	0	0	0	0	0
Lachnoclostridium sp. YL32	1834196	S	0	0	11	0	0	0	0	0	0	0	0	0	0	0	0	0	0	0	0	0	0	0	0	0	0	0	0	0	0	0	0	0	0	0	0	0	0	0	0	0	0	0
Lachnospira eligens	39485	S	0	0	0	0	0	0	0	0	0	0	0	0	0	0	0	0	0	0	0	0	0	0	0	0	0	0	0	0	0	0	0	0	0	0	0	0	0	0	0	0	0	0
Lachnospiraceae bacterium	1898203	S	0	0	0	0	0	0	0	0	0	0	0	0	0	0	0	0	0	0	0	0	0	0	0	0	0	0	0	0	0	0	0	0	0	0	0	0	0	0	0	0	12	0
Lachnospiraceae bacterium Choco86	2109690	S	0	0	0	0	0	0	0	0	0	0	0	0	0	0	0	0	0	0	0	0	0	0	0	0	0	0	0	0	0	0	0	0	0	0	0	0	0	0	0	0	0	0
Lachnospiraceae bacterium GAM79	2109691	S	0	0	0	0	0	0	0	0	0	0	0	0	0	0	0	0	0	0	0	0	0	0	0	0	0	0	0	0	0	0	0	0	0	0	0	0	0	0	0	0	0	0
Lachnospiraceae bacterium oral taxon 500	712991	S	0	0	0	0	0	0	29	1e-05	0	0	0	0	0	0	0	0	0	0	0	0	0	0	0	0	0	0	0	0	0	0	10	1e-05	0	0	0	0	0	0	16	0	0	0
Lacimicrobium alkaliphilum	1526571	S	0	0	23	1e-05	0	0	0	0	0	0	0	0	0	0	0	0	0	0	0	0	0	0	0	0	0	0	0	0	0	0	0	0	0	0	45	1e-05	0	0	0	0	0	0
Lacinutrix sp. 5H-3-7-4	983544	S	0	0	0	0	0	0	0	0	0	0	0	0	0	0	0	0	0	0	0	0	0	0	0	0	0	0	0	0	0	0	16	2e-05	0	0	0	0	0	0	0	0	0	0
Lacinutrix sp. Bg11-31	2057808	S	0	0	28	1e-05	0	0	0	0	0	0	0	0	0	0	0	0	0	0	0	0	0	0	0	0	0	0	0	0	0	0	0	0	0	0	23	0	0	0	0	0	0	0
Lacrimispora saccharolytica	84030	S	0	0	0	0	0	0	0	0	0	0	0	0	0	0	0	0	0	0	0	0	0	0	0	0	0	0	0	0	0	0	0	0	0	0	0	0	0	0	0	0	0	0
Lactobacillus agilis	1601	S	0	0	0	0	0	0	0	0	0	0	0	0	0	0	0	0	0	0	0	0	0	0	0	0	0	0	0	0	0	0	0	0	0	0	0	0	0	0	0	0	0	0
Lactobacillus alimentarius	1602	S	0	0	0	0	0	0	0	0	0	0	0	0	0	0	0	0	0	0	0	0	0	0	0	0	0	0	0	0	0	0	12	2e-05	0	0	0	0	0	0	0	0	0	0
Lactobacillus amylophilus	1603	S	0	0	0	0	0	0	0	0	361	6e-05	0	0	0	0	4766	0.00076	0	0	0	0	44	6e-05	0	0	0	0	0	0	0	0	0	0	243	0.00024	0	0	0	0	2496	0.00032	0	0
Lactobacillus bifermentans	1607	S	0	0	0	0	0	0	0	0	0	0	0	0	0	0	0	0	0	0	0	0	0	0	0	0	0	0	0	0	0	0	0	0	0	0	0	0	0	0	22	0	0	0
Lactobacillus casei	1582	S	0	0	0	0	0	0	0	0	0	0	0	0	0	0	0	0	0	0	0	0	0	0	0	0	0	0	0	0	0	0	0	0	0	0	0	0	0	0	0	0	0	0
Lactobacillus crispatus	47770	S	29	9e-05	0	0	0	0	0	0	0	0	0	0	0	0	0	0	0	0	0	0	0	0	0	0	0	0	0	0	0	0	0	0	0	0	0	0	0	0	17	0	0	0
Lactobacillus curvatus	28038	S	0	0	0	0	0	0	0	0	0	0	0	0	0	0	0	0	0	0	0	0	0	0	0	0	0	0	0	0	0	0	0	0	0	0	0	0	0	0	0	0	0	0
Lactobacillus delbrueckii	1584	S	0	0	0	0	0	0	0	0	0	0	0	0	0	0	0	0	0	0	0	0	0	0	0	0	0	0	0	0	0	0	0	0	0	0	0	0	0	0	0	0	0	0
Lactobacillus dextrinicus	51664	S	0	0	0	0	0	0	0	0	0	0	0	0	0	0	0	0	0	0	0	0	0	0	0	0	0	0	0	0	0	0	0	0	0	0	0	0	0	0	10	0	0	0
Lactobacillus farciminis	1612	S	0	0	0	0	0	0	0	0	0	0	20	0	0	0	0	0	0	0	0	0	0	0	0	0	0	0	0	0	0	0	0	0	0	0	0	0	0	0	0	0	0	0
Lactobacillus fermentum	1613	S	0	0	0	0	0	0	0	0	0	0	0	0	0	0	0	0	10	0	0	0	0	0	0	0	0	0	0	0	0	0	0	0	0	0	0	0	0	0	0	0	0	0
Lactobacillus gasseri	1596	S	0	0	0	0	0	0	0	0	0	0	0	0	0	0	0	0	0	0	0	0	0	0	0	0	0	0	0	0	0	0	0	0	0	0	0	0	0	0	0	0	0	0
Lactobacillus helveticus	1587	S	0	0	0	0	0	0	0	0	0	0	0	0	0	0	0	0	0	0	0	0	0	0	0	0	0	0	0	0	0	0	0	0	0	0	0	0	0	0	0	0	0	0
Lactobacillus hokkaidonensis	1193095	S	0	0	0	0	0	0	0	0	0	0	0	0	0	0	0	0	0	0	0	0	0	0	0	0	0	0	0	0	0	0	0	0	0	0	0	0	22	2e-05	64	1e-05	0	0
Lactobacillus hordei	468911	S	0	0	0	0	0	0	0	0	18	0	0	0	0	0	0	0	0	0	0	0	0	0	0	0	0	0	0	0	0	0	0	0	0	0	0	0	0	0	0	0	0	0
Lactobacillus iners	147802	S	0	0	0	0	0	0	0	0	0	0	0	0	0	0	0	0	0	0	0	0	0	0	0	0	0	0	0	0	0	0	0	0	0	0	0	0	0	0	0	0	0	0
Lactobacillus jensenii	109790	S	0	0	0	0	0	0	0	0	0	0	0	0	0	0	0	0	0	0	0	0	0	0	0	0	0	0	0	0	0	0	0	0	0	0	0	0	0	0	25	0	0	0
Lactobacillus johnsonii	33959	S	0	0	0	0	0	0	0	0	0	0	0	0	0	0	0	0	0	0	0	0	0	0	0	0	0	0	0	0	0	0	0	0	0	0	0	0	0	0	15	0	0	0
Lactobacillus koreensis	637971	S	0	0	0	0	0	0	0	0	0	0	0	0	0	0	0	0	0	0	0	0	0	0	0	0	0	0	0	0	0	0	14	2e-05	0	0	0	0	0	0	0	0	0	0
Lactobacillus mali	1618	S	0	0	0	0	0	0	0	0	0	0	0	0	0	0	107	2e-05	0	0	0	0	0	0	0	0	0	0	0	0	0	0	0	0	0	0	0	0	0	0	36	0	0	0
Lactobacillus mucosae	97478	S	0	0	0	0	0	0	0	0	0	0	0	0	0	0	0	0	0	0	0	0	0	0	0	0	0	0	0	0	0	0	0	0	0	0	0	0	0	0	0	0	0	0
Lactobacillus nagelii	82688	S	26	8e-05	0	0	0	0	35	2e-05	0	0	0	0	13	1e-05	0	0	11	0	0	0	16	2e-05	0	0	0	0	0	0	0	0	38	5e-05	0	0	0	0	0	0	23	0	15	0
Lactobacillus nenjiangensis	1296540	S	0	0	0	0	0	0	0	0	0	0	0	0	0	0	0	0	0	0	0	0	0	0	0	0	0	0	0	0	0	0	0	0	0	0	0	0	0	0	0	0	0	0
Lactobacillus paracollinoides	240427	S	0	0	19	1e-05	0	0	0	0	0	0	0	0	0	0	0	0	0	0	0	0	0	0	0	0	0	0	0	0	0	0	0	0	0	0	26	0	0	0	0	0	0	0
Lactobacillus pentosus	1589	S	0	0	0	0	0	0	0	0	0	0	0	0	0	0	0	0	0	0	0	0	0	0	0	0	0	0	0	0	0	0	0	0	0	0	0	0	0	0	10	0	0	0
Lactobacillus plantarum	1590	S	16	5e-05	0	0	0	0	116	6e-05	0	0	0	0	11	1e-05	14	0	17	1e-05	0	0	0	0	0	0	0	0	0	0	0	0	59	8e-05	0	0	0	0	0	0	49	1e-05	20	0
Lactobacillus reuteri	1598	S	0	0	0	0	0	0	0	0	0	0	0	0	0	0	31	0	0	0	0	0	0	0	0	0	0	0	0	0	0	0	0	0	0	0	0	0	0	0	0	0	0	0
Lactobacillus rhamnosus	47715	S	0	0	0	0	0	0	0	0	0	0	0	0	0	0	0	0	14	1e-05	0	0	0	0	0	0	0	0	0	0	0	0	27	4e-05	0	0	0	0	0	0	0	0	0	0
Lactobacillus sakei	1599	S	0	0	0	0	0	0	0	0	0	0	0	0	0	0	0	0	0	0	0	0	0	0	0	0	0	0	0	0	0	0	0	0	0	0	0	0	0	0	0	0	0	0
Lactobacillus salivarius	1624	S	0	0	0	0	0	0	0	0	0	0	0	0	0	0	0	0	0	0	0	0	0	0	0	0	0	0	0	0	0	0	0	0	0	0	0	0	0	0	0	0	0	0
Lactococcus lactis	1358	S	15	4e-05	136	4e-05	0	0	0	0	0	0	0	0	0	0	11	0	0	0	0	0	0	0	0	0	0	0	0	0	0	0	0	0	0	0	183	3e-05	0	0	190	2e-05	0	0
Lactococcus piscium	1364	S	0	0	0	0	0	0	0	0	0	0	0	0	0	0	0	0	0	0	0	0	0	0	0	0	0	0	0	0	0	0	0	0	0	0	0	0	0	0	0	0	0	0
Lactococcus raffinolactis	1366	S	10	3e-05	0	0	0	0	53	3e-05	0	0	0	0	0	0	0	0	0	0	0	0	10	1e-05	0	0	0	0	0	0	0	0	22	3e-05	0	0	0	0	0	0	24	0	17	0
Lacunisphaera limnophila	1838286	S	121	0.00036	29	1e-05	0	0	40	2e-05	97	2e-05	0	0	153	0.0001	0	0	20	1e-05	0	0	38	6e-05	0	0	0	0	0	0	0	0	34	5e-05	0	0	23	0	10	1e-05	23	0	0	0
Laribacter hongkongensis	168471	S	89	0.00026	0	0	20	1e-05	0	0	0	0	0	0	93	6e-05	0	0	15	1e-05	0	0	29	4e-05	0	0	12	2e-05	38	2e-05	20	2e-05	0	0	0	0	0	0	0	0	0	0	0	0
Lautropia mirabilis	47671	S	11	3e-05	0	0	0	0	0	0	63	1e-05	0	0	0	0	0	0	0	0	0	0	0	0	0	0	0	0	0	0	0	0	0	0	0	0	0	0	0	0	0	0	0	0
Lawsonella clevelandensis	1528099	S	18	5e-05	0	0	0	0	0	0	0	0	0	0	0	0	930	0.00015	0	0	0	0	0	0	0	0	0	0	0	0	0	0	0	0	27	3e-05	0	0	0	0	28	0	0	0
Leclercia adecarboxylata	83655	S	88	0.00026	12678	0.0035	14493	0.0107	0	0	0	0	0	0	101	7e-05	105	2e-05	17	1e-05	2582	0.00094	404	0.0006	1050	0.00013	5891	0.00993	16771	0.0105	8447	0.00701	0	0	135	0.00013	19058	0.00308	0	0	12	0	0	0
Leclercia sp. 1106151	2681309	S	0	0	137	4e-05	217	0.00016	0	0	0	0	0	0	0	0	0	0	0	0	125	5e-05	0	0	1245	0.00016	104	0.00018	332	0.00021	149	0.00012	0	0	32	3e-05	243	4e-05	0	0	0	0	0	0
Leclercia sp. 119287	2681308	S	0	0	1130	0.00031	216	0.00016	0	0	0	0	0	0	0	0	0	0	0	0	45	2e-05	94	0.00014	53	1e-05	100	0.00017	260	0.00016	132	0.00011	0	0	0	0	1807	0.00029	0	0	0	0	28	0
Leclercia sp. 29361	2714951	S	57	0.00017	4294	0.00118	2245	0.00166	0	0	12	0	0	0	75	5e-05	31	0	19	1e-05	195	7e-05	132	0.00019	218	3e-05	951	0.0016	2774	0.00174	1374	0.00114	0	0	80	8e-05	6757	0.00109	0	0	0	0	0	0
Leclercia sp. J807	2681307	S	0	0	2198	0.00061	1123	0.00083	0	0	0	0	0	0	0	0	0	0	0	0	283	0.0001	0	0	167	2e-05	507	0.00085	1474	0.00092	729	0.00061	0	0	0	0	3639	0.00059	0	0	0	0	0	0
Leclercia sp. LSNIH1	1920114	S	0	0	264	7e-05	187	0.00014	0	0	0	0	0	0	0	0	0	0	0	0	1310	0.00048	0	0	43	1e-05	53	9e-05	188	0.00012	78	6e-05	0	0	0	0	369	6e-05	0	0	0	0	0	0
Leclercia sp. W17	2282309	S	0	0	1321	0.00036	813	0.0006	0	0	0	0	0	0	0	0	12	0	0	0	0	0	37	5e-05	18	0	368	0.00062	1002	0.00063	553	0.00046	0	0	78	8e-05	1873	0.0003	0	0	0	0	147	2e-05
Leclercia sp. W6	2282310	S	0	0	1299	0.00036	575	0.00042	0	0	0	0	0	0	0	0	15	0	0	0	10	0	84	0.00012	129	2e-05	287	0.00048	777	0.00049	423	0.00035	0	0	68	7e-05	1862	0.0003	0	0	0	0	0	0
Legionella hackeliae	449	S	0	0	0	0	0	0	0	0	0	0	0	0	0	0	0	0	0	0	0	0	0	0	0	0	0	0	0	0	0	0	12	2e-05	0	0	0	0	0	0	0	0	0	0
Legionella israelensis	454	S	0	0	0	0	0	0	0	0	0	0	0	0	20	1e-05	0	0	0	0	0	0	0	0	0	0	0	0	0	0	0	0	0	0	0	0	0	0	0	0	0	0	0	0
Legionella pneumophila	446	S	0	0	11	0	0	0	0	0	0	0	0	0	127	8e-05	0	0	0	0	0	0	0	0	0	0	0	0	0	0	0	0	13	2e-05	0	0	0	0	0	0	0	0	0	0
Legionella sainthelensi	28087	S	55	0.00016	0	0	0	0	0	0	0	0	0	0	48	3e-05	0	0	0	0	0	0	12	2e-05	0	0	0	0	0	0	0	0	0	0	0	0	0	0	0	0	0	0	0	0
Leifsonia sp. 21MFCrub1.1	1798223	S	42	0.00012	11	0	0	0	0	0	0	0	0	0	82	5e-05	0	0	16	1e-05	0	0	0	0	0	0	0	0	0	0	0	0	0	0	0	0	0	0	0	0	0	0	109	2e-05
Leifsonia sp. PS1209	2724914	S	74	0.00022	0	0	0	0	14	1e-05	205	3e-05	0	0	126	8e-05	0	0	21	1e-05	0	0	18	3e-05	0	0	0	0	0	0	0	0	0	0	0	0	0	0	0	0	0	0	81	1e-05
Leifsonia xyli	1575	S	59	0.00017	0	0	0	0	18	1e-05	41	1e-05	0	0	201	0.00013	0	0	29	1e-05	0	0	29	4e-05	0	0	0	0	0	0	0	0	12	2e-05	0	0	0	0	0	0	0	0	102	2e-05
Leishmania braziliensis	5660	S	0	0	0	0	85	6e-05	0	0	0	0	0	0	18	1e-05	0	0	14	1e-05	0	0	32	5e-05	0	0	31	5e-05	86	5e-05	38	3e-05	12	2e-05	0	0	0	0	0	0	0	0	0	0
Leishmania donovani	5661	S	73	0.00022	0	0	0	0	12	1e-05	0	0	0	0	69	4e-05	21	0	22	1e-05	0	0	35	5e-05	0	0	0	0	0	0	0	0	0	0	0	0	0	0	0	0	0	0	0	0
Leishmania infantum	5671	S	50	0.00015	0	0	0	0	10	0	0	0	0	0	47	3e-05	0	0	18	1e-05	0	0	21	3e-05	0	0	0	0	0	0	0	0	0	0	0	0	0	0	0	0	0	0	0	0
Leishmania major	5664	S	136	0.0004	25	1e-05	0	0	114	5e-05	69	1e-05	0	0	123	8e-05	45	1e-05	47	2e-05	0	0	89	0.00013	0	0	0	0	0	0	0	0	34	5e-05	0	0	14	0	11	1e-05	52	1e-05	51	1e-05
Leishmania mexicana	5665	S	573	0.0017	58	2e-05	0	0	84	4e-05	104	2e-05	0	0	493	0.00032	94	1e-05	114	5e-05	0	0	222	0.00033	0	0	0	0	0	0	0	0	68	0.0001	0	0	24	0	16	1e-05	35	0	37	1e-05
Leishmania panamensis	5679	S	155	0.00046	0	0	13	1e-05	23	1e-05	0	0	0	0	101	7e-05	0	0	30	1e-05	0	0	61	9e-05	0	0	0	0	22	1e-05	0	0	28	4e-05	0	0	0	0	0	0	14	0	15	0
Leisingera aquaemixtae	1396826	S	0	0	84	2e-05	0	0	0	0	90	1e-05	0	0	24	2e-05	0	0	0	0	0	0	0	0	0	0	0	0	0	0	0	0	0	0	0	0	134	2e-05	0	0	0	0	127	2e-05
Leisingera methylohalidivorans	133924	S	0	0	0	0	63	5e-05	0	0	55	1e-05	0	0	41	3e-05	0	0	0	0	0	0	0	0	0	0	45	8e-05	119	7e-05	52	4e-05	0	0	0	0	0	0	0	0	0	0	138	2e-05
Leisingera sp. NJS201	2508306	S	68	0.0002	0	0	0	0	0	0	0	0	0	0	55	4e-05	0	0	11	0	0	0	22	3e-05	0	0	0	0	0	0	0	0	0	0	0	0	0	0	0	0	0	0	0	0
Leisingera sp. NJS204	2508307	S	0	0	0	0	0	0	0	0	0	0	0	0	26	2e-05	0	0	0	0	0	0	0	0	0	0	0	0	0	0	0	0	0	0	0	0	0	0	0	0	0	0	0	0
Lelliottia amnigena	61646	S	0	0	10188	0.00281	4214	0.00311	0	0	30	0	0	0	0	0	21	0	0	0	816	0.0003	132	0.00019	3304	0.00041	2015	0.0034	5002	0.00313	2486	0.00206	0	0	346	0.00034	15632	0.00253	0	0	0	0	0	0
Lelliottia jeotgali	1907578	S	0	0	6119	0.00169	2688	0.00198	0	0	0	0	0	0	0	0	11	0	0	0	96	3e-05	86	0.00013	341	4e-05	1112	0.00187	2897	0.00181	1474	0.00122	0	0	11	1e-05	9550	0.00154	0	0	0	0	0	0
Lelliottia nimipressuralis	69220	S	0	0	1174	0.00032	285	0.00021	0	0	0	0	0	0	0	0	0	0	0	0	526	0.00019	30	4e-05	19188	0.0024	148	0.00025	413	0.00026	172	0.00014	0	0	220	0.00021	1832	0.0003	0	0	0	0	0	0
Lelliottia sp. WB101	2153385	S	0	0	5990	0.00165	2961	0.00219	0	0	0	0	0	0	21	1e-05	13	0	0	0	154	6e-05	272	0.0004	382	5e-05	1181	0.00199	3204	0.00201	1616	0.00134	0	0	149	0.00014	10345	0.00167	0	0	0	0	0	0
Leminorella richardii	158841	S	0	0	1275	0.00035	1961	0.00145	0	0	0	0	0	0	0	0	0	0	0	0	53	2e-05	0	0	0	0	841	0.00142	2374	0.00149	1081	0.0009	0	0	0	0	1954	0.00032	0	0	0	0	0	0
Lentzea guizhouensis	1586287	S	0	0	43	1e-05	0	0	11	1e-05	0	0	0	0	177	0.00011	0	0	35	1e-05	0	0	15	2e-05	0	0	0	0	0	0	0	0	31	4e-05	0	0	68	1e-05	11	1e-05	0	0	179	3e-05
Leptolyngbya sp. NIES-3755	1752064	S	19	6e-05	0	0	0	0	58	3e-05	0	0	0	0	0	0	0	0	0	0	0	0	12	2e-05	0	0	0	0	0	0	0	0	41	6e-05	0	0	0	0	0	0	51	1e-05	0	0
Leptolyngbya sp. O-77	1080068	S	0	0	0	0	20	1e-05	0	0	0	0	0	0	28	2e-05	0	0	0	0	0	0	0	0	0	0	0	0	0	0	0	0	0	0	0	0	0	0	0	0	0	0	0	0
Leptothrix cholodnii	34029	S	0	0	0	0	30	2e-05	0	0	175	3e-05	0	0	253	0.00016	0	0	13	1e-05	0	0	0	0	0	0	0	0	21	1e-05	0	0	0	0	0	0	13	0	0	0	0	0	544	9e-05
Leptotrichia buccalis	40542	S	0	0	0	0	0	0	0	0	0	0	0	0	0	0	0	0	0	0	0	0	0	0	0	0	0	0	0	0	0	0	0	0	0	0	0	0	0	0	0	0	0	0
Leptotrichia goodfellowii	157692	S	0	0	0	0	0	0	0	0	0	0	0	0	0	0	0	0	0	0	0	0	0	0	0	0	0	0	0	0	0	0	0	0	0	0	0	0	0	0	0	0	0	0
Leptotrichia hofstadii	157688	S	0	0	0	0	0	0	0	0	0	0	0	0	0	0	0	0	0	0	0	0	0	0	0	0	0	0	0	0	0	0	0	0	0	0	0	0	0	0	0	0	0	0
Leptotrichia hongkongensis	554406	S	0	0	0	0	0	0	0	0	0	0	0	0	0	0	0	0	0	0	0	0	0	0	0	0	0	0	0	0	0	0	0	0	0	0	0	0	0	0	0	0	0	0
Leptotrichia shahii	157691	S	0	0	0	0	0	0	0	0	0	0	0	0	0	0	0	0	0	0	0	0	0	0	0	0	0	0	0	0	0	0	0	0	0	0	0	0	0	0	0	0	0	0
Leptotrichia sp. oral taxon 212	712357	S	12	4e-05	0	0	0	0	87	4e-05	0	0	0	0	0	0	21	0	0	0	0	0	0	0	0	0	0	0	0	0	0	0	0	0	0	0	0	0	0	0	42	1e-05	0	0
Leptotrichia sp. oral taxon 498	712368	S	0	0	0	0	0	0	0	0	0	0	0	0	0	0	0	0	0	0	0	0	0	0	0	0	0	0	0	0	0	0	0	0	0	0	0	0	0	0	0	0	0	0
Leptotrichia sp. oral taxon 847	1785996	S	0	0	0	0	0	0	0	0	0	0	0	0	0	0	0	0	0	0	0	0	0	0	0	0	0	0	0	0	0	0	0	0	0	0	0	0	0	0	0	0	0	0
Leptotrichia trevisanii	109328	S	0	0	0	0	0	0	0	0	0	0	0	0	0	0	0	0	0	0	0	0	0	0	0	0	0	0	0	0	0	0	0	0	0	0	0	0	0	0	0	0	0	0
Leptotrichia wadei	157687	S	0	0	0	0	0	0	0	0	0	0	0	0	0	0	0	0	0	0	0	0	0	0	0	0	0	0	0	0	0	0	0	0	0	0	0	0	0	0	0	0	0	0
Leucobacter sp. DSM 101948	1935379	S	88	0.00026	0	0	0	0	0	0	0	0	0	0	137	9e-05	0	0	17	1e-05	0	0	40	6e-05	0	0	0	0	0	0	0	0	0	0	0	0	0	0	0	0	0	0	41	1e-05
Leucobacter sp. HDW9A	2714933	S	0	0	0	0	0	0	0	0	0	0	0	0	16	1e-05	0	0	0	0	0	0	0	0	0	0	0	0	0	0	0	0	0	0	0	0	0	0	0	0	0	0	107	2e-05
Leucobacter sp. HDW9B	2714934	S	0	0	0	0	0	0	11	1e-05	58	1e-05	0	0	10	1e-05	0	0	10	0	0	0	0	0	0	0	0	0	0	0	0	0	25	4e-05	0	0	0	0	0	0	11	0	0	0
Leucobacter sp. HDW9C	2714935	S	36	0.00011	0	0	0	0	0	0	0	0	0	0	60	4e-05	0	0	0	0	0	0	13	2e-05	0	0	0	0	0	0	0	0	0	0	0	0	0	0	0	0	0	0	0	0
Leucobacter triazinivorans	1784719	S	0	0	0	0	0	0	0	0	0	0	0	0	99	6e-05	0	0	0	0	0	0	0	0	0	0	0	0	0	0	0	0	0	0	0	0	0	0	0	0	0	0	0	0
Leuconostoc carnosum	1252	S	0	0	0	0	0	0	0	0	0	0	0	0	0	0	0	0	0	0	0	0	0	0	0	0	0	0	0	0	0	0	0	0	0	0	0	0	0	0	0	0	0	0
Leuconostoc mesenteroides	1245	S	0	0	0	0	0	0	0	0	0	0	0	0	0	0	0	0	0	0	0	0	0	0	0	0	0	0	0	0	0	0	0	0	0	0	0	0	0	0	0	0	0	0
Leuconostoc pseudomesenteroides	33968	S	0	0	0	0	0	0	0	0	0	0	0	0	0	0	17	0	0	0	0	0	0	0	0	0	0	0	0	0	0	0	0	0	0	0	0	0	0	0	0	0	0	0
Liberibacter crescens	1273132	S	0	0	0	0	0	0	0	0	0	0	0	0	14	1e-05	0	0	0	0	0	0	0	0	0	0	0	0	0	0	0	0	0	0	0	0	0	0	0	0	0	0	0	0
Lichenihabitans psoromatis	2528642	S	45	0.00013	0	0	60	4e-05	27	1e-05	2223	0.00035	0	0	469	0.0003	0	0	122	5e-05	0	0	26	4e-05	0	0	19	3e-05	60	4e-05	20	2e-05	23	3e-05	0	0	0	0	0	0	10	0	465	8e-05
Limnobacter sp. SAORIC-580	2732163	S	0	0	0	0	0	0	0	0	0	0	0	0	0	0	458	7e-05	0	0	0	0	0	0	0	0	0	0	0	0	0	0	0	0	0	0	0	0	0	0	0	0	12	0
Limnobaculum parvum	2172103	S	0	0	407	0.00011	354	0.00026	0	0	0	0	0	0	0	0	0	0	0	0	0	0	0	0	0	0	128	0.00022	359	0.00022	181	0.00015	0	0	10	1e-05	591	0.0001	0	0	0	0	0	0
Limnochorda pilosa	1555112	S	74	0.00022	19	1e-05	0	0	0	0	0	0	0	0	58	4e-05	0	0	0	0	0	0	27	4e-05	0	0	0	0	0	0	0	0	0	0	0	0	0	0	0	0	0	0	0	0
Limnoglobus roseus	2598579	S	36	0.00011	10	0	0	0	11	1e-05	0	0	0	0	100	6e-05	0	0	15	1e-05	0	0	12	2e-05	0	0	0	0	0	0	0	0	25	4e-05	0	0	0	0	0	0	0	0	37	1e-05
Limnohabitans sp. 103DPR2	1678129	S	0	0	539	0.00015	0	0	41	2e-05	0	0	0	0	14	1e-05	0	0	10	0	0	0	0	0	0	0	0	0	0	0	0	0	38	5e-05	0	0	820	0.00013	0	0	30	0	16	0
Limnohabitans sp. 63ED37-2	1678128	S	0	0	109	3e-05	0	0	0	0	0	0	0	0	0	0	0	0	0	0	0	0	0	0	0	0	0	0	0	0	0	0	0	0	0	0	233	4e-05	0	0	0	0	0	0
Listeria innocua	1642	S	0	0	0	0	0	0	0	0	26	0	0	0	0	0	470	7e-05	0	0	0	0	0	0	0	0	0	0	0	0	0	0	0	0	18	2e-05	0	0	0	0	284	4e-05	0	0
Listeria monocytogenes	1639	S	0	0	0	0	0	0	0	0	12	0	0	0	0	0	0	0	15	1e-05	0	0	0	0	0	0	0	0	0	0	0	0	20	3e-05	0	0	0	0	0	0	35	0	0	0
Listeria seeligeri	1640	S	0	0	0	0	0	0	0	0	0	0	0	0	0	0	0	0	0	0	0	0	0	0	0	0	0	0	0	0	0	0	10	1e-05	0	0	0	0	0	0	0	0	0	0
Listeria sp. PSOL-1	1844999	S	15	4e-05	0	0	0	0	0	0	0	0	0	0	17	1e-05	0	0	0	0	0	0	10	1e-05	0	0	0	0	0	0	0	0	0	0	0	0	0	0	0	0	0	0	0	0
Listeria welshimeri	1643	S	0	0	0	0	0	0	0	0	0	0	0	0	0	0	0	0	0	0	0	0	0	0	0	0	0	0	0	0	0	0	0	0	0	0	0	0	0	0	18	0	0	0
Litoreibacter sp. LN3S51	2599296	S	11	3e-05	0	0	0	0	24	1e-05	0	0	0	0	43	3e-05	0	0	0	0	0	0	0	0	0	0	0	0	0	0	0	0	21	3e-05	0	0	0	0	0	0	0	0	23	0
Litoricola lipolytica	418701	S	39	0.00012	0	0	0	0	0	0	0	0	0	0	60	4e-05	0	0	0	0	0	0	28	4e-05	0	0	0	0	0	0	0	0	0	0	0	0	0	0	0	0	0	0	0	0
Longibaculum sp. KGMB06250	2584943	S	0	0	0	0	0	0	0	0	0	0	0	0	0	0	11	0	0	0	0	0	0	0	0	0	0	0	0	0	0	0	0	0	0	0	0	0	0	0	28	0	0	0
Lonsdalea britannica	1082704	S	0	0	2613	0.00072	1760	0.0013	0	0	0	0	0	0	0	0	17	0	0	0	147	5e-05	0	0	0	0	806	0.00136	2170	0.00136	1078	0.00089	0	0	0	0	4069	0.00066	0	0	0	0	14	0
Luteibacter pinisoli	2589080	S	0	0	72	2e-05	0	0	0	0	103	2e-05	0	0	72	5e-05	0	0	0	0	0	0	0	0	0	0	0	0	0	0	0	0	0	0	0	0	95	2e-05	0	0	0	0	152	2e-05
Luteibacter rhizovicinus	242606	S	37	0.00011	0	0	13	1e-05	0	0	162	3e-05	0	0	94	6e-05	0	0	10	0	0	0	10	1e-05	0	0	0	0	22	1e-05	0	0	10	1e-05	0	0	0	0	0	0	0	0	216	4e-05
Luteimicrobium xylanilyticum	1133546	S	138	0.00041	13	0	0	0	0	0	23	0	0	0	185	0.00012	14	0	23	1e-05	0	0	58	9e-05	0	0	0	0	0	0	0	0	12	2e-05	0	0	0	0	0	0	0	0	214	3e-05
Luteimonas sp. 100111	2006110	S	28	8e-05	0	0	0	0	79	4e-05	0	0	0	0	64	4e-05	18	0	25	1e-05	0	0	12	2e-05	0	0	0	0	0	0	0	0	64	9e-05	0	0	0	0	0	0	42	1e-05	443	7e-05
Luteimonas sp. Gr-4	1176533	S	0	0	0	0	0	0	0	0	101	2e-05	0	0	44	3e-05	0	0	11	0	0	0	0	0	0	0	0	0	0	0	0	0	0	0	0	0	0	0	0	0	0	0	43	1e-05
Luteimonas sp. JM171	1896164	S	54	0.00016	13	0	0	0	0	0	0	0	0	0	242	0.00016	0	0	0	0	0	0	28	4e-05	0	0	0	0	0	0	0	0	0	0	0	0	0	0	0	0	0	0	0	0
Luteimonas sp. YGD11-2	2508168	S	10	3e-05	110	3e-05	0	0	0	0	0	0	0	0	41	3e-05	0	0	16	1e-05	0	0	0	0	0	0	0	0	0	0	0	0	0	0	0	0	139	2e-05	0	0	0	0	0	0
Luteimonas yindakuii	2565782	S	0	0	193	5e-05	0	0	0	0	16	0	0	0	101	7e-05	0	0	0	0	0	0	0	0	0	0	14	2e-05	27	2e-05	12	1e-05	0	0	0	0	150	2e-05	0	0	0	0	402	7e-05
Luteipulveratus mongoliensis	571913	S	0	0	19	1e-05	0	0	0	0	0	0	0	0	110	7e-05	0	0	0	0	0	0	0	0	0	0	0	0	0	0	0	0	0	0	0	0	32	1e-05	0	0	0	0	0	0
Luteitalea pratensis	1855912	S	149	0.00044	15	0	0	0	0	0	90	1e-05	0	0	93	6e-05	0	0	31	1e-05	0	0	40	6e-05	0	0	0	0	0	0	0	0	0	0	0	0	0	0	0	0	0	0	71	1e-05
Luteolibacter sp. G-1-1-1	2728835	S	91	0.00027	14	0	0	0	0	0	0	0	0	0	83	5e-05	0	0	17	1e-05	0	0	23	3e-05	0	0	0	0	0	0	0	0	13	2e-05	0	0	0	0	0	0	0	0	21	0
Lutibacter profundi	1622118	S	0	0	0	0	0	0	0	0	0	0	0	0	0	0	0	0	0	0	0	0	0	0	0	0	0	0	0	0	0	0	12	2e-05	0	0	0	0	0	0	0	0	0	0
Lysinibacillus sp. 2017	2169540	S	0	0	0	0	0	0	0	0	0	0	0	0	0	0	0	0	0	0	0	0	0	0	0	0	0	0	0	0	0	0	0	0	0	0	0	0	0	0	0	0	0	0
Lysinibacillus sphaericus	1421	S	0	0	0	0	0	0	0	0	0	0	14	0	0	0	0	0	0	0	0	0	0	0	0	0	0	0	0	0	0	0	0	0	0	0	0	0	0	0	0	0	0	0
Lysinibacillus timonensis	2086577	S	0	0	0	0	0	0	0	0	0	0	0	0	0	0	13	0	0	0	0	0	0	0	0	0	0	0	0	0	0	0	0	0	0	0	0	0	0	0	0	0	0	0
Lysinimonas sp. KACC 19322	2592654	S	115	0.00034	12	0	0	0	20	1e-05	0	0	0	0	185	0.00012	14	0	35	1e-05	0	0	66	0.0001	0	0	0	0	0	0	0	0	10	1e-05	0	0	0	0	0	0	0	0	54	1e-05
Lysobacter alkalisoli	2591633	S	11	3e-05	0	0	0	0	0	0	46	1e-05	0	0	147	9e-05	0	0	0	0	0	0	0	0	0	0	0	0	0	0	0	0	0	0	0	0	0	0	0	0	0	0	0	0
Lysobacter antibioticus	84531	S	62	0.00018	22	1e-05	32	2e-05	0	0	161	3e-05	0	0	160	0.0001	0	0	14	1e-05	0	0	32	5e-05	0	0	12	2e-05	30	2e-05	28	2e-05	27	4e-05	0	0	11	0	0	0	0	0	283	5e-05
Lysobacter capsici	435897	S	81	0.00024	51	1e-05	0	0	28	1e-05	0	0	0	0	125	8e-05	0	0	25	1e-05	0	0	49	7e-05	0	0	0	0	32	2e-05	0	0	0	0	0	0	33	1e-05	0	0	0	0	0	0
Lysobacter enzymogenes	69	S	0	0	43	1e-05	57	4e-05	0	0	385	6e-05	0	0	208	0.00013	0	0	26	1e-05	0	0	23	3e-05	0	0	30	5e-05	70	4e-05	28	2e-05	0	0	0	0	44	1e-05	0	0	0	0	138	2e-05
Lysobacter gummosus	262324	S	0	0	0	0	15	1e-05	0	0	179	3e-05	0	0	68	4e-05	0	0	0	0	0	0	0	0	0	0	0	0	21	1e-05	0	0	12	2e-05	0	0	0	0	0	0	0	0	57	1e-05
Lysobacter lycopersici	1324796	S	0	0	117	3e-05	0	0	0	0	29	0	0	0	90	6e-05	0	0	0	0	0	0	0	0	0	0	0	0	0	0	0	0	10	1e-05	0	0	295	5e-05	0	0	0	0	45	1e-05
Lysobacter maris	1605891	S	0	0	19	1e-05	0	0	0	0	55	1e-05	0	0	40	3e-05	0	0	24	1e-05	0	0	12	2e-05	0	0	0	0	11	1e-05	0	0	0	0	0	0	22	0	0	0	0	0	80	1e-05
Lysobacter oculi	2698682	S	29	9e-05	0	0	0	0	0	0	31	0	0	0	27	2e-05	0	0	0	0	0	0	0	0	0	0	0	0	0	0	0	0	0	0	0	0	0	0	0	0	0	0	199	3e-05
Lysobacter soli	453783	S	18	5e-05	0	0	0	0	0	0	159	3e-05	0	0	97	6e-05	0	0	10	0	0	0	10	1e-05	0	0	0	0	0	0	0	0	0	0	0	0	0	0	0	0	0	0	42	1e-05
Lysobacter sp. HDW10	2714936	S	0	0	0	0	0	0	0	0	218	3e-05	0	0	0	0	0	0	0	0	0	0	0	0	0	0	0	0	0	0	0	0	0	0	0	0	0	0	0	0	0	0	0	0
Lysobacter sp. TY2-98	2290922	S	25	7e-05	10	0	0	0	0	0	0	0	0	0	102	7e-05	0	0	20	1e-05	0	0	15	2e-05	0	0	0	0	0	0	0	0	14	2e-05	0	0	0	0	0	0	0	0	15	0
Macrococcus canis	1855823	S	0	0	0	0	0	0	0	0	0	0	0	0	0	0	14	0	0	0	0	0	0	0	0	0	0	0	0	0	0	0	11	2e-05	0	0	0	0	0	0	12	0	0	0
Macrococcus caseolyticus	69966	S	0	0	0	0	0	0	0	0	0	0	0	0	0	0	0	0	0	0	0	0	0	0	0	0	0	0	0	0	0	0	0	0	0	0	0	0	0	0	18	0	0	0
Macrococcus sp. IME1552	1898474	S	0	0	0	0	0	0	0	0	0	0	10	0	0	0	0	0	0	0	0	0	0	0	0	0	0	0	0	0	0	0	0	0	0	0	0	0	0	0	0	0	0	0
Magnetospirillum gryphiswaldense	55518	S	71	0.00021	14	0	0	0	56	3e-05	257	4e-05	0	0	139	9e-05	20	0	29	1e-05	0	0	36	5e-05	0	0	0	0	0	0	0	0	65	9e-05	0	0	0	0	12	1e-05	44	1e-05	680	0.00011
Magnetospirillum magneticum	84159	S	30	9e-05	42	1e-05	17	1e-05	0	0	44	1e-05	0	0	135	9e-05	0	0	37	2e-05	0	0	21	3e-05	0	0	0	0	19	1e-05	11	1e-05	0	0	0	0	28	0	0	0	0	0	181	3e-05
Magnetospirillum sp. ME-1	1639348	S	0	0	0	0	0	0	0	0	24	0	0	0	93	6e-05	0	0	13	1e-05	0	0	0	0	0	0	0	0	0	0	0	0	0	0	0	0	0	0	0	0	0	0	227	4e-05
Magnetospirillum sp. XM-1	1663591	S	13	4e-05	94	3e-05	0	0	0	0	37	1e-05	0	0	148	0.0001	0	0	0	0	0	0	11	2e-05	0	0	0	0	0	0	0	0	0	0	0	0	112	2e-05	0	0	0	0	183	3e-05
Malassezia restricta	76775	S	30662	0.09077	1757	0.00048	0	0	4710	0.00226	120	2e-05	484	6e-05	21049	0.01359	12483	0.00199	3862	0.00157	0	0	8758	0.0129	110	1e-05	50	8e-05	45	3e-05	0	0	1469	0.00209	224	0.00022	53	1e-05	848	0.0006	2095	0.00027	1759	0.00029
Mameliella alba	561184	S	28	8e-05	0	0	11	1e-05	13	1e-05	118	2e-05	0	0	70	5e-05	0	0	95	4e-05	0	0	17	3e-05	0	0	0	0	0	0	0	0	13	2e-05	0	0	0	0	0	0	0	0	94	2e-05
Mannheimia granulomatis	85402	S	0	0	0	0	0	0	0	0	0	0	0	0	0	0	0	0	0	0	0	0	0	0	0	0	0	0	0	0	0	0	0	0	0	0	0	0	0	0	0	0	0	0
Mannheimia haemolytica	75985	S	0	0	157	4e-05	0	0	0	0	0	0	0	0	0	0	0	0	0	0	0	0	0	0	0	0	0	0	0	0	0	0	0	0	0	0	203	3e-05	0	0	0	0	0	0
Mannheimia sp. USDA-ARS-USMARC-1261	1432056	S	0	0	0	0	0	0	0	0	0	0	0	0	0	0	0	0	0	0	0	0	0	0	0	0	0	0	0	0	0	0	0	0	0	0	0	0	0	0	0	0	0	0
Mannheimia sp. ZY170218	2679994	S	0	0	0	0	0	0	0	0	0	0	0	0	0	0	0	0	0	0	0	0	0	0	0	0	0	0	0	0	0	0	0	0	0	0	0	0	0	0	0	0	0	0
Mannheimia varigena	85404	S	0	0	15	0	0	0	0	0	0	0	0	0	0	0	0	0	0	0	0	0	0	0	0	0	0	0	0	0	0	0	0	0	0	0	0	0	0	0	0	0	0	0
Maribacter sp. T28	1836467	S	0	0	0	0	0	0	0	0	0	0	0	0	0	0	0	0	11	0	0	0	0	0	0	0	0	0	0	0	0	0	0	0	0	0	0	0	0	0	0	0	0	0
Maribius sp. THAF1	2587842	S	0	0	0	0	0	0	23	1e-05	144	2e-05	0	0	73	5e-05	0	0	0	0	0	0	0	0	0	0	0	0	0	0	0	0	13	2e-05	0	0	0	0	0	0	19	0	51	1e-05
Maricaulis maris	74318	S	0	0	26	1e-05	0	0	0	0	61	1e-05	0	0	134	9e-05	0	0	35	1e-05	0	0	0	0	0	0	0	0	0	0	0	0	0	0	0	0	46	1e-05	0	0	0	0	181	3e-05
Marichromatium purpuratum	37487	S	0	0	61	2e-05	0	0	0	0	118	2e-05	0	0	61	4e-05	0	0	13	1e-05	0	0	0	0	0	0	0	0	11	1e-05	0	0	0	0	0	0	54	1e-05	0	0	0	0	28	0
Mariniblastus fucicola	980251	S	0	0	0	0	0	0	0	0	0	0	0	0	0	0	0	0	16	1e-05	0	0	11	2e-05	0	0	0	0	0	0	0	0	13	2e-05	0	0	0	0	0	0	0	0	0	0
Marinilactibacillus sp. 15R	1911586	S	0	0	0	0	0	0	0	0	0	0	0	0	0	0	0	0	0	0	0	0	0	0	0	0	0	0	0	0	0	0	0	0	0	0	0	0	0	0	10	0	0	0
Marinobacter adhaerens	1033846	S	0	0	0	0	0	0	20	1e-05	35	1e-05	0	0	0	0	0	0	0	0	0	0	0	0	0	0	0	0	0	0	0	0	0	0	0	0	0	0	0	0	0	0	0	0
Marinobacter fonticola	2603215	S	0	0	30	1e-05	0	0	0	0	0	0	0	0	87	6e-05	0	0	0	0	0	0	0	0	0	0	0	0	0	0	0	0	19	3e-05	0	0	46	1e-05	0	0	0	0	14	0
Marinobacter hydrocarbonoclasticus	2743	S	52	0.00015	0	0	36	3e-05	0	0	45	1e-05	0	0	60	4e-05	0	0	0	0	0	0	11	2e-05	0	0	10	2e-05	19	1e-05	15	1e-05	0	0	0	0	0	0	0	0	0	0	53	1e-05
Marinobacter psychrophilus	330734	S	0	0	0	0	0	0	0	0	0	0	0	0	0	0	0	0	0	0	0	0	0	0	0	0	0	0	14	1e-05	0	0	0	0	0	0	0	0	0	0	0	0	0	0
Marinobacter salarius	1420917	S	66	0.0002	18	0	0	0	98	5e-05	26	0	0	0	92	6e-05	0	0	31	1e-05	0	0	30	4e-05	0	0	0	0	0	0	0	0	69	0.0001	0	0	0	0	0	0	55	1e-05	40	1e-05
Marinobacter salinus	1874317	S	0	0	0	0	0	0	0	0	0	0	0	0	0	0	0	0	0	0	0	0	0	0	0	0	0	0	0	0	0	0	0	0	0	0	0	0	0	0	0	0	0	0
Marinobacter similis	1420916	S	0	0	14	0	0	0	0	0	0	0	0	0	22	1e-05	0	0	0	0	0	0	0	0	0	0	0	0	0	0	0	0	0	0	0	0	0	0	0	0	0	0	0	0
Marinobacter sp. Arc7-DN-1	2304594	S	0	0	0	0	0	0	21	1e-05	0	0	0	0	0	0	0	0	18	1e-05	50	2e-05	10	1e-05	0	0	0	0	0	0	0	0	49	7e-05	0	0	0	0	0	0	0	0	0	0
Marinobacter sp. CP1	1671721	S	0	0	0	0	0	0	0	0	14	0	0	0	0	0	0	0	0	0	0	0	0	0	0	0	0	0	0	0	0	0	0	0	0	0	0	0	0	0	0	0	0	0
Marinobacter sp. JH2	2547598	S	0	0	0	0	20	1e-05	0	0	0	0	0	0	0	0	0	0	0	0	0	0	0	0	0	0	0	0	12	1e-05	0	0	0	0	0	0	0	0	0	0	0	0	11	0
Marinobacter sp. LQ44	1749259	S	0	0	17	0	0	0	0	0	0	0	0	0	0	0	0	0	0	0	0	0	0	0	0	0	0	0	0	0	0	0	17	2e-05	0	0	0	0	0	0	0	0	0	0
Marinobacter sp. LV10R510-11A	1415568	S	0	0	150	4e-05	13	1e-05	0	0	22	0	0	0	0	0	0	0	0	0	0	0	0	0	0	0	0	0	12	1e-05	0	0	0	0	0	0	245	4e-05	0	0	0	0	0	0
Marinobacter sp. NP-4(2019)	2488665	S	0	0	0	0	14	1e-05	0	0	0	0	0	0	0	0	0	0	0	0	0	0	0	0	0	0	11	2e-05	16	1e-05	0	0	0	0	0	0	0	0	0	0	0	0	0	0
Marinobacterium aestuarii	1821621	S	14	4e-05	113	3e-05	12	1e-05	27	1e-05	27	0	0	0	45	3e-05	0	0	11	0	0	0	0	0	0	0	0	0	15	1e-05	13	1e-05	21	3e-05	0	0	168	3e-05	0	0	21	0	24	0
Marinomonas sp. FW-1	2071621	S	0	0	36	1e-05	0	0	0	0	0	0	0	0	0	0	0	0	0	0	0	0	0	0	0	0	0	0	0	0	0	0	0	0	0	0	65	1e-05	0	0	0	0	0	0
Marinomonas sp. MWYL1	400668	S	0	0	0	0	0	0	0	0	0	0	12	0	0	0	0	0	10	0	0	0	0	0	0	0	0	0	0	0	0	0	0	0	0	0	0	0	0	0	0	0	0	0
Marinovum algicola	42444	S	10	3e-05	0	0	0	0	0	0	188	3e-05	0	0	75	5e-05	0	0	0	0	0	0	0	0	0	0	0	0	0	0	0	0	0	0	0	0	0	0	0	0	0	0	85	1e-05
Mariprofundus ferrinatatus	1921087	S	0	0	0	0	0	0	0	0	0	0	0	0	0	0	0	0	0	0	0	0	0	0	0	0	0	0	0	0	0	0	18	3e-05	0	0	0	0	0	0	0	0	0	0
Marisediminicola antarctica	674079	S	13	4e-05	0	0	0	0	20	1e-05	0	0	0	0	52	3e-05	0	0	0	0	0	0	0	0	0	0	0	0	0	0	0	0	0	0	0	0	0	0	0	0	0	0	0	0
Marivivens sp. JLT3646	1920883	S	0	0	0	0	0	0	0	0	0	0	0	0	0	0	0	0	0	0	0	0	0	0	0	0	0	0	0	0	0	0	0	0	0	0	0	0	0	0	0	0	17	0
Marmoricola scoriae	642780	S	0	0	34	1e-05	0	0	27	1e-05	11	0	0	0	122	8e-05	0	0	25	1e-05	0	0	0	0	0	0	0	0	0	0	0	0	0	0	0	0	24	0	0	0	0	0	261	4e-05
Martelella endophytica	1486262	S	53	0.00016	0	0	0	0	0	0	0	0	0	0	125	8e-05	0	0	21	1e-05	0	0	15	2e-05	0	0	0	0	0	0	0	0	0	0	0	0	0	0	0	0	0	0	172	3e-05
Martelella mediterranea	293089	S	0	0	0	0	172	0.00013	55	3e-05	190	3e-05	0	0	152	0.0001	0	0	15	1e-05	0	0	0	0	0	0	55	9e-05	194	0.00012	100	8e-05	17	2e-05	0	0	0	0	0	0	24	0	264	4e-05
Martelella sp. AD-3	686597	S	0	0	74	2e-05	51	4e-05	0	0	132	2e-05	0	0	144	9e-05	0	0	0	0	0	0	0	0	0	0	39	7e-05	69	4e-05	40	3e-05	0	0	0	0	236	4e-05	0	0	0	0	341	6e-05
Massilia albidiflava	321983	S	60	0.00018	121	3e-05	19	1e-05	57	3e-05	51	1e-05	0	0	141	9e-05	0	0	31	1e-05	0	0	27	4e-05	0	0	0	0	15	1e-05	22	2e-05	39	6e-05	0	0	209	3e-05	0	0	27	0	82	1e-05
Massilia armeniaca	2072590	S	28	8e-05	20	1e-05	14	1e-05	0	0	219	3e-05	0	0	123	8e-05	0	0	14	1e-05	0	0	13	2e-05	0	0	0	0	0	0	0	0	0	0	0	0	0	0	0	0	0	0	415	7e-05
Massilia flava	871742	S	0	0	0	0	0	0	28	1e-05	181	3e-05	0	0	119	8e-05	0	0	24	1e-05	0	0	0	0	0	0	0	0	0	0	0	0	0	0	0	0	0	0	0	0	0	0	92	1e-05
Massilia lutea	321985	S	15	4e-05	107	3e-05	11	1e-05	46	2e-05	118	2e-05	0	0	113	7e-05	0	0	24	1e-05	0	0	13	2e-05	0	0	0	0	15	1e-05	10	1e-05	51	7e-05	0	0	172	3e-05	0	0	35	0	82	1e-05
Massilia oculi	945844	S	51	0.00015	16	0	0	0	0	0	113	2e-05	0	0	117	8e-05	13	0	16	1e-05	0	0	26	4e-05	0	0	0	0	0	0	0	0	12	2e-05	0	0	11	0	0	0	0	0	417	7e-05
Massilia plicata	321984	S	0	0	340	9e-05	0	0	0	0	173	3e-05	0	0	73	5e-05	0	0	0	0	0	0	11	2e-05	0	0	0	0	0	0	0	0	0	0	0	0	511	8e-05	0	0	0	0	79	1e-05
Massilia putida	1141883	S	19	6e-05	21	1e-05	20	1e-05	0	0	234	4e-05	0	0	209	0.00013	0	0	17	1e-05	0	0	22	3e-05	0	0	0	0	0	0	0	0	17	2e-05	0	0	0	0	0	0	0	0	295	5e-05
Massilia sp. NR 4-1	1678028	S	0	0	212	6e-05	143	0.00011	0	0	92	1e-05	0	0	57	4e-05	0	0	0	0	0	0	0	0	0	0	26	4e-05	104	7e-05	64	5e-05	14	2e-05	0	0	312	5e-05	0	0	0	0	251	4e-05
Massilia sp. WG5	1707785	S	0	0	0	0	19	1e-05	0	0	37	1e-05	0	0	51	3e-05	0	0	16	1e-05	0	0	0	0	0	0	10	2e-05	21	1e-05	17	1e-05	0	0	0	0	10	0	0	0	0	0	241	4e-05
Massilia umbonata	864828	S	0	0	24	1e-05	90	7e-05	0	0	237	4e-05	0	0	106	7e-05	0	0	0	0	0	0	0	0	0	0	41	7e-05	87	5e-05	63	5e-05	0	0	0	0	21	0	0	0	0	0	208	3e-05
Massilia violaceinigra	2045208	S	0	0	0	0	49	4e-05	0	0	69	1e-05	0	0	37	2e-05	0	0	0	0	0	0	0	0	0	0	30	5e-05	66	4e-05	33	3e-05	0	0	0	0	13	0	0	0	0	0	171	3e-05
Massilistercora timonensis	2086584	S	0	0	0	0	0	0	0	0	0	0	0	0	0	0	0	0	0	0	0	0	0	0	0	0	0	0	0	0	0	0	0	0	0	0	0	0	0	0	0	0	0	0
Megasphaera elsdenii	907	S	0	0	0	0	0	0	17	1e-05	0	0	0	0	0	0	0	0	0	0	0	0	0	0	0	0	0	0	0	0	0	0	10	1e-05	0	0	0	0	0	0	0	0	0	0
Meiothermus ruber	277	S	0	0	0	0	0	0	0	0	27	0	0	0	28	2e-05	0	0	0	0	0	0	0	0	0	0	0	0	0	0	0	0	0	0	0	0	0	0	0	0	0	0	159	3e-05
Meiothermus silvanus	52022	S	11	3e-05	0	0	0	0	43	2e-05	38	1e-05	0	0	16	1e-05	17	0	31	1e-05	0	0	12	2e-05	0	0	0	0	0	0	0	0	32	5e-05	0	0	0	0	0	0	31	0	29	0
Melaminivora sp. SC2-9	2109913	S	10	3e-05	0	0	0	0	0	0	133	2e-05	0	0	72	5e-05	0	0	24	1e-05	0	0	0	0	0	0	0	0	0	0	0	0	0	0	0	0	0	0	0	0	0	0	60	1e-05
Melioribacter roseus	1134405	S	20	6e-05	0	0	0	0	0	0	0	0	0	0	18	1e-05	0	0	0	0	0	0	0	0	0	0	0	0	0	0	0	0	16	2e-05	0	0	0	0	0	0	0	0	0	0
Melittangium boletus	83453	S	0	0	40	1e-05	0	0	0	0	0	0	0	0	117	8e-05	0	0	11	0	0	0	10	1e-05	0	0	0	0	0	0	0	0	10	1e-05	0	0	27	0	0	0	0	0	182	3e-05
Mesorhizobium amorphae	71433	S	0	0	0	0	102	8e-05	0	0	17	0	0	0	213	0.00014	0	0	0	0	0	0	0	0	0	0	30	5e-05	70	4e-05	40	3e-05	0	0	0	0	0	0	0	0	0	0	298	5e-05
Mesorhizobium australicum	536018	S	0	0	14	0	0	0	16	1e-05	12	0	0	0	103	7e-05	0	0	21	1e-05	0	0	0	0	0	0	0	0	0	0	0	0	12	2e-05	0	0	0	0	0	0	0	0	75	1e-05
Mesorhizobium ciceri	39645	S	0	0	25	1e-05	0	0	0	0	69	1e-05	12	0	107	7e-05	0	0	0	0	0	0	0	0	0	0	0	0	0	0	0	0	0	0	0	0	16	0	0	0	0	0	89	1e-05
Mesorhizobium erdmanii	1777866	S	0	0	0	0	0	0	0	0	119	2e-05	29	0	93	6e-05	0	0	0	0	0	0	0	0	0	0	0	0	0	0	0	0	0	0	0	0	15	0	0	0	0	0	280	5e-05
Mesorhizobium huakuii	28104	S	0	0	0	0	0	0	0	0	0	0	0	0	0	0	0	0	0	0	0	0	0	0	0	0	0	0	0	0	0	0	0	0	0	0	0	0	0	0	0	0	87	1e-05
Mesorhizobium japonicum	2066070	S	0	0	26	1e-05	108	8e-05	0	0	76	1e-05	0	0	154	0.0001	0	0	0	0	0	0	0	0	0	0	68	0.00011	198	0.00012	78	6e-05	0	0	0	0	0	0	0	0	0	0	271	4e-05
Mesorhizobium loti	381	S	77	0.00023	18	0	0	0	10	0	169	3e-05	0	0	462	0.0003	0	0	33	1e-05	0	0	33	5e-05	0	0	0	0	0	0	0	0	44	6e-05	0	0	0	0	0	0	0	0	838	0.00014
Mesorhizobium oceanicum	1670800	S	0	0	174	5e-05	0	0	0	0	0	0	0	0	395	0.00025	0	0	21	1e-05	0	0	0	0	0	0	0	0	0	0	0	0	25	4e-05	0	0	197	3e-05	0	0	0	0	1068	0.00017
Mesorhizobium opportunistum	593909	S	24	7e-05	0	0	13	1e-05	33	2e-05	44	1e-05	0	0	182	0.00012	0	0	17	1e-05	0	0	0	0	0	0	0	0	15	1e-05	12	1e-05	0	0	0	0	0	0	0	0	13	0	306	5e-05
Mesorhizobium sp. 8	2584466	S	0	0	32	1e-05	122	9e-05	0	0	25	0	0	0	514	0.00033	0	0	0	0	0	0	0	0	0	0	60	0.0001	128	8e-05	67	6e-05	0	0	0	0	30	0	0	0	0	0	225	4e-05
Mesorhizobium sp. AA22	1854057	S	0	0	81	2e-05	0	0	15	1e-05	0	0	0	0	108	7e-05	0	0	0	0	0	0	11	2e-05	0	0	0	0	0	0	0	0	28	4e-05	0	0	142	2e-05	0	0	13	0	55	1e-05
Mesorhizobium sp. DCY119	2108445	S	0	0	0	0	0	0	0	0	29	0	0	0	147	9e-05	0	0	16	1e-05	0	0	0	0	375	5e-05	0	0	0	0	0	0	0	0	0	0	0	0	0	0	0	0	71	1e-05
Mesorhizobium sp. M1B.F.Ca.ET.045.04.1.1	2493673	S	16	5e-05	0	0	0	0	19	1e-05	117	2e-05	0	0	165	0.00011	0	0	12	0	0	0	0	0	292	4e-05	0	0	10	1e-05	0	0	0	0	0	0	0	0	0	0	0	0	258	4e-05
Mesorhizobium sp. M1D.F.Ca.ET.043.01.1.1	2493669	S	105	0.00031	0	0	61	5e-05	13	1e-05	139	2e-05	0	0	347	0.00022	13	0	37	2e-05	0	0	31	5e-05	0	0	29	5e-05	54	3e-05	35	3e-05	10	1e-05	0	0	0	0	0	0	0	0	320	5e-05
Mesorhizobium sp. M1E.F.Ca.ET.045.02.1.1	2493672	S	20	6e-05	0	0	29	2e-05	0	0	29	0	0	0	125	8e-05	0	0	15	1e-05	0	0	18	3e-05	0	0	0	0	33	2e-05	21	2e-05	18	3e-05	0	0	0	0	0	0	0	0	317	5e-05
Mesorhizobium sp. M2A.F.Ca.ET.043.02.1.1	2493670	S	43	0.00013	67	2e-05	19	1e-05	0	0	0	0	0	0	139	9e-05	0	0	0	0	0	0	11	2e-05	0	0	0	0	24	2e-05	0	0	0	0	0	0	63	1e-05	0	0	0	0	251	4e-05
Mesorhizobium sp. M2A.F.Ca.ET.043.05.1.1	2493671	S	41	0.00012	26	1e-05	0	0	0	0	21	0	0	0	188	0.00012	0	0	0	0	0	0	0	0	0	0	0	0	0	0	0	0	0	0	0	0	27	0	0	0	0	0	152	2e-05
Mesorhizobium sp. M2A.F.Ca.ET.046.03.2.1	2493674	S	0	0	0	0	0	0	0	0	31	0	0	0	0	0	0	0	0	0	0	0	0	0	0	0	0	0	0	0	0	0	0	0	0	0	0	0	0	0	0	0	0	0
Mesorhizobium sp. M3A.F.Ca.ET.080.04.2.1	2493676	S	109	0.00032	13	0	0	0	10	0	292	5e-05	0	0	386	0.00025	0	0	53	2e-05	0	0	39	6e-05	0	0	0	0	0	0	0	0	0	0	0	0	25	0	0	0	0	0	167	3e-05
Mesorhizobium sp. M4B.F.Ca.ET.058.02.1.1	2493675	S	0	0	102	3e-05	15	1e-05	0	0	35	1e-05	0	0	277	0.00018	0	0	0	0	0	0	0	0	0	0	0	0	0	0	0	0	14	2e-05	0	0	161	3e-05	0	0	0	0	191	3e-05
Mesorhizobium sp. M6A.T.Cr.TU.016.01.1.1	2493677	S	47	0.00014	12	0	53	4e-05	0	0	19	0	0	0	149	0.0001	0	0	24	1e-05	0	0	24	4e-05	0	0	35	6e-05	105	7e-05	47	4e-05	0	0	0	0	16	0	0	0	0	0	583	9e-05
Mesorhizobium sp. M7A.F.Ce.TU.012.03.2.1	2493681	S	0	0	88	2e-05	81	6e-05	0	0	236	4e-05	0	0	184	0.00012	0	0	14	1e-05	0	0	0	0	0	0	30	5e-05	73	5e-05	39	3e-05	0	0	0	0	174	3e-05	0	0	0	0	336	5e-05
[truncated: 2,264 more rows]

## Sheet: Filtered Table
name	Family	F1-1P	F1-2P	F1-3P	F1-5P	F2-3P	F2-5P	F3-1P	F3-2P	F3-3P	F3-4P	F3-5P	F3-7P	F3-8P
Acinetobacter baumannii	Moraxellaceae	0	1.81181e-05	0	0	0	6.62893e-06	0	1.41786e-05	0	0	1.03465e-05	9.14095e-06	1.50466e-05
Acinetobacter pittii	Moraxellaceae	0	0	0	0	0.000282406	0.000729991	0	6.12257e-06	4.9751e-05	0	0	0	9.40409e-06
Bacillus anthracis	Bacillaceae	0	0	0	0	0	0	0	0	0	0	0	0	0
Bacillus cereus	Bacillaceae	2.55426e-05	0	0	0	0	3.07194e-06	0	9.82834e-06	0	0	0	0	0
Bacillus luti	Bacillaceae	0	0	0	0	0	0	0	0	0	0	0	0	0
Bacillus mycoides	Bacillaceae	0	0	0	0	0	0	0	5.15585e-06	0	0	0	0	0
Bacillus sp. A260	Bacillaceae	0	0	0	0	0	0	0	0	0	0	0	0	0
Bacillus thuringiensis	Bacillaceae	0	0	0	0	0	0	0	0	0	0	0	0	0
Bacillus wiedmannii	Bacillaceae	0	0	0	0	0	0	0	0	0	0	0	0	0
Corynebacterium sp. sy039	Corynebacteriaceae	0.000625794	5.12306e-06	1.49511e-05	3.45242e-05	0.011103	0	0	4.35025e-05	0	0	0	0	0
Cutibacterium acnes	Propionibacteriaceae	0.000702421	0.000270647	0.000302143	5.29e-05	0.115564	3.26596e-05	8.44677e-05	0.0662082	0.00319187	1.89618e-05	3.03006e-05	0.000171185	0.000516598
Enterobacter bugandensis	Enterobacteriaceae	0.000249953	0.867023	0.000142446	0.000610855	0.000148635	0.000547453	0.00451565	6.76706e-06	0.000114135	0.000268747	0.00580589	0.00338548	0.00450456
Enterobacter cloacae	Enterobacteriaceae	0.000806416	0.0312833	8.21487e-06	0.00557426	0	0.00526709	0.00928469	1.04728e-05	0.00082138	0.00218535	0.00936658	0.00682247	0.00934453
Enterobacteriaceae bacterium S05	Enterobacteriaceae	0.0188103	0.000785327	0	4.17631e-06	0	0	0	0	0.014499	0	1.18246e-05	2.82538e-05	0
Enterococcus avium	Enterococcaceae	0	0	0	0	0.000460768	0	0	0	0	0	0	0	0
Enterococcus faecalis	Enterococcaceae	0	0.000391976	0	0	0.000713447	0	0	0	0	0	0	0	0
Erwinia gerundensis	Erwiniaceae	0	0	4.43603e-06	0.0155014	0	0.0135452	0.0196556	1.88511e-05	0	0.00650354	0.0200486	0.0128829	0.0194458
Escherichia coli	Enterobacteriaceae	0.0142783	0.00206222	2.62876e-06	0.00491663	0.00112962	0.00410622	0.00834203	1.03117e-05	0.00438297	0.00114245	0.00957646	0.00740417	0.00798909
Klebsiella aerogenes	Enterobacteriaceae	0.0113701	0.000967883	0	0.00335831	0	0.00320468	0.00660538	9.82834e-06	0.00601207	0.000249056	0.00656266	0.317893	0.00882041
Klebsiella pneumoniae	Enterobacteriaceae	0.12323	0.00687277	8.05058e-06	0.00585965	0.00162012	0.00540533	0.0237135	5.44587e-05	0.0917273	0.00321913	0.00879087	0.00982154	0.0106486
Klebsiella quasipneumoniae	Enterobacteriaceae	0.553098	0.0230656	1.80727e-05	0.000782919	0.000326997	0.000628455	0.00173835	0.00131893	0.42116	7.03775e-05	0.00194072	0.00229438	0.00167581
Klebsiella sp. LY	Enterobacteriaceae	0.0342581	0.00141784	0	3.03479e-05	0	2.31204e-05	0.000165557	0	0.034934	0	0.00019954	0.000152072	0.000146077
Klebsiella variicola	Enterobacteriaceae	0.0156941	0.000828686	7.55768e-06	0.00106134	0	0.000984962	0.00203567	5.63921e-06	0.0478078	0.000138567	0.00176852	0.00332149	0.00178552
Kocuria palustris	Micrococcaceae	0	0	5.42182e-06	0	0	0	0	0	0	0	0	0	0
Leclercia adecarboxylata	Enterobacteriaceae	0.000737086	0.0001312	0	0.00352982	0.00130799	0.00308132	0.00995199	1.69176e-05	0.000131694	0.000941527	0.0107109	0.00701942	0.0105144
Methylobacterium aquaticum	Methylobacteriaceae	0.021246	0	0.230528	6.65426e-05	0.0012634	2.60307e-05	2.3651e-05	0	0	0	3.47348e-05	1.32959e-05	1.44196e-05
Methylobacterium brachiatum	Methylobacteriaceae	9.6697e-05	0	0.108515	0.000366959	0.000312133	2.91026e-05	0	0	0	0	0	0	0
Methylobacterium currus	Methylobacteriaceae	0.00238276	0	0.0301816	3.20184e-05	0.000208089	0	0	0	0	0	0	0	0
Methylobacterium durans	Methylobacteriaceae	8.02767e-05	0	0.022145	6.76563e-05	0.00115935	2.5869e-06	1.85829e-05	0	0	0	2.80835e-05	1.99439e-05	1.44196e-05
Methylobacterium mesophilicum	Methylobacteriaceae	4.19628e-05	0	0.242256	0.000734196	0	2.06952e-05	1.85829e-05	0	0	0	2.14321e-05	1.32959e-05	2.63315e-05
Methylobacterium nodulans	Methylobacteriaceae	6.02076e-05	0	0.00826663	2.31089e-05	0.000148635	0	0	0	0	0	0	0	0
Methylobacterium phyllosphaerae	Methylobacteriaceae	0	0	0.0222508	6.43152e-05	0	0	0	0	0	0	0	0	0
Methylobacterium radiotolerans	Methylobacteriaceae	5.10852e-05	0	0.0417782	0.000141995	0.00038645	1.22878e-05	0	0	0	0	0	0	0
Methylobacterium sp. 17Sr1-1	Methylobacteriaceae	0.000249953	0	0.00887864	2.19952e-05	0.000267543	0	0	0	0	0	0	0	0
Methylobacterium sp. 17Sr1-43	Methylobacteriaceae	6.02076e-05	0	0.0295036	0.000128352	0	2.78092e-05	0	0	0	0	1.25637e-05	0	1.69274e-05
Methylobacterium sp. 4-46	Methylobacteriaceae	8.21012e-05	0	0.0138468	4.73315e-05	0.000817491	0	0	0	0	0	0	0	0
Methylobacterium sp. C1	Methylobacteriaceae	0	0	0.0341389	9.82826e-05	0	3.23362e-06	0	0	0	0	0	0	0
Methylobacterium sp. WL1	Methylobacteriaceae	2.73671e-05	0	0.0839792	0.000272574	0	7.11397e-06	4.05445e-05	0	0	0	4.72985e-05	3.65638e-05	5.2036e-05
Methylobacterium sp. XJLW	Methylobacteriaceae	0.00013866	0	0.0267511	8.49184e-05	0	0	0	0	0	0	0	0	0
Methylobacterium terrae	Methylobacteriaceae	0.000191569	0	0.0074223	2.50579e-05	0.000579676	2.91026e-06	0	0	0	0	0	0	0
Methylorubrum extorquens	Methylobacteriaceae	0.000156905	0	0.0100402	4.59394e-05	0.000995853	1.03476e-05	0	2.41681e-06	0	0	0	0	0
Methylorubrum populi	Methylobacteriaceae	9.6697e-05	0	0.0126632	5.48489e-05	0.000802628	2.5869e-06	0	0	0	0	0	0	0
Microbacterium aurum	Microbacteriaceae	2.55426e-05	0	1.44582e-05	0	0	0	0	0	0	0	0	0	0
Mixta calida	Erwiniaceae	0	0	0	0.00547821	0	0.00494098	0.0217792	2.72293e-05	0	0.000199464	0.0224187	0.0149106	0.0217874
Mixta gaviniae	Erwiniaceae	2.55426e-05	0	0	0.00615895	0.000163498	0.00559514	0.0241375	2.77127e-05	0	0.000486808	0.0241695	0.0159252	0.0248788
Mixta theicola	Erwiniaceae	0	0	0	0.00395274	0	0.00364041	0.015189	1.75621e-05	0	0.00025562	0.0155664	0.0105977	0.0155663
Paenibacillus polymyxa	Paenibacillaceae	2.18937e-05	0.00747467	1.64297e-06	0	0.0113557	0.0693685	0	0	0	0	0	0	0.00372904
Pantoea agglomerans	Erwiniaceae	0	0	1.36367e-05	0.244482	0.000163498	0.231974	0.053164	8.23325e-05	0.000377523	0.00749101	0.0539358	0.0356231	0.0536109
Pantoea alhagi	Erwiniaceae	0	0	0	0.00964338	0	0.0092417	0.0185913	2.07845e-05	0	0.000353346	0.0185151	0.0128838	0.0183837
Pantoea ananatis	Erwiniaceae	2.55426e-05	3.12382e-06	0	0.0457178	0	0.043818	0.0397353	7.28264e-05	0.000235098	0.00902692	0.040353	0.0265644	0.0388596
Pantoea dispersa	Erwiniaceae	2.00692e-05	0	0	0.0544279	0.000475631	0.0493315	0.0823341	0.000124063	0.000163886	0.746892	0.0837789	0.0542183	0.0824444
Pantoea rwandensis	Erwiniaceae	0	0	0	0.0164032	0	0.0156106	0.0290316	4.65638e-05	2.92653e-05	0.00248035	0.028399	0.0192101	0.0294956
Pantoea sp. At-9b	Erwiniaceae	0	0	0	0.0275149	0	0.0265062	0.0544006	5.73589e-05	0.000112184	0.00340328	0.056133	0.036666	0.0541939
Pantoea sp. CCBC3-3-1	Erwiniaceae	0	8.49678e-06	0	0.0122976	0	0.0117752	0.0159762	1.869e-05	0	0.000402574	0.0162906	0.0131439	0.0162728
Pantoea sp. PSNIH1	Erwiniaceae	0	0	0	0.0205592	0	0.0193903	0.0456683	5.67144e-05	0	0.00171969	0.0461241	0.0302673	0.0458481
Pantoea sp. SO10	Erwiniaceae	0	0	0	0.0273624	0	0.0261071	0.0450095	7.42765e-05	1.36572e-05	0.00467336	0.0447628	0.0302017	0.0455045
Pantoea stewartii	Erwiniaceae	0	0.000206797	0	0.0299183	0	0.028376	0.0275686	4.59193e-05	0	0.0014349	0.0282645	0.0186043	0.0272242
Pantoea vagans	Erwiniaceae	2.18937e-05	5.23551e-05	6.2433e-06	0.210704	0	0.202591	0.0801633	9.5061e-05	2.73143e-05	0.0085722	0.0801561	0.0535178	0.0802765
Plautia stali symbiont	Enterobacteriaceae	0	1.24953e-06	0	0.00430327	0	0.00398124	0.00904649	1.65954e-05	3.21919e-05	0.152564	0.00922542	0.00580201	0.00886618
Salmonella enterica	Enterobacteriaceae	0.00314356	0.000906656	6.5719e-06	0.00499097	0.00217007	0.00451964	0.0121363	1.62732e-05	0.00373426	0.00157456	0.012271	0.00854097	0.0119608
Sphingobium cloacae	Sphingomonadaceae	0	0	4.92892e-06	0	0	0	0	0	0	0	3.91691e-05	9.14095e-06	1.75543e-05
Sphingomonas melonis	Sphingomonadaceae	0	0	2.54661e-05	5.01158e-06	0	2.91026e-06	0	0	0	0	0	0	0
Sphingomonas paucimobilis	Sphingomonadaceae	3.1016e-05	0	5.09322e-05	3.61947e-06	0.000178362	3.55699e-06	0	0	0	0	0	0	0
Sphingomonas sp. FARSPH	Sphingomonadaceae	5.10852e-05	0	5.22466e-05	2.78421e-06	0.000653993	0	2.53403e-05	0	0	0	2.36492e-05	2.07749e-05	1.69274e-05
Sphingomonas sp. LK11	Sphingomonadaceae	0	0	2.23445e-05	1.80974e-05	0	1.24495e-05	3.88552e-05	0	0	0	1.9215e-05	1.66199e-05	3.82433e-05
Staphylococcus aureus	Staphylococcaceae	0.00189563	5.74782e-06	4.25531e-05	1.64268e-05	0.00331456	1.09943e-05	0	0.00631479	0.00311676	4.3758e-06	0	4.23808e-05	1.31657e-05
Staphylococcus capitis	Staphylococcaceae	2.18937e-05	4.37334e-06	4.60033e-06	0	0.00431041	3.07194e-06	0	0.00158204	7.51143e-05	0	0	0	5.26629e-05
Staphylococcus epidermidis	Staphylococcaceae	0.000660459	1.68686e-05	1.42939e-05	0	0.011653	1.56831e-05	2.8719e-05	0.0787842	0.00173056	2.80781e-05	3.69519e-05	8.97475e-05	0.000243253
Staphylococcus haemolyticus	Staphylococcaceae	0.00885598	3.52366e-05	8.21487e-06	0	0.0013823	3.23362e-06	0	0.00053347	8.29184e-05	0	0	0	0
Staphylococcus hominis	Staphylococcaceae	0.000415979	0.000233786	5.42182e-06	1.19721e-05	0.00710474	7.43734e-06	0	0.011518	9.3649e-05	0	0	1.41269e-05	2.13159e-05
Staphylococcus saprophyticus	Staphylococcaceae	0.0847284	0	0	2.78421e-06	0.00230384	7.0493e-05	0.000244956	0.812175	0.31494	0.000287344	0.000348826	0.00415165	0.000714084
Staphylococcus sp. M0911	Staphylococcaceae	3.4665e-05	0	0	0	0	7.27565e-06	0	0.000207201	8.19429e-05	0	0	0	0
Staphylococcus warneri	Staphylococcaceae	0.000118591	0	0	0	0.000549949	2.37671e-05	0	0.000393778	0.000130718	0	0	8.30995e-06	0
Streptococcus sp. oral taxon 431	Streptococcaceae	0.000184272	0	0	0	0.0120246	0	0	0	1.75592e-05	0	0	0	0

## Sheet: Family Rel. Ab.
Family	F1-1P	F1-2P	F1-3P	F1-5P	F2-3P	F2-5P	F3-1P	F3-2P	F3-3P	F3-4P	F3-5P	F3-7P	F3-8P
Bacillaceae	2.55e-05	0	0	0	0	3.07e-06	0	1.499e-05	0	0	0	0	0
Corynebacteriaceae	0.000625794	5.12e-06	1.5e-05	3.45e-05	0.011103	0	0	4.35e-05	0	0	0	0	0
Enterobacteriaceae	0.775676	0.935346	0.000193566	0.0350225	0.00670343	0.0317495	0.0875356	0.00146627	0.625357	0.162354	0.0762303	0.372485	0.0762559
Enterococcaceae	0	0.000391976	0	0	0.00117421	0	0	0	0	0	0	0	0
Erwiniaceae	9.3e-05	0.000270817	2.428e-05	0.730121	0.000802628	0.692444	0.572404	0.000786063	0.00095899	0.793895	0.578916	0.385217	0.573793
Methylobacteriaceae	0.0249625	0	0.933145	0.00227598	0.00694124	0.00014463	0.0001014	2.42e-06	0	0	0.0001441	8.31e-05	0.000124
Microbacteriaceae	2.55e-05	0	1.45e-05	0	0	0	0	0	0	0	0	0	0
Micrococcaceae	0	0	5.42e-06	0	0	0	0	0	0	0	0	0	0
Moraxellaceae	0	1.81e-05	0	0	0.000282406	0.000736621	0	2.032e-05	4.98e-05	0	1.03e-05	9.14e-06	2.44e-05
Paenibacillaceae	2.19e-05	0.00747467	1.64e-06	0	0.0113557	0.0693685	0	0	0	0	0	0	0.00372904
Propionibacteriaceae	0.000702421	0.000270647	0.000302143	5.29e-05	0.115564	3.27e-05	8.45e-05	0.0662082	0.00319187	1.9e-05	3.03e-05	0.000171185	0.000516598
Sphingomonadaceae	8.21e-05	0	0.00015583	2.951e-05	0.000832355	1.887e-05	6.42e-05	0	0	0	8.2e-05	4.654e-05	7.27e-05
Staphylococcaceae	0.0967317	0.000296006	7.513e-05	3.118e-05	0.0306188	0.00014202	0.000273656	0.911509	0.320251	0.000319824	0.000385826	0.00430616	0.00104454
Streptococcaceae	0.000184272	0	0	0	0.0120246	0	0	0	1.76e-05	0	0	0	0
Others	0.10087	0.0559266	0.0660679	0.232432	0.802598	0.205361	0.339537	0.0199494	0.0501734	0.043413	0.344201	0.237681	0.34444

## Sheet: Copresence Network
F1-1P	F1-2P	F1-3P	F1-5P	F2-3P	F2-5P	F3-1P	F3-2P	F3-3P	F3-4P	F3-5P	F3-7P	F3-8P
Enterobacter bugandensis	Enterobacter bugandensis	Enterobacter bugandensis	Enterobacter bugandensis	Corynebacterium sp. sy039	Enterobacter bugandensis	Enterobacter bugandensis	Cutibacterium acnes	Enterobacter bugandensis	Enterobacter bugandensis	Enterobacter bugandensis	Enterobacter bugandensis	Enterobacter bugandensis
Enterobacteriaceae bacterium S05	Enterobacter cloacae	Methylobacterium aquaticum	Erwinia gerundensis	Cutibacterium acnes	Erwinia gerundensis	Erwinia gerundensis	Enterobacter bugandensis	Enterobacteriaceae bacterium S05	Pantoea dispersa	Erwinia gerundensis	Erwinia gerundensis	Erwinia gerundensis
Escherichia coli	Klebsiella quasipneumoniae	Methylobacterium brachiatum	Pantoea agglomerans	Enterobacter bugandensis	Paenibacillus polymyxa	Klebsiella pneumoniae	Staphylococcus epidermidis	Klebsiella pneumoniae	Plautia stali symbiont	Leclercia adecarboxylata	Klebsiella aerogenes	Klebsiella pneumoniae
Klebsiella aerogenes		Methylobacterium currus	Pantoea ananatis	Paenibacillus polymyxa	Pantoea agglomerans	Mixta calida	Staphylococcus hominis	Klebsiella quasipneumoniae		Mixta calida	Mixta calida	Leclercia adecarboxylata
Klebsiella pneumoniae		Methylobacterium durans	Pantoea dispersa	Staphylococcus epidermidis	Pantoea ananatis	Mixta gaviniae	Staphylococcus saprophyticus	Klebsiella sp. LY		Mixta gaviniae	Mixta gaviniae	Mixta calida
Klebsiella quasipneumoniae		Methylobacterium mesophilicum	Pantoea rwandensis	Streptococcus sp. oral taxon 431	Pantoea dispersa	Mixta theicola		Klebsiella variicola		Mixta theicola	Mixta theicola	Mixta gaviniae
Klebsiella sp. LY		Methylobacterium phyllosphaerae	Pantoea sp. At-9b		Pantoea rwandensis	Pantoea agglomerans		Staphylococcus saprophyticus		Pantoea agglomerans	Pantoea agglomerans	Mixta theicola
Klebsiella variicola		Methylobacterium radiotolerans	Pantoea sp. CCBC3-3-1		Pantoea sp. At-9b	Pantoea alhagi				Pantoea alhagi	Pantoea alhagi	Pantoea agglomerans
Methylobacterium aquaticum		Methylobacterium sp. 17Sr1-43	Pantoea sp. PSNIH1		Pantoea sp. CCBC3-3-1	Pantoea ananatis				Pantoea ananatis	Pantoea ananatis	Pantoea alhagi
Staphylococcus saprophyticus		Methylobacterium sp. 4-46	Pantoea sp. SO10		Pantoea sp. PSNIH1	Pantoea dispersa				Pantoea dispersa	Pantoea dispersa	Pantoea ananatis
		Methylobacterium sp. C1	Pantoea stewartii		Pantoea sp. SO10	Pantoea rwandensis				Pantoea rwandensis	Pantoea rwandensis	Pantoea dispersa
		Methylobacterium sp. WL1	Pantoea vagans		Pantoea stewartii	Pantoea sp. At-9b				Pantoea sp. At-9b	Pantoea sp. At-9b	Pantoea rwandensis
		Methylobacterium sp. XJLW			Pantoea vagans	Pantoea sp. CCBC3-3-1				Pantoea sp. CCBC3-3-1	Pantoea sp. CCBC3-3-1	Pantoea sp. At-9b
		Methylorubrum extorquens				Pantoea sp. PSNIH1				Pantoea sp. PSNIH1	Pantoea sp. PSNIH1	Pantoea sp. CCBC3-3-1
		Methylorubrum populi				Pantoea sp. SO10				Pantoea sp. SO10	Pantoea sp. SO10	Pantoea sp. PSNIH1
						Pantoea stewartii				Pantoea stewartii	Pantoea stewartii	Pantoea sp. SO10
						Pantoea vagans				Pantoea vagans	Pantoea vagans	Pantoea stewartii
						Salmonella enterica				Salmonella enterica		Pantoea vagans
												Salmonella enterica
