# Supplementary material for: Genomic, functional, and metabolic enhancements in multidrug-resistant Enterobacter bugandensis facilitating its persistence and succession in the International Space Station
Source: Microbiome. 2024 Mar 23;12:62. doi: 10.1186/s40168-024-01777-1 (PMC10960378; doi:10.1186/s40168-024-01777-1)
Supplement: Supplementary file 8 — Additional file 7: Supplementary Table 3. Summary of metabolic models, media content, and results of metabolic simulations. [file 40168_2024_1777_MOESM7_ESM.xlsx]

## Sheet: Genome details
Organism	NCBI ID	Assembly	Gram staining	Strain
Corynebacterium sp. sy039	GCF_007904105.1	ASM790410v1	Positive	sy039
Cutibacterium acnes	GCF_000376705.1	ASM37670v1	Positive	HL096PA1
Enterobacter bugandensis	GCF_900324475.1	EB-247	Negative	EB-247
Enterobacter cloacae	GCF_000755525.1	ASM75552v1	Negative	ATCC 13047
Enterobacteriaceae bacterium S05	GCF_003063705.1	ASM306370v1	Negative	S05
Erwinia gerundensis	GCF_017815635.1	ASM1781563v1	Negative	A4
Escherichia coli	GCF_000008865.2	ASM886v2	Negative	Sakai substr. RIMD 0509952
Klebsiella aerogenes	GCF_007632255.1	ASM763225v1	Negative	Ka37751
Klebsiella pneumoniae	GCF_000240185.1	ASM24018v2	Negative	HS11286
Klebsiella quasipneumoniae	GCF_016415705.1	ASM1641570v1	Negative	KqPF26
Klebsiella sp. LY	GCF_004010915.1	ASM401091v1	Negative	LY
Klebsiella variicola	GCF_009648975.1	ASM964897v1	Negative	LEMB11
Leclercia adecarboxylata	GCF_001518835.1	ASM151883v1	Negative	USDA-ARS-USMARC-60222
Methylobacterium aquaticum	GCF_001043915.1	ASM104391v1	Negative	DSM 16371
Methylobacterium brachiatum	GCF_003697185.1	ASM369718v1	Negative	TX0642
Methylobacterium currus	GCF_003058325.1	ASM305832v1	Negative	PR1016A
Methylobacterium durans	GCF_003173715.1	ASM317371v1	Negative	17SD2-17
Methylobacterium mesophilicum	GCF_000364445.2	ASM36444v2	Negative	SR1.6/6
Methylobacterium phyllosphaerae	GCF_001936175.1	ASM193617v1	Negative	CBMB27
Methylobacterium radiotolerans	GCF_000019725.1	ASM1972v1	Negative	JCM 2831
Methylobacterium sp. 17Sr1-43	GCF_003173735.1	ASM317373v1	Negative	17Sr1-43
Methylobacterium sp. 4-46	GCF_000019365.1	ASM1936v1	Negative	Apr-46
Methylobacterium sp. C1	GCF_001854385.1	ASM185438v1	Negative	C1
Methylobacterium sp. WL1	GCF_008000895.1	ASM800089v1	Negative	WL1
Methylobacterium sp. XJLW	GCF_003254375.1	ASM325437v1	Negative	XJLW
Methylorubrum extorquens	GCF_000083545.1	ASM8354v1	Negative	DM4
Methylorubrum populi	GCF_000019945.1	ASM1994v1	Negative	BJ001
Mixta calida	GCF_007681265.1	ASM768126v1	Negative	DE0300
Mixta gaviniae	GCF_002953195.1	ASM295319v1	Negative	DSM 22758
Mixta theicola	GCF_002895925.1	ASM289592v1	Negative	QC88-366
Paenibacillus polymyxa	GCF_006274405.1	ASM627440v1	Positive	ZF129
Pantoea agglomerans	GCF_900454395.1	58529_C01	Negative	NCTC10601
Pantoea alhagi	GCF_002101395.1	ASM210139v1	Negative	LTYR-11Z
Pantoea ananatis	GCF_000233595.1	ASM23359v1	Negative	PA13
Pantoea dispersa	GCF_009866445.1	ASM986644v1	Negative	625
Pantoea rwandensis	GCF_002095475.1	ASM209547v1	Negative	LMG 26275
Pantoea sp. At-9b	GCF_000175935.2	ASM17593v2	Negative	At-9b
Pantoea sp. CCBC3-3-1	GCF_007981265.1	ASM798126v1	Negative	CCBC3-3-1
Pantoea sp. PSNIH1	GCF_007680655.1	ASM768065v1	Negative	DE0017
Pantoea sp. SO10	GCF_005281435.1	ASM528143v1	Negative	SO10
Pantoea stewartii	GCF_011044475.1	ASM1104447v1	Negative	ZJ-FGZX1
Pantoea vagans	GCF_004792415.1	ASM479241v1	Negative	LMG 24199
Plautia stali symbiont	Not available
Salmonella enterica	GCF_000006945.2	ASM694v2	Negative	LT2
Staphylococcus epidermidis	GCF_006094375.1	ASM609437v1	Positive	ATCC 14990
Staphylococcus hominis	GCF_003812505.1	ASM381250v1	Positive	FDAARGOS_575
Staphylococcus saprophyticus	GCF_007814115.1	ASM781411v1	Positive	1A
Streptococcus sp. oral taxon 431	GCF_001553685.1	ASM155368v1	Positive	F0610 (5-114)

## Sheet: Medium
Names	Metabolites	Cofactors	F1-1P	F1-2P	F1-3P	F1-5P	F2-3P	F2-5P	F3-1P	F3-2P	F3-3P	F3-4P	F3-5P	F3-7P	F3-8P
H2O	cpd00001	*	*	*	*	*	*	*	*	*	*	*	*	*	*	* = Present
ATP	cpd00002	*	*	*	*	*	*	*	*	*	*	*	*	*	*
NAD	cpd00003	*	*	*	*	*	*	*	*	*	*	*	*	*	*
NADH	cpd00004	*	*	*	*	*	*	*	*	*	*	*	*	*	*
NADPH	cpd00005	*	*	*	*	*	*	*	*	*	*	*	*	*	*
NADP	cpd00006	*	*	*	*	*	*	*	*	*	*	*	*	*	*
O2	cpd00007		*	*	*	*	*	*	*		*	*	*	*	*
ADP	cpd00008	*	*	*	*	*	*	*	*	*	*	*	*	*	*
Phosphate	cpd00009	*	*	*	*	*	*	*	*	*	*	*	*	*	*
CoA	cpd00010	*	*	*	*	*	*	*	*	*	*	*	*	*	*
PPi	cpd00012	*	*	*	*	*	*	*	*	*	*	*	*	*	*
UDP	cpd00014	*	*	*	*	*	*	*	*	*	*	*	*	*	*
FAD	cpd00015	*	*	*	*	*	*	*	*	*	*	*	*	*	*
S-Adenosyl-L-methionine	cpd00017	*	*	*	*	*	*	*	*	*	*	*	*	*	*
AMP	cpd00018	*	*	*	*	*	*	*	*	*	*	*	*	*	*
S-Adenosyl-homocysteine	cpd00019	*	*	*	*	*	*	*	*	*	*	*	*	*	*
Acetyl-CoA	cpd00022	*	*	*	*	*	*	*	*	*	*	*	*	*	*
L-Glutamate	cpd00023				*		*	*
2-Oxoglutarate	cpd00024	*	*	*	*	*	*	*	*	*	*	*	*	*	*
Heme	cpd00028	*	*	*	*	*	*	*	*	*	*	*	*	*	*
Mn2+	cpd00030	*	*	*	*	*	*	*	*	*	*	*	*	*	*
GDP	cpd00031	*	*	*	*	*	*	*	*	*	*	*	*	*	*
Zn2+	cpd00034	*	*	*	*	*	*	*	*	*	*	*	*	*	*
GTP	cpd00038	*	*	*	*	*	*	*	*	*	*	*	*	*	*
CMP	cpd00046	*	*	*	*	*	*	*	*	*	*	*	*	*	*
Sulfate	cpd00048	*	*	*	*	*	*	*	*	*	*	*	*	*	*
FMN	cpd00050	*	*	*	*	*	*	*	*	*	*	*	*	*	*
L-Arginine	cpd00051				*
CTP	cpd00052	*	*	*	*	*	*	*	*	*	*	*	*	*	*
Cu2+	cpd00058	*	*	*	*	*	*	*	*	*	*	*	*	*	*
UTP	cpd00062	*	*	*	*	*	*	*	*	*	*	*	*	*	*
Ca2+	cpd00063	*	*	*	*	*	*	*	*	*	*	*	*	*	*
Ornithine	cpd00064				*
H+	cpd00067	*	*	*	*	*	*	*	*	*	*	*	*	*	*
ITP	cpd00068	*	*	*	*	*	*	*	*	*	*	*	*	*	*
Nitrite	cpd00075	*	*	*	*	*	*	*	*	*	*	*	*	*	*
Glycerol-3-phosphate	cpd00080		*		*		*	*
IDP	cpd00090	*	*	*	*	*	*	*	*	*	*	*	*	*	*
UMP	cpd00091	*	*	*	*	*	*	*	*	*	*	*	*	*	*
Uracil	cpd00092	*	*	*	*	*	*	*	*	*	*	*	*	*	*
CDP	cpd00096	*	*	*	*	*	*	*	*	*	*	*	*	*	*
Cl-	cpd00099	*	*	*	*	*	*	*	*	*	*	*	*	*	*
BIOT	cpd00104	*	*	*	*	*	*	*	*	*	*	*	*	*	*
IMP	cpd00114	*	*	*	*	*	*	*	*	*	*	*	*	*	*
dATP	cpd00115	*	*	*	*	*	*	*	*	*	*	*	*	*	*
L-Histidine	cpd00119				*
N-Acetyl-D-glucosamine	cpd00122						*
5-10-Methylenetetrahydrofolate	cpd00125	*	*	*	*	*	*	*	*	*	*	*	*	*	*
GMP	cpd00126	*	*	*	*	*	*	*	*	*	*	*	*	*	*
Adenine	cpd00128	*	*	*	*	*	*	*	*	*	*	*	*	*	*
L-Proline	cpd00129				*
Co2+	cpd00149	*	*	*	*	*	*	*	*	*	*	*	*	*	*
Thymine	cpd00151	*	*	*	*	*	*	*	*	*	*	*	*	*	*
L-Threonine	cpd00161		*		*
dADP	cpd00177	*	*	*	*	*	*	*	*	*	*	*	*	*	*
Adenosine	cpd00182	*	*	*	*	*	*	*	*	*	*	*	*	*	*
Thymidine	cpd00184	*	*	*	*	*	*	*	*	*	*	*	*	*	*
K+	cpd00205	*	*	*	*	*	*	*	*	*	*	*	*	*	*
dCMP	cpd00206	*	*	*	*	*	*	*	*	*	*	*	*	*	*
Guanine	cpd00207	*	*	*	*	*	*	*	*	*	*	*	*	*	*
Nitrate	cpd00209	*	*	*	*	*	*	*	*	*	*	*	*	*	*
Pyridoxal	cpd00215	*	*	*	*	*	*	*	*	*	*	*	*	*	*
Niacin	cpd00218	*	*	*	*	*	*	*	*	*	*	*	*	*	*
Riboflavin	cpd00220	*	*	*	*	*	*	*	*	*	*	*	*	*	*
dGTP	cpd00241	*	*	*	*	*	*	*	*	*	*	*	*	*	*
H2CO3	cpd00242	*	*	*	*	*	*	*	*	*	*	*	*	*	*
Inosine	cpd00246				*
Uridine	cpd00249	*	*	*	*	*	*	*	*	*	*	*	*	*	*
Mg	cpd00254	*	*	*	*	*	*	*	*	*	*	*	*	*	*
GLUM	cpd00276				*		*
Deoxyguanosine	cpd00277	*	*	*	*	*	*	*	*	*	*	*	*	*	*
dAMP	cpd00294	*	*	*	*	*	*	*	*	*	*	*	*	*	*
dGDP	cpd00295	*	*	*	*	*	*	*	*	*	*	*	*	*	*
dGMP	cpd00296	*	*	*	*	*	*	*	*	*	*	*	*	*	*
dTDP	cpd00297	*	*	*	*	*	*	*	*	*	*	*	*	*	*
dTMP	cpd00298	*	*	*	*	*	*	*	*	*	*	*	*	*	*
dUMP	cpd00299	*	*	*	*	*	*	*	*	*	*	*	*	*	*
Thiamin	cpd00305	*	*	*	*	*	*	*	*	*	*	*	*	*	*
Cytosine	cpd00307	*	*	*	*	*	*	*	*	*	*	*	*	*	*
Guanosine	cpd00311	*	*	*	*	*	*	*	*	*	*	*	*	*	*
Nicotinamide ribonucleotide	cpd00355	*	*	*	*	*	*	*	*	*	*	*	*	*	*
dCTP	cpd00356	*	*	*	*	*	*	*	*	*	*	*	*	*	*
TTP	cpd00357	*	*	*	*	*	*	*	*	*	*	*	*	*	*
dUTP	cpd00358	*	*	*	*	*	*	*	*	*	*	*	*	*	*
Cytidine	cpd00367	*	*	*	*	*	*	*	*	*	*	*	*	*	*
Folate	cpd00393	*	*	*	*	*	*	*	*	*	*	*	*	*	*
Deoxyuridine	cpd00412	*	*	*	*	*	*	*	*	*	*	*	*	*	*
Deoxyadenosine	cpd00438	*	*	*	*	*	*	*	*	*	*	*	*	*	*
dCDP	cpd00533	*	*	*	*	*	*	*	*	*	*	*	*	*	*
Deoxycytidine	cpd00654	*	*	*	*	*	*	*	*	*	*	*	*	*	*
Na+	cpd00971	*	*	*	*	*	*	*	*	*	*	*	*	*	*
dIDP	cpd00976	*	*	*	*	*	*	*	*	*	*	*	*	*	*
dITP	cpd00977	*	*	*	*	*	*	*	*	*	*	*	*	*	*
dUDP	cpd00978	*	*	*	*	*	*	*	*	*	*	*	*	*	*
FADH2	cpd00982	*	*	*	*	*	*	*	*	*	*	*	*	*	*
N-Acetylmuramate	cpd01757						*
CoproporphyrinogenIII	cpd02083	*	*	*	*	*	*	*	*	*	*	*	*	*	*
dIMP	cpd03704	*	*	*	*	*	*	*	*	*	*	*	*	*	*
Fe+2	cpd10515	*	*	*	*	*	*	*	*	*	*	*	*	*	*
Fe+3	cpd10516	*	*	*	*	*	*	*	*	*	*	*	*	*	*
ACP	cpd11493	*	*	*	*	*	*	*	*	*	*	*	*	*	*
Ala-Leu	cpd11583				*
Ala-His	cpd11584				*
Ala-Gln	cpd11587				*
met-L-ala-L	cpd11590				*
gly-glu-L	cpd11592				*
Ubiquinone-8	cpd15560	*	*	*	*	*	*	*	*	*	*	*	*	*	*
Ubiquinol-8	cpd15561	*	*	*	*	*	*	*	*	*	*	*	*	*	*
Gly-Cys	cpd15603						*
NH4+	cpd19013	*	*	*	*	*	*	*	*	*	*	*	*	*	*

## Sheet: MSI
Organism	In the presence	MSI (%)	Flight	Location
Staphylococcus saprophyticus	Enterobacter bugandensis	1.06075	1	1
Staphylococcus saprophyticus	Enterobacteriaceae bacterium S05	1.06075	1	1
Staphylococcus saprophyticus	Escherichia coli O157 H7 str Sakai	1.06075	1	1
Staphylococcus saprophyticus	Klebsiella aerogenes	1.06075	1	1
Staphylococcus saprophyticus	Klebsiella pneumoniae subsp pneumoniae HS11286	1.06075	1	1
Staphylococcus saprophyticus	Klebsiella quasipneumoniae	1.06075	1	1
Staphylococcus saprophyticus	Klebsiella sp LY	1.06075	1	1
Staphylococcus saprophyticus	Klebsiella variicola	1.06075	1	1
Staphylococcus hominis	Enterobacter bugandensis	0.962464	3	2
Staphylococcus epidermidis	Enterobacter bugandensis	0.957854	2	3
Staphylococcus epidermidis	Enterobacter bugandensis	0.951475	3	2
Streptococcus sp oral taxon 431	Enterobacter bugandensis	0.843373	2	3
Paenibacillus polymyxa	Enterobacter bugandensis	0.753138	2	3
Paenibacillus polymyxa	Enterobacter bugandensis	0.753138	2	5
Paenibacillus polymyxa	Pantoea ananatis PA13	0.753138	2	5
Staphylococcus saprophyticus	Methylobacterium aquaticum	0.675024	1	1
Staphylococcus saprophyticus	Enterobacter bugandensis	0.673725	3	3
Staphylococcus saprophyticus	Enterobacteriaceae bacterium S05	0.673725	3	3
Staphylococcus saprophyticus	Klebsiella pneumoniae subsp pneumoniae HS11286	0.673725	3	3
Staphylococcus saprophyticus	Klebsiella quasipneumoniae	0.673725	3	3
Staphylococcus saprophyticus	Klebsiella sp LY	0.673725	3	3
Staphylococcus saprophyticus	Klebsiella variicola	0.673725	3	3
Staphylococcus saprophyticus	Enterobacter bugandensis	0.671785	3	2
Paenibacillus polymyxa	Erwinia gerundensis	0.502092	2	5
Paenibacillus polymyxa	Pantoea agglomerans	0.41841	2	5
Paenibacillus polymyxa	Pantoea dispersa 625	0.41841	2	5
Paenibacillus polymyxa	Pantoea sp At 9b	0.41841	2	5
Paenibacillus polymyxa	Pantoea sp CCBC3 3 1	0.41841	2	5
Paenibacillus polymyxa	Pantoea sp PSNIH1	0.41841	2	5
Paenibacillus polymyxa	Pantoea sp SO10	0.41841	2	5
Paenibacillus polymyxa	Pantoea stewartii	0.41841	2	5
Paenibacillus polymyxa	Pantoea vagans	0.41841	2	5
Staphylococcus hominis	Staphylococcus saprophyticus	0.384986	3	2
Staphylococcus epidermidis	Staphylococcus saprophyticus	0.38059	3	2
Pantoea sp PSNIH1	Enterobacter bugandensis	0.379075	2	5
Pantoea sp PSNIH1	Pantoea ananatis PA13	0.379075	2	5
Pantoea sp PSNIH1	Enterobacter bugandensis	0.377644	3	8
Pantoea sp PSNIH1	Klebsiella pneumoniae subsp pneumoniae HS11286	0.377644	3	8
Pantoea sp PSNIH1	Pantoea ananatis PA13	0.377644	3	8
Pantoea sp PSNIH1	Enterobacter bugandensis	0.377644	1	5
Pantoea sp PSNIH1	Pantoea ananatis PA13	0.377644	1	5
Pantoea sp PSNIH1	Enterobacter bugandensis	0.377644	3	1
Pantoea sp PSNIH1	Klebsiella pneumoniae subsp pneumoniae HS11286	0.377644	3	1
Pantoea sp PSNIH1	Pantoea ananatis PA13	0.377644	3	1
Pantoea sp PSNIH1	Enterobacter bugandensis	0.377644	3	5
Pantoea sp PSNIH1	Pantoea ananatis PA13	0.377644	3	5
Pantoea sp PSNIH1	Enterobacter bugandensis	0.377644	3	7
Pantoea sp PSNIH1	Klebsiella aerogenes	0.377644	3	7
Pantoea sp PSNIH1	Pantoea ananatis PA13	0.377644	3	7
Streptococcus sp oral taxon 431	Corynebacterium sp sy039	0.361446	2	3
Streptococcus sp oral taxon 431	Paenibacillus polymyxa	0.361446	2	3
Pantoea sp SO10	Enterobacter bugandensis	0.348189	2	5
Pantoea sp SO10	Pantoea ananatis PA13	0.348189	2	5
Pantoea sp SO10	Enterobacter bugandensis	0.346981	3	8
Pantoea sp SO10	Klebsiella pneumoniae subsp pneumoniae HS11286	0.346981	3	8
Pantoea sp SO10	Pantoea ananatis PA13	0.346981	3	8
Pantoea sp SO10	Enterobacter bugandensis	0.346981	1	5
Pantoea sp SO10	Pantoea ananatis PA13	0.346981	1	5
Pantoea sp SO10	Enterobacter bugandensis	0.346981	3	1
Pantoea sp SO10	Klebsiella pneumoniae subsp pneumoniae HS11286	0.346981	3	1
Pantoea sp SO10	Pantoea ananatis PA13	0.346981	3	1
Pantoea sp SO10	Enterobacter bugandensis	0.346981	3	5
Pantoea sp SO10	Pantoea ananatis PA13	0.346981	3	5
Pantoea sp SO10	Enterobacter bugandensis	0.346981	3	7
Pantoea sp SO10	Klebsiella aerogenes	0.346981	3	7
Pantoea sp SO10	Pantoea ananatis PA13	0.346981	3	7
Pantoea rwandensis	Enterobacter bugandensis	0.336247	2	5
Pantoea rwandensis	Pantoea ananatis PA13	0.336247	2	5
Pantoea rwandensis	Enterobacter bugandensis	0.33557	1	5
Pantoea rwandensis	Pantoea ananatis PA13	0.33557	1	5
Pantoea rwandensis	Enterobacter bugandensis	0.33557	3	1
Pantoea rwandensis	Klebsiella pneumoniae subsp pneumoniae HS11286	0.33557	3	1
Pantoea rwandensis	Pantoea ananatis PA13	0.33557	3	1
Pantoea rwandensis	Enterobacter bugandensis	0.33557	3	5
Pantoea rwandensis	Pantoea ananatis PA13	0.33557	3	5
Pantoea rwandensis	Enterobacter bugandensis	0.33557	3	7
Pantoea rwandensis	Klebsiella aerogenes	0.33557	3	7
Pantoea rwandensis	Pantoea ananatis PA13	0.33557	3	7
Pantoea rwandensis	Enterobacter bugandensis	0.33557	3	8
Pantoea rwandensis	Klebsiella pneumoniae subsp pneumoniae HS11286	0.33557	3	8
Pantoea rwandensis	Pantoea ananatis PA13	0.33557	3	8
Paenibacillus polymyxa	Pantoea rwandensis	0.334728	2	5
Staphylococcus epidermidis	Corynebacterium sp sy039	0.287356	2	3
Staphylococcus epidermidis	Paenibacillus polymyxa	0.287356	2	3
Salmonella enterica subsp enterica serovar Typhimurium str LT2	Enterobacter bugandensis	0.280702	3	1
Salmonella enterica subsp enterica serovar Typhimurium str LT2	Klebsiella pneumoniae subsp pneumoniae HS11286	0.280702	3	1
Salmonella enterica subsp enterica serovar Typhimurium str LT2	Pantoea ananatis PA13	0.280702	3	1
Salmonella enterica subsp enterica serovar Typhimurium str LT2	Enterobacter bugandensis	0.280702	3	5
Salmonella enterica subsp enterica serovar Typhimurium str LT2	Pantoea ananatis PA13	0.280702	3	5
Salmonella enterica subsp enterica serovar Typhimurium str LT2	Enterobacter bugandensis	0.280702	3	8
Salmonella enterica subsp enterica serovar Typhimurium str LT2	Klebsiella pneumoniae subsp pneumoniae HS11286	0.280702	3	8
Salmonella enterica subsp enterica serovar Typhimurium str LT2	Pantoea ananatis PA13	0.280702	3	8
Streptococcus sp oral taxon 431	Cutibacterium acnes HL096PA1	0.240964	2	3
Pantoea sp CCBC3 3 1	Enterobacter bugandensis	0.225056	2	5
Pantoea sp CCBC3 3 1	Pantoea ananatis PA13	0.225056	2	5
Pantoea sp CCBC3 3 1	Enterobacter bugandensis	0.224551	3	8
Pantoea sp CCBC3 3 1	Klebsiella pneumoniae subsp pneumoniae HS11286	0.224551	3	8
Pantoea sp CCBC3 3 1	Pantoea ananatis PA13	0.224551	3	8
Pantoea sp CCBC3 3 1	Enterobacter bugandensis	0.224551	1	5
Pantoea sp CCBC3 3 1	Pantoea ananatis PA13	0.224551	1	5
Pantoea sp CCBC3 3 1	Enterobacter bugandensis	0.224551	3	1
Pantoea sp CCBC3 3 1	Klebsiella pneumoniae subsp pneumoniae HS11286	0.224551	3	1
Pantoea sp CCBC3 3 1	Pantoea ananatis PA13	0.224551	3	1
Pantoea sp CCBC3 3 1	Enterobacter bugandensis	0.224551	3	5
Pantoea sp CCBC3 3 1	Pantoea ananatis PA13	0.224551	3	5
Pantoea sp CCBC3 3 1	Enterobacter bugandensis	0.224551	3	7
Pantoea sp CCBC3 3 1	Klebsiella aerogenes	0.224551	3	7
Pantoea sp CCBC3 3 1	Pantoea ananatis PA13	0.224551	3	7
Pantoea stewartii	Enterobacter bugandensis	0.219298	2	5
Pantoea stewartii	Pantoea ananatis PA13	0.219298	2	5
Mixta calida	Enterobacter bugandensis	0.218659	3	8
Mixta calida	Klebsiella pneumoniae subsp pneumoniae HS11286	0.218659	3	8
Mixta calida	Pantoea ananatis PA13	0.218659	3	8
Mixta calida	Enterobacter bugandensis	0.218659	3	1
Mixta calida	Klebsiella pneumoniae subsp pneumoniae HS11286	0.218659	3	1
Mixta calida	Pantoea ananatis PA13	0.218659	3	1
Mixta calida	Enterobacter bugandensis	0.218659	3	5
Mixta calida	Pantoea ananatis PA13	0.218659	3	5
Mixta calida	Enterobacter bugandensis	0.218659	3	7
Mixta calida	Klebsiella aerogenes	0.218659	3	7
Mixta calida	Pantoea ananatis PA13	0.218659	3	7
Pantoea stewartii	Enterobacter bugandensis	0.2185	3	8
Pantoea stewartii	Klebsiella pneumoniae subsp pneumoniae HS11286	0.2185	3	8
Pantoea stewartii	Pantoea ananatis PA13	0.2185	3	8
Pantoea stewartii	Enterobacter bugandensis	0.2185	1	5
Pantoea stewartii	Pantoea ananatis PA13	0.2185	1	5
Pantoea dispersa 625	Enterobacter bugandensis	0.2185	2	5
Pantoea dispersa 625	Pantoea ananatis PA13	0.2185	2	5
Pantoea stewartii	Enterobacter bugandensis	0.2185	3	1
Pantoea stewartii	Klebsiella pneumoniae subsp pneumoniae HS11286	0.2185	3	1
Pantoea stewartii	Pantoea ananatis PA13	0.2185	3	1
Pantoea stewartii	Enterobacter bugandensis	0.2185	3	5
Pantoea stewartii	Pantoea ananatis PA13	0.2185	3	5
Pantoea stewartii	Enterobacter bugandensis	0.2185	3	7
Pantoea stewartii	Klebsiella aerogenes	0.2185	3	7
Pantoea stewartii	Pantoea ananatis PA13	0.2185	3	7
Pantoea vagans	Enterobacter bugandensis	0.218182	2	5
Pantoea vagans	Pantoea ananatis PA13	0.218182	2	5
Pantoea dispersa 625	Enterobacter bugandensis	0.217707	1	5
Pantoea dispersa 625	Pantoea ananatis PA13	0.217707	1	5
Pantoea dispersa 625	Enterobacter bugandensis	0.217707	3	1
Pantoea dispersa 625	Klebsiella pneumoniae subsp pneumoniae HS11286	0.217707	3	1
Pantoea dispersa 625	Pantoea ananatis PA13	0.217707	3	1
Pantoea dispersa 625	Enterobacter bugandensis	0.217707	3	4
Pantoea dispersa 625	Enterobacter bugandensis	0.217707	3	5
Pantoea dispersa 625	Pantoea ananatis PA13	0.217707	3	5
Pantoea dispersa 625	Enterobacter bugandensis	0.217707	3	7
Pantoea dispersa 625	Klebsiella aerogenes	0.217707	3	7
Pantoea dispersa 625	Pantoea ananatis PA13	0.217707	3	7
Pantoea dispersa 625	Enterobacter bugandensis	0.217707	3	8
Pantoea dispersa 625	Klebsiella pneumoniae subsp pneumoniae HS11286	0.217707	3	8
Pantoea dispersa 625	Pantoea ananatis PA13	0.217707	3	8
Pantoea vagans	Enterobacter bugandensis	0.217391	3	8
Pantoea vagans	Klebsiella pneumoniae subsp pneumoniae HS11286	0.217391	3	8
Pantoea vagans	Pantoea ananatis PA13	0.217391	3	8
Pantoea vagans	Enterobacter bugandensis	0.217391	1	5
Pantoea vagans	Pantoea ananatis PA13	0.217391	1	5
Pantoea vagans	Enterobacter bugandensis	0.217391	3	1
Pantoea vagans	Klebsiella pneumoniae subsp pneumoniae HS11286	0.217391	3	1
Pantoea vagans	Pantoea ananatis PA13	0.217391	3	1
Pantoea vagans	Enterobacter bugandensis	0.217391	3	5
Pantoea vagans	Pantoea ananatis PA13	0.217391	3	5
Pantoea vagans	Enterobacter bugandensis	0.217391	3	7
Pantoea vagans	Klebsiella aerogenes	0.217391	3	7
Pantoea vagans	Pantoea ananatis PA13	0.217391	3	7
Pantoea agglomerans	Enterobacter bugandensis	0.217077	2	5
Pantoea agglomerans	Pantoea ananatis PA13	0.217077	2	5
Pantoea agglomerans	Enterobacter bugandensis	0.216294	1	5
Pantoea agglomerans	Pantoea ananatis PA13	0.216294	1	5
Pantoea agglomerans	Enterobacter bugandensis	0.216294	3	1
Pantoea agglomerans	Klebsiella pneumoniae subsp pneumoniae HS11286	0.216294	3	1
Pantoea agglomerans	Pantoea ananatis PA13	0.216294	3	1
Pantoea agglomerans	Enterobacter bugandensis	0.216294	3	5
Pantoea agglomerans	Pantoea ananatis PA13	0.216294	3	5
Pantoea agglomerans	Enterobacter bugandensis	0.216294	3	7
Pantoea agglomerans	Klebsiella aerogenes	0.216294	3	7
Pantoea agglomerans	Pantoea ananatis PA13	0.216294	3	7
Pantoea agglomerans	Enterobacter bugandensis	0.216294	3	8
Pantoea agglomerans	Klebsiella pneumoniae subsp pneumoniae HS11286	0.216294	3	8
Pantoea agglomerans	Pantoea ananatis PA13	0.216294	3	8
Mixta theicola	Enterobacter bugandensis	0.215363	3	8
Mixta theicola	Erwinia gerundensis	0.215363	3	8
Mixta theicola	Klebsiella pneumoniae subsp pneumoniae HS11286	0.215363	3	8
Mixta theicola	Mixta gaviniae	0.215363	3	8
Mixta theicola	Pantoea alhagi	0.215363	3	8
Mixta theicola	Pantoea ananatis PA13	0.215363	3	8
Mixta theicola	Enterobacter bugandensis	0.215363	3	1
Mixta theicola	Erwinia gerundensis	0.215363	3	1
Mixta theicola	Klebsiella pneumoniae subsp pneumoniae HS11286	0.215363	3	1
Mixta theicola	Mixta gaviniae	0.215363	3	1
Mixta theicola	Pantoea alhagi	0.215363	3	1
Mixta theicola	Pantoea ananatis PA13	0.215363	3	1
Mixta theicola	Enterobacter bugandensis	0.215363	3	5
Mixta theicola	Erwinia gerundensis	0.215363	3	5
Mixta theicola	Mixta gaviniae	0.215363	3	5
Mixta theicola	Pantoea alhagi	0.215363	3	5
Mixta theicola	Pantoea ananatis PA13	0.215363	3	5
Mixta theicola	Enterobacter bugandensis	0.215363	3	7
Mixta theicola	Erwinia gerundensis	0.215363	3	7
Mixta theicola	Klebsiella aerogenes	0.215363	3	7
Mixta theicola	Mixta gaviniae	0.215363	3	7
Mixta theicola	Pantoea alhagi	0.215363	3	7
Mixta theicola	Pantoea ananatis PA13	0.215363	3	7
Pantoea sp SO10	Erwinia gerundensis	0.208914	2	5
Pantoea sp SO10	Pantoea rwandensis	0.208914	2	5
Pantoea sp SO10	Erwinia gerundensis	0.208189	3	8
Pantoea sp SO10	Mixta gaviniae	0.208189	3	8
Pantoea sp SO10	Pantoea alhagi	0.208189	3	8
Pantoea sp SO10	Pantoea rwandensis	0.208189	3	8
Pantoea sp SO10	Erwinia gerundensis	0.208189	1	5
Pantoea sp SO10	Pantoea rwandensis	0.208189	1	5
Pantoea sp SO10	Erwinia gerundensis	0.208189	3	1
Pantoea sp SO10	Mixta gaviniae	0.208189	3	1
Pantoea sp SO10	Pantoea alhagi	0.208189	3	1
Pantoea sp SO10	Pantoea rwandensis	0.208189	3	1
Pantoea sp SO10	Erwinia gerundensis	0.208189	3	5
Pantoea sp SO10	Mixta gaviniae	0.208189	3	5
Pantoea sp SO10	Pantoea alhagi	0.208189	3	5
Pantoea sp SO10	Pantoea rwandensis	0.208189	3	5
Pantoea sp SO10	Erwinia gerundensis	0.208189	3	7
Pantoea sp SO10	Mixta gaviniae	0.208189	3	7
Pantoea sp SO10	Pantoea alhagi	0.208189	3	7
Pantoea sp SO10	Pantoea rwandensis	0.208189	3	7
Cutibacterium acnes HL096PA1	Corynebacterium sp sy039	0.205761	2	3
Cutibacterium acnes HL096PA1	Enterobacter bugandensis	0.205761	2	3
Cutibacterium acnes HL096PA1	Paenibacillus polymyxa	0.205761	2	3
Cutibacterium acnes HL096PA1	Enterobacter bugandensis	0.204708	3	2
Pantoea sp At 9b	Enterobacter bugandensis	0.204638	2	5
Pantoea sp At 9b	Pantoea ananatis PA13	0.204638	2	5
Pantoea sp At 9b	Enterobacter bugandensis	0.204082	1	5
Pantoea sp At 9b	Pantoea ananatis PA13	0.204082	1	5
Pantoea sp At 9b	Enterobacter bugandensis	0.204082	3	1
Pantoea sp At 9b	Klebsiella pneumoniae subsp pneumoniae HS11286	0.204082	3	1
Pantoea sp At 9b	Pantoea ananatis PA13	0.204082	3	1
Pantoea sp At 9b	Enterobacter bugandensis	0.204082	3	5
Pantoea sp At 9b	Pantoea ananatis PA13	0.204082	3	5
Pantoea sp At 9b	Enterobacter bugandensis	0.204082	3	7
Pantoea sp At 9b	Klebsiella aerogenes	0.204082	3	7
Pantoea sp At 9b	Pantoea ananatis PA13	0.204082	3	7
Pantoea sp At 9b	Enterobacter bugandensis	0.204082	3	8
Pantoea sp At 9b	Klebsiella pneumoniae subsp pneumoniae HS11286	0.204082	3	8
Pantoea sp At 9b	Pantoea ananatis PA13	0.204082	3	8
Pantoea rwandensis	Erwinia gerundensis	0.201748	2	5
Pantoea rwandensis	Pantoea agglomerans	0.201748	2	5
Pantoea rwandensis	Pantoea dispersa 625	0.201748	2	5
Pantoea rwandensis	Pantoea sp At 9b	0.201748	2	5
Pantoea rwandensis	Pantoea sp CCBC3 3 1	0.201748	2	5
Pantoea rwandensis	Pantoea sp PSNIH1	0.201748	2	5
Pantoea rwandensis	Pantoea sp SO10	0.201748	2	5
Pantoea rwandensis	Pantoea stewartii	0.201748	2	5
Pantoea rwandensis	Pantoea vagans	0.201748	2	5
Pantoea rwandensis	Erwinia gerundensis	0.201342	1	5
Pantoea rwandensis	Pantoea agglomerans	0.201342	1	5
Pantoea rwandensis	Pantoea dispersa 625	0.201342	1	5
Pantoea rwandensis	Pantoea sp At 9b	0.201342	1	5
Pantoea rwandensis	Pantoea sp CCBC3 3 1	0.201342	1	5
Pantoea rwandensis	Pantoea sp PSNIH1	0.201342	1	5
Pantoea rwandensis	Pantoea sp SO10	0.201342	1	5
Pantoea rwandensis	Pantoea stewartii	0.201342	1	5
Pantoea rwandensis	Pantoea vagans	0.201342	1	5
Pantoea rwandensis	Erwinia gerundensis	0.201342	3	1
Pantoea rwandensis	Mixta calida	0.201342	3	1
Pantoea rwandensis	Mixta gaviniae	0.201342	3	1
Pantoea rwandensis	Pantoea agglomerans	0.201342	3	1
Pantoea rwandensis	Pantoea alhagi	0.201342	3	1
Pantoea rwandensis	Pantoea dispersa 625	0.201342	3	1
Pantoea rwandensis	Pantoea sp At 9b	0.201342	3	1
Pantoea rwandensis	Pantoea sp CCBC3 3 1	0.201342	3	1
Pantoea rwandensis	Pantoea sp PSNIH1	0.201342	3	1
Pantoea rwandensis	Pantoea sp SO10	0.201342	3	1
Pantoea rwandensis	Pantoea stewartii	0.201342	3	1
Pantoea rwandensis	Pantoea vagans	0.201342	3	1
Pantoea rwandensis	Salmonella enterica subsp enterica serovar Typhimurium str LT2	0.201342	3	1
Pantoea rwandensis	Erwinia gerundensis	0.201342	3	5
Pantoea rwandensis	Leclercia adecarboxylata	0.201342	3	5
Pantoea rwandensis	Mixta calida	0.201342	3	5
Pantoea rwandensis	Mixta gaviniae	0.201342	3	5
Pantoea rwandensis	Pantoea agglomerans	0.201342	3	5
Pantoea rwandensis	Pantoea alhagi	0.201342	3	5
Pantoea rwandensis	Pantoea dispersa 625	0.201342	3	5
Pantoea rwandensis	Pantoea sp At 9b	0.201342	3	5
Pantoea rwandensis	Pantoea sp CCBC3 3 1	0.201342	3	5
Pantoea rwandensis	Pantoea sp PSNIH1	0.201342	3	5
Pantoea rwandensis	Pantoea sp SO10	0.201342	3	5
Pantoea rwandensis	Pantoea stewartii	0.201342	3	5
Pantoea rwandensis	Pantoea vagans	0.201342	3	5
Pantoea rwandensis	Salmonella enterica subsp enterica serovar Typhimurium str LT2	0.201342	3	5
Pantoea rwandensis	Erwinia gerundensis	0.201342	3	7
Pantoea rwandensis	Mixta calida	0.201342	3	7
Pantoea rwandensis	Mixta gaviniae	0.201342	3	7
Pantoea rwandensis	Pantoea agglomerans	0.201342	3	7
Pantoea rwandensis	Pantoea alhagi	0.201342	3	7
Pantoea rwandensis	Pantoea dispersa 625	0.201342	3	7
Pantoea rwandensis	Pantoea sp At 9b	0.201342	3	7
Pantoea rwandensis	Pantoea sp CCBC3 3 1	0.201342	3	7
Pantoea rwandensis	Pantoea sp PSNIH1	0.201342	3	7
Pantoea rwandensis	Pantoea sp SO10	0.201342	3	7
Pantoea rwandensis	Pantoea stewartii	0.201342	3	7
Pantoea rwandensis	Pantoea vagans	0.201342	3	7
Pantoea rwandensis	Erwinia gerundensis	0.201342	3	8
Pantoea rwandensis	Leclercia adecarboxylata	0.201342	3	8
Pantoea rwandensis	Mixta calida	0.201342	3	8
Pantoea rwandensis	Mixta gaviniae	0.201342	3	8
Pantoea rwandensis	Pantoea agglomerans	0.201342	3	8
Pantoea rwandensis	Pantoea alhagi	0.201342	3	8
Pantoea rwandensis	Pantoea dispersa 625	0.201342	3	8
Pantoea rwandensis	Pantoea sp At 9b	0.201342	3	8
Pantoea rwandensis	Pantoea sp CCBC3 3 1	0.201342	3	8
Pantoea rwandensis	Pantoea sp PSNIH1	0.201342	3	8
Pantoea rwandensis	Pantoea sp SO10	0.201342	3	8
Pantoea rwandensis	Pantoea stewartii	0.201342	3	8
Pantoea rwandensis	Pantoea vagans	0.201342	3	8
Pantoea rwandensis	Salmonella enterica subsp enterica serovar Typhimurium str LT2	0.201342	3	8
Staphylococcus hominis	Cutibacterium acnes HL096PA1	0.192493	3	2
Staphylococcus saprophyticus	Cutibacterium acnes HL096PA1	0.191939	3	2
Staphylococcus epidermidis	Cutibacterium acnes HL096PA1	0.191571	2	3
Staphylococcus epidermidis	Cutibacterium acnes HL096PA1	0.190295	3	2
Methylobacterium sp 17Sr1 43	Enterobacter bugandensis	0.166667	1	3
Methylobacterium radiotolerans JCM 2831	Enterobacter bugandensis	0.160256	1	3
Methylobacterium mesophilicum SR1 6 6	Enterobacter bugandensis	0.156372	1	3
Methylobacterium aquaticum	Enterobacter bugandensis	0.155521	1	1
Methylobacterium aquaticum	Enterobacteriaceae bacterium S05	0.155521	1	1
Methylobacterium aquaticum	Escherichia coli O157 H7 str Sakai	0.155521	1	1
Methylobacterium aquaticum	Klebsiella aerogenes	0.155521	1	1
Methylobacterium aquaticum	Klebsiella pneumoniae subsp pneumoniae HS11286	0.155521	1	1
Methylobacterium aquaticum	Klebsiella quasipneumoniae	0.155521	1	1
Methylobacterium aquaticum	Klebsiella sp LY	0.155521	1	1
Methylobacterium aquaticum	Klebsiella variicola	0.155521	1	1
Methylobacterium aquaticum	Staphylococcus saprophyticus	0.155521	1	1
Pantoea sp PSNIH1	Erwinia gerundensis	0.15163	2	5
Pantoea sp PSNIH1	Paenibacillus polymyxa	0.15163	2	5
Pantoea sp PSNIH1	Pantoea agglomerans	0.15163	2	5
Pantoea sp PSNIH1	Pantoea dispersa 625	0.15163	2	5
Pantoea sp PSNIH1	Pantoea rwandensis	0.15163	2	5
Pantoea sp PSNIH1	Pantoea sp At 9b	0.15163	2	5
Pantoea sp PSNIH1	Pantoea sp CCBC3 3 1	0.15163	2	5
Pantoea sp PSNIH1	Pantoea stewartii	0.15163	2	5
Pantoea sp PSNIH1	Pantoea vagans	0.15163	2	5
Pantoea sp PSNIH1	Erwinia gerundensis	0.151057	3	8
Pantoea sp PSNIH1	Leclercia adecarboxylata	0.151057	3	8
Pantoea sp PSNIH1	Mixta calida	0.151057	3	8
Pantoea sp PSNIH1	Mixta gaviniae	0.151057	3	8
Pantoea sp PSNIH1	Mixta theicola	0.151057	3	8
Pantoea sp PSNIH1	Pantoea agglomerans	0.151057	3	8
Pantoea sp PSNIH1	Pantoea alhagi	0.151057	3	8
Pantoea sp PSNIH1	Pantoea dispersa 625	0.151057	3	8
Pantoea sp PSNIH1	Pantoea rwandensis	0.151057	3	8
Pantoea sp PSNIH1	Pantoea sp At 9b	0.151057	3	8
Pantoea sp PSNIH1	Pantoea sp CCBC3 3 1	0.151057	3	8
Pantoea sp PSNIH1	Pantoea stewartii	0.151057	3	8
Pantoea sp PSNIH1	Pantoea vagans	0.151057	3	8
Pantoea sp PSNIH1	Salmonella enterica subsp enterica serovar Typhimurium str LT2	0.151057	3	8
Pantoea sp PSNIH1	Erwinia gerundensis	0.151057	1	5
Pantoea sp PSNIH1	Pantoea agglomerans	0.151057	1	5
Pantoea sp PSNIH1	Pantoea dispersa 625	0.151057	1	5
Pantoea sp PSNIH1	Pantoea rwandensis	0.151057	1	5
Pantoea sp PSNIH1	Pantoea sp At 9b	0.151057	1	5
Pantoea sp PSNIH1	Pantoea sp CCBC3 3 1	0.151057	1	5
Pantoea sp PSNIH1	Pantoea stewartii	0.151057	1	5
Pantoea sp PSNIH1	Pantoea vagans	0.151057	1	5
Pantoea sp PSNIH1	Erwinia gerundensis	0.151057	3	1
Pantoea sp PSNIH1	Mixta calida	0.151057	3	1
Pantoea sp PSNIH1	Mixta gaviniae	0.151057	3	1
Pantoea sp PSNIH1	Mixta theicola	0.151057	3	1
Pantoea sp PSNIH1	Pantoea agglomerans	0.151057	3	1
Pantoea sp PSNIH1	Pantoea alhagi	0.151057	3	1
Pantoea sp PSNIH1	Pantoea dispersa 625	0.151057	3	1
Pantoea sp PSNIH1	Pantoea rwandensis	0.151057	3	1
Pantoea sp PSNIH1	Pantoea sp At 9b	0.151057	3	1
Pantoea sp PSNIH1	Pantoea sp CCBC3 3 1	0.151057	3	1
Pantoea sp PSNIH1	Pantoea stewartii	0.151057	3	1
Pantoea sp PSNIH1	Pantoea vagans	0.151057	3	1
Pantoea sp PSNIH1	Salmonella enterica subsp enterica serovar Typhimurium str LT2	0.151057	3	1
Pantoea sp PSNIH1	Erwinia gerundensis	0.151057	3	5
Pantoea sp PSNIH1	Leclercia adecarboxylata	0.151057	3	5
Pantoea sp PSNIH1	Mixta calida	0.151057	3	5
Pantoea sp PSNIH1	Mixta gaviniae	0.151057	3	5
Pantoea sp PSNIH1	Mixta theicola	0.151057	3	5
Pantoea sp PSNIH1	Pantoea agglomerans	0.151057	3	5
Pantoea sp PSNIH1	Pantoea alhagi	0.151057	3	5
Pantoea sp PSNIH1	Pantoea dispersa 625	0.151057	3	5
Pantoea sp PSNIH1	Pantoea rwandensis	0.151057	3	5
Pantoea sp PSNIH1	Pantoea sp At 9b	0.151057	3	5
Pantoea sp PSNIH1	Pantoea sp CCBC3 3 1	0.151057	3	5
Pantoea sp PSNIH1	Pantoea stewartii	0.151057	3	5
Pantoea sp PSNIH1	Pantoea vagans	0.151057	3	5
Pantoea sp PSNIH1	Salmonella enterica subsp enterica serovar Typhimurium str LT2	0.151057	3	5
Pantoea sp PSNIH1	Erwinia gerundensis	0.151057	3	7
Pantoea sp PSNIH1	Mixta calida	0.151057	3	7
Pantoea sp PSNIH1	Mixta gaviniae	0.151057	3	7
Pantoea sp PSNIH1	Mixta theicola	0.151057	3	7
Pantoea sp PSNIH1	Pantoea agglomerans	0.151057	3	7
Pantoea sp PSNIH1	Pantoea alhagi	0.151057	3	7
Pantoea sp PSNIH1	Pantoea dispersa 625	0.151057	3	7
Pantoea sp PSNIH1	Pantoea rwandensis	0.151057	3	7
Pantoea sp PSNIH1	Pantoea sp At 9b	0.151057	3	7
Pantoea sp PSNIH1	Pantoea sp CCBC3 3 1	0.151057	3	7
Pantoea sp PSNIH1	Pantoea stewartii	0.151057	3	7
Pantoea sp PSNIH1	Pantoea vagans	0.151057	3	7
Mixta gaviniae	Enterobacter bugandensis	0.148478	3	1
Mixta gaviniae	Klebsiella pneumoniae subsp pneumoniae HS11286	0.148478	3	1
Mixta gaviniae	Pantoea ananatis PA13	0.148478	3	1
Pantoea alhagi	Enterobacter bugandensis	0.148478	3	1
Pantoea alhagi	Klebsiella pneumoniae subsp pneumoniae HS11286	0.148478	3	1
Pantoea alhagi	Pantoea ananatis PA13	0.148478	3	1
Mixta gaviniae	Enterobacter bugandensis	0.148478	3	5
Mixta gaviniae	Pantoea ananatis PA13	0.148478	3	5
Pantoea alhagi	Enterobacter bugandensis	0.148478	3	5
Pantoea alhagi	Pantoea ananatis PA13	0.148478	3	5
Mixta gaviniae	Enterobacter bugandensis	0.148478	3	7
Mixta gaviniae	Klebsiella aerogenes	0.148478	3	7
Mixta gaviniae	Pantoea ananatis PA13	0.148478	3	7
Pantoea alhagi	Enterobacter bugandensis	0.148478	3	7
Pantoea alhagi	Klebsiella aerogenes	0.148478	3	7
Pantoea alhagi	Pantoea ananatis PA13	0.148478	3	7
Mixta gaviniae	Enterobacter bugandensis	0.148478	3	8
Mixta gaviniae	Klebsiella pneumoniae subsp pneumoniae HS11286	0.148478	3	8
Mixta gaviniae	Pantoea ananatis PA13	0.148478	3	8
Pantoea alhagi	Enterobacter bugandensis	0.148478	3	8
Pantoea alhagi	Klebsiella pneumoniae subsp pneumoniae HS11286	0.148478	3	8
Pantoea alhagi	Pantoea ananatis PA13	0.148478	3	8
Erwinia gerundensis	Enterobacter bugandensis	0.147167	2	5
Erwinia gerundensis	Pantoea ananatis PA13	0.147167	2	5
Erwinia gerundensis	Enterobacter bugandensis	0.146843	3	8
Erwinia gerundensis	Klebsiella pneumoniae subsp pneumoniae HS11286	0.146843	3	8
Erwinia gerundensis	Pantoea ananatis PA13	0.146843	3	8
Erwinia gerundensis	Enterobacter bugandensis	0.146843	1	5
Erwinia gerundensis	Pantoea ananatis PA13	0.146843	1	5
Erwinia gerundensis	Enterobacter bugandensis	0.146843	3	1
Erwinia gerundensis	Klebsiella pneumoniae subsp pneumoniae HS11286	0.146843	3	1
Erwinia gerundensis	Pantoea ananatis PA13	0.146843	3	1
Erwinia gerundensis	Enterobacter bugandensis	0.146843	3	5
Erwinia gerundensis	Pantoea ananatis PA13	0.146843	3	5
Erwinia gerundensis	Enterobacter bugandensis	0.146843	3	7
Erwinia gerundensis	Klebsiella aerogenes	0.146843	3	7
Erwinia gerundensis	Pantoea ananatis PA13	0.146843	3	7
Mixta theicola	Leclercia adecarboxylata	0.143575	3	8
Mixta theicola	Mixta calida	0.143575	3	8
Mixta theicola	Pantoea agglomerans	0.143575	3	8
Mixta theicola	Pantoea dispersa 625	0.143575	3	8
Mixta theicola	Pantoea sp At 9b	0.143575	3	8
Mixta theicola	Pantoea sp CCBC3 3 1	0.143575	3	8
Mixta theicola	Pantoea sp PSNIH1	0.143575	3	8
Mixta theicola	Pantoea sp SO10	0.143575	3	8
Mixta theicola	Pantoea stewartii	0.143575	3	8
Mixta theicola	Pantoea vagans	0.143575	3	8
Mixta theicola	Salmonella enterica subsp enterica serovar Typhimurium str LT2	0.143575	3	8
Mixta theicola	Mixta calida	0.143575	3	1
Mixta theicola	Pantoea agglomerans	0.143575	3	1
Mixta theicola	Pantoea dispersa 625	0.143575	3	1
Mixta theicola	Pantoea sp At 9b	0.143575	3	1
Mixta theicola	Pantoea sp CCBC3 3 1	0.143575	3	1
Mixta theicola	Pantoea sp PSNIH1	0.143575	3	1
Mixta theicola	Pantoea sp SO10	0.143575	3	1
Mixta theicola	Pantoea stewartii	0.143575	3	1
Mixta theicola	Pantoea vagans	0.143575	3	1
Mixta theicola	Salmonella enterica subsp enterica serovar Typhimurium str LT2	0.143575	3	1
Mixta theicola	Leclercia adecarboxylata	0.143575	3	5
Mixta theicola	Mixta calida	0.143575	3	5
Mixta theicola	Pantoea agglomerans	0.143575	3	5
Mixta theicola	Pantoea dispersa 625	0.143575	3	5
Mixta theicola	Pantoea sp At 9b	0.143575	3	5
Mixta theicola	Pantoea sp CCBC3 3 1	0.143575	3	5
Mixta theicola	Pantoea sp PSNIH1	0.143575	3	5
Mixta theicola	Pantoea sp SO10	0.143575	3	5
Mixta theicola	Pantoea stewartii	0.143575	3	5
Mixta theicola	Pantoea vagans	0.143575	3	5
Mixta theicola	Salmonella enterica subsp enterica serovar Typhimurium str LT2	0.143575	3	5
Mixta theicola	Mixta calida	0.143575	3	7
Mixta theicola	Pantoea agglomerans	0.143575	3	7
Mixta theicola	Pantoea dispersa 625	0.143575	3	7
Mixta theicola	Pantoea sp At 9b	0.143575	3	7
Mixta theicola	Pantoea sp CCBC3 3 1	0.143575	3	7
Mixta theicola	Pantoea sp PSNIH1	0.143575	3	7
Mixta theicola	Pantoea sp SO10	0.143575	3	7
Mixta theicola	Pantoea stewartii	0.143575	3	7
Mixta theicola	Pantoea vagans	0.143575	3	7
Leclercia adecarboxylata	Enterobacter bugandensis	0.140252	3	8
Leclercia adecarboxylata	Klebsiella pneumoniae subsp pneumoniae HS11286	0.140252	3	8
Leclercia adecarboxylata	Pantoea ananatis PA13	0.140252	3	8
Leclercia adecarboxylata	Enterobacter bugandensis	0.140252	3	5
Leclercia adecarboxylata	Pantoea ananatis PA13	0.140252	3	5
Pantoea sp SO10	Paenibacillus polymyxa	0.139276	2	5
Pantoea sp SO10	Pantoea agglomerans	0.139276	2	5
Pantoea sp SO10	Pantoea dispersa 625	0.139276	2	5
Pantoea sp SO10	Pantoea sp At 9b	0.139276	2	5
Pantoea sp SO10	Pantoea sp CCBC3 3 1	0.139276	2	5
Pantoea sp SO10	Pantoea stewartii	0.139276	2	5
Pantoea sp SO10	Pantoea vagans	0.139276	2	5
Pantoea sp SO10	Leclercia adecarboxylata	0.138793	3	8
Pantoea sp SO10	Mixta calida	0.138793	3	8
Pantoea sp SO10	Mixta theicola	0.138793	3	8
Pantoea sp SO10	Pantoea agglomerans	0.138793	3	8
Pantoea sp SO10	Pantoea dispersa 625	0.138793	3	8
Pantoea sp SO10	Pantoea sp At 9b	0.138793	3	8
Pantoea sp SO10	Pantoea sp CCBC3 3 1	0.138793	3	8
Pantoea sp SO10	Pantoea stewartii	0.138793	3	8
Pantoea sp SO10	Pantoea vagans	0.138793	3	8
Pantoea sp SO10	Salmonella enterica subsp enterica serovar Typhimurium str LT2	0.138793	3	8
Pantoea sp SO10	Pantoea agglomerans	0.138793	1	5
Pantoea sp SO10	Pantoea dispersa 625	0.138793	1	5
Pantoea sp SO10	Pantoea sp At 9b	0.138793	1	5
Pantoea sp SO10	Pantoea sp CCBC3 3 1	0.138793	1	5
Pantoea sp SO10	Pantoea stewartii	0.138793	1	5
Pantoea sp SO10	Pantoea vagans	0.138793	1	5
Pantoea sp SO10	Mixta calida	0.138793	3	1
Pantoea sp SO10	Mixta theicola	0.138793	3	1
Pantoea sp SO10	Pantoea agglomerans	0.138793	3	1
Pantoea sp SO10	Pantoea dispersa 625	0.138793	3	1
Pantoea sp SO10	Pantoea sp At 9b	0.138793	3	1
Pantoea sp SO10	Pantoea sp CCBC3 3 1	0.138793	3	1
Pantoea sp SO10	Pantoea stewartii	0.138793	3	1
Pantoea sp SO10	Pantoea vagans	0.138793	3	1
Pantoea sp SO10	Salmonella enterica subsp enterica serovar Typhimurium str LT2	0.138793	3	1
Pantoea sp SO10	Leclercia adecarboxylata	0.138793	3	5
Pantoea sp SO10	Mixta calida	0.138793	3	5
Pantoea sp SO10	Mixta theicola	0.138793	3	5
Pantoea sp SO10	Pantoea agglomerans	0.138793	3	5
Pantoea sp SO10	Pantoea dispersa 625	0.138793	3	5
Pantoea sp SO10	Pantoea sp At 9b	0.138793	3	5
Pantoea sp SO10	Pantoea sp CCBC3 3 1	0.138793	3	5
Pantoea sp SO10	Pantoea stewartii	0.138793	3	5
Pantoea sp SO10	Pantoea vagans	0.138793	3	5
Pantoea sp SO10	Salmonella enterica subsp enterica serovar Typhimurium str LT2	0.138793	3	5
Pantoea sp SO10	Mixta calida	0.138793	3	7
Pantoea sp SO10	Mixta theicola	0.138793	3	7
Pantoea sp SO10	Pantoea agglomerans	0.138793	3	7
Pantoea sp SO10	Pantoea dispersa 625	0.138793	3	7
Pantoea sp SO10	Pantoea sp At 9b	0.138793	3	7
Pantoea sp SO10	Pantoea sp CCBC3 3 1	0.138793	3	7
Pantoea sp SO10	Pantoea stewartii	0.138793	3	7
Pantoea sp SO10	Pantoea vagans	0.138793	3	7
Methylorubrum populi BJ001	Enterobacter bugandensis	0.0819672	1	3
Methylobacterium sp WL1	Enterobacter bugandensis	0.0809061	1	3
Methylobacterium sp C1	Enterobacter bugandensis	0.0801925	1	3
Methylorubrum extorquens AM1	Enterobacter bugandensis	0.0801925	1	3
Methylobacterium phyllosphaerae	Enterobacter bugandensis	0.0791766	1	3
Methylobacterium sp XJLW	Enterobacter bugandensis	0.0791766	1	3
Methylobacterium aquaticum	Enterobacter bugandensis	0.0789889	1	3
Methylobacterium brachiatum	Enterobacter bugandensis	0.0770416	1	3
Methylobacterium sp 4 46	Enterobacter bugandensis	0.0765697	1	3
Mixta calida	Erwinia gerundensis	0.0728863	3	1
Mixta calida	Mixta gaviniae	0.0728863	3	1
Mixta calida	Pantoea alhagi	0.0728863	3	1
Mixta calida	Pantoea rwandensis	0.0728863	3	1
Mixta calida	Erwinia gerundensis	0.0728863	3	5
Mixta calida	Mixta gaviniae	0.0728863	3	5
Mixta calida	Pantoea alhagi	0.0728863	3	5
Mixta calida	Pantoea rwandensis	0.0728863	3	5
Mixta calida	Erwinia gerundensis	0.0728863	3	7
Mixta calida	Mixta gaviniae	0.0728863	3	7
Mixta calida	Pantoea alhagi	0.0728863	3	7
Mixta calida	Pantoea rwandensis	0.0728863	3	7
Mixta calida	Erwinia gerundensis	0.0728863	3	8
Mixta calida	Mixta gaviniae	0.0728863	3	8
Mixta calida	Pantoea alhagi	0.0728863	3	8
Mixta calida	Pantoea rwandensis	0.0728863	3	8
Pantoea vagans	Erwinia gerundensis	0.0727273	2	5
Pantoea vagans	Pantoea rwandensis	0.0727273	2	5
Pantoea vagans	Erwinia gerundensis	0.0724638	1	5
Pantoea vagans	Pantoea rwandensis	0.0724638	1	5
Pantoea vagans	Erwinia gerundensis	0.0724638	3	1
Pantoea vagans	Mixta gaviniae	0.0724638	3	1
Pantoea vagans	Pantoea alhagi	0.0724638	3	1
Pantoea vagans	Pantoea rwandensis	0.0724638	3	1
Pantoea vagans	Erwinia gerundensis	0.0724638	3	5
Pantoea vagans	Mixta gaviniae	0.0724638	3	5
Pantoea vagans	Pantoea alhagi	0.0724638	3	5
Pantoea vagans	Pantoea rwandensis	0.0724638	3	5
Pantoea vagans	Erwinia gerundensis	0.0724638	3	7
Pantoea vagans	Mixta gaviniae	0.0724638	3	7
Pantoea vagans	Pantoea alhagi	0.0724638	3	7
Pantoea vagans	Pantoea rwandensis	0.0724638	3	7
Pantoea vagans	Erwinia gerundensis	0.0724638	3	8
Pantoea vagans	Mixta gaviniae	0.0724638	3	8
Pantoea vagans	Pantoea alhagi	0.0724638	3	8
Pantoea vagans	Pantoea rwandensis	0.0724638	3	8
Pantoea agglomerans	Erwinia gerundensis	0.0723589	2	5
Pantoea agglomerans	Pantoea rwandensis	0.0723589	2	5
Pantoea agglomerans	Erwinia gerundensis	0.0720981	3	8
Pantoea agglomerans	Mixta gaviniae	0.0720981	3	8
Pantoea agglomerans	Pantoea alhagi	0.0720981	3	8
Pantoea agglomerans	Pantoea rwandensis	0.0720981	3	8
Pantoea agglomerans	Erwinia gerundensis	0.0720981	1	5
Pantoea agglomerans	Pantoea rwandensis	0.0720981	1	5
Pantoea agglomerans	Erwinia gerundensis	0.0720981	3	1
Pantoea agglomerans	Mixta gaviniae	0.0720981	3	1
Pantoea agglomerans	Pantoea alhagi	0.0720981	3	1
Pantoea agglomerans	Pantoea rwandensis	0.0720981	3	1
Pantoea agglomerans	Erwinia gerundensis	0.0720981	3	5
Pantoea agglomerans	Mixta gaviniae	0.0720981	3	5
Pantoea agglomerans	Pantoea alhagi	0.0720981	3	5
Pantoea agglomerans	Pantoea rwandensis	0.0720981	3	5
Pantoea agglomerans	Erwinia gerundensis	0.0720981	3	7
Pantoea agglomerans	Mixta gaviniae	0.0720981	3	7
Pantoea agglomerans	Pantoea alhagi	0.0720981	3	7
Pantoea agglomerans	Pantoea rwandensis	0.0720981	3	7
Mixta theicola	Pantoea rwandensis	0.0717875	3	8
Mixta theicola	Pantoea rwandensis	0.0717875	3	1
Mixta theicola	Pantoea rwandensis	0.0717875	3	5
Mixta theicola	Pantoea rwandensis	0.0717875	3	7
Enterobacter bugandensis	Erwinia gerundensis	0.0702741	2	5
Enterobacter bugandensis	Pantoea rwandensis	0.0702741	2	5
Salmonella enterica subsp enterica serovar Typhimurium str LT2	Erwinia gerundensis	0.0701754	3	1
Salmonella enterica subsp enterica serovar Typhimurium str LT2	Mixta gaviniae	0.0701754	3	1
Salmonella enterica subsp enterica serovar Typhimurium str LT2	Pantoea alhagi	0.0701754	3	1
Salmonella enterica subsp enterica serovar Typhimurium str LT2	Pantoea rwandensis	0.0701754	3	1
Salmonella enterica subsp enterica serovar Typhimurium str LT2	Erwinia gerundensis	0.0701754	3	5
Salmonella enterica subsp enterica serovar Typhimurium str LT2	Mixta gaviniae	0.0701754	3	5
Salmonella enterica subsp enterica serovar Typhimurium str LT2	Pantoea alhagi	0.0701754	3	5
Salmonella enterica subsp enterica serovar Typhimurium str LT2	Pantoea rwandensis	0.0701754	3	5
Salmonella enterica subsp enterica serovar Typhimurium str LT2	Erwinia gerundensis	0.0701754	3	8
Salmonella enterica subsp enterica serovar Typhimurium str LT2	Mixta gaviniae	0.0701754	3	8
Salmonella enterica subsp enterica serovar Typhimurium str LT2	Pantoea alhagi	0.0701754	3	8
Salmonella enterica subsp enterica serovar Typhimurium str LT2	Pantoea rwandensis	0.0701754	3	8
Leclercia adecarboxylata	Erwinia gerundensis	0.0701262	3	5
Leclercia adecarboxylata	Mixta gaviniae	0.0701262	3	5
Leclercia adecarboxylata	Pantoea alhagi	0.0701262	3	5
Leclercia adecarboxylata	Pantoea rwandensis	0.0701262	3	5
Leclercia adecarboxylata	Erwinia gerundensis	0.0701262	3	8
Leclercia adecarboxylata	Mixta gaviniae	0.0701262	3	8
Leclercia adecarboxylata	Pantoea alhagi	0.0701262	3	8
Leclercia adecarboxylata	Pantoea rwandensis	0.0701262	3	8
Enterobacter bugandensis	Erwinia gerundensis	0.0700771	3	8
Enterobacter bugandensis	Mixta gaviniae	0.0700771	3	8
Enterobacter bugandensis	Pantoea alhagi	0.0700771	3	8
Enterobacter bugandensis	Pantoea rwandensis	0.0700771	3	8
Enterobacter bugandensis	Erwinia gerundensis	0.0700771	1	5
Enterobacter bugandensis	Pantoea rwandensis	0.0700771	1	5
Enterobacter bugandensis	Erwinia gerundensis	0.0700771	3	1
Enterobacter bugandensis	Mixta gaviniae	0.0700771	3	1
Enterobacter bugandensis	Pantoea alhagi	0.0700771	3	1
Enterobacter bugandensis	Pantoea rwandensis	0.0700771	3	1
Enterobacter bugandensis	Erwinia gerundensis	0.0700771	3	5
Enterobacter bugandensis	Mixta gaviniae	0.0700771	3	5
Enterobacter bugandensis	Pantoea alhagi	0.0700771	3	5
Enterobacter bugandensis	Pantoea rwandensis	0.0700771	3	5
Enterobacter bugandensis	Erwinia gerundensis	0.0700771	3	7
Enterobacter bugandensis	Mixta gaviniae	0.0700771	3	7
Enterobacter bugandensis	Pantoea alhagi	0.0700771	3	7
Enterobacter bugandensis	Pantoea rwandensis	0.0700771	3	7
Klebsiella aerogenes	Erwinia gerundensis	0.0691085	3	7
Klebsiella aerogenes	Mixta gaviniae	0.0691085	3	7
Klebsiella aerogenes	Pantoea alhagi	0.0691085	3	7
Klebsiella aerogenes	Pantoea rwandensis	0.0691085	3	7
Enterobacter bugandensis	Enterobacteriaceae bacterium S05	0	1	1
Enterobacter bugandensis	Escherichia coli O157 H7 str Sakai	0	1	1
Enterobacter bugandensis	Klebsiella aerogenes	0	1	1
Enterobacter bugandensis	Klebsiella pneumoniae subsp pneumoniae HS11286	0	1	1
Enterobacter bugandensis	Klebsiella quasipneumoniae	0	1	1
Enterobacter bugandensis	Klebsiella sp LY	0	1	1
Enterobacter bugandensis	Klebsiella variicola	0	1	1
Enterobacter bugandensis	Methylobacterium aquaticum	0	1	1
Enterobacter bugandensis	Staphylococcus saprophyticus	0	1	1
Enterobacteriaceae bacterium S05	Enterobacter bugandensis	0	1	1
Enterobacteriaceae bacterium S05	Escherichia coli O157 H7 str Sakai	0	1	1
Enterobacteriaceae bacterium S05	Klebsiella aerogenes	0	1	1
Enterobacteriaceae bacterium S05	Klebsiella pneumoniae subsp pneumoniae HS11286	0	1	1
Enterobacteriaceae bacterium S05	Klebsiella quasipneumoniae	0	1	1
Enterobacteriaceae bacterium S05	Klebsiella sp LY	0	1	1
Enterobacteriaceae bacterium S05	Klebsiella variicola	0	1	1
Enterobacteriaceae bacterium S05	Methylobacterium aquaticum	0	1	1
Enterobacteriaceae bacterium S05	Staphylococcus saprophyticus	0	1	1
Escherichia coli O157 H7 str Sakai	Enterobacter bugandensis	0	1	1
Escherichia coli O157 H7 str Sakai	Enterobacteriaceae bacterium S05	0	1	1
Escherichia coli O157 H7 str Sakai	Klebsiella aerogenes	0	1	1
Escherichia coli O157 H7 str Sakai	Klebsiella pneumoniae subsp pneumoniae HS11286	0	1	1
Escherichia coli O157 H7 str Sakai	Klebsiella quasipneumoniae	0	1	1
Escherichia coli O157 H7 str Sakai	Klebsiella sp LY	0	1	1
Escherichia coli O157 H7 str Sakai	Klebsiella variicola	0	1	1
Escherichia coli O157 H7 str Sakai	Methylobacterium aquaticum	0	1	1
Escherichia coli O157 H7 str Sakai	Staphylococcus saprophyticus	0	1	1
Klebsiella aerogenes	Enterobacter bugandensis	0	1	1
Klebsiella aerogenes	Enterobacteriaceae bacterium S05	0	1	1
Klebsiella aerogenes	Escherichia coli O157 H7 str Sakai	0	1	1
Klebsiella aerogenes	Klebsiella pneumoniae subsp pneumoniae HS11286	0	1	1
Klebsiella aerogenes	Klebsiella quasipneumoniae	0	1	1
Klebsiella aerogenes	Klebsiella sp LY	0	1	1
Klebsiella aerogenes	Klebsiella variicola	0	1	1
Klebsiella aerogenes	Methylobacterium aquaticum	0	1	1
Klebsiella aerogenes	Staphylococcus saprophyticus	0	1	1
Klebsiella pneumoniae subsp pneumoniae HS11286	Enterobacter bugandensis	0	1	1
Klebsiella pneumoniae subsp pneumoniae HS11286	Enterobacteriaceae bacterium S05	0	1	1
Klebsiella pneumoniae subsp pneumoniae HS11286	Escherichia coli O157 H7 str Sakai	0	1	1
Klebsiella pneumoniae subsp pneumoniae HS11286	Klebsiella aerogenes	0	1	1
Klebsiella pneumoniae subsp pneumoniae HS11286	Klebsiella quasipneumoniae	0	1	1
Klebsiella pneumoniae subsp pneumoniae HS11286	Klebsiella sp LY	0	1	1
Klebsiella pneumoniae subsp pneumoniae HS11286	Klebsiella variicola	0	1	1
Klebsiella pneumoniae subsp pneumoniae HS11286	Methylobacterium aquaticum	0	1	1
Klebsiella pneumoniae subsp pneumoniae HS11286	Staphylococcus saprophyticus	0	1	1
Klebsiella quasipneumoniae	Enterobacter bugandensis	0	1	1
Klebsiella quasipneumoniae	Enterobacteriaceae bacterium S05	0	1	1
Klebsiella quasipneumoniae	Escherichia coli O157 H7 str Sakai	0	1	1
Klebsiella quasipneumoniae	Klebsiella aerogenes	0	1	1
Klebsiella quasipneumoniae	Klebsiella pneumoniae subsp pneumoniae HS11286	0	1	1
Klebsiella quasipneumoniae	Klebsiella sp LY	0	1	1
Klebsiella quasipneumoniae	Klebsiella variicola	0	1	1
Klebsiella quasipneumoniae	Methylobacterium aquaticum	0	1	1
Klebsiella quasipneumoniae	Staphylococcus saprophyticus	0	1	1
Klebsiella sp LY	Enterobacter bugandensis	0	1	1
Klebsiella sp LY	Enterobacteriaceae bacterium S05	0	1	1
Klebsiella sp LY	Escherichia coli O157 H7 str Sakai	0	1	1
Klebsiella sp LY	Klebsiella aerogenes	0	1	1
Klebsiella sp LY	Klebsiella pneumoniae subsp pneumoniae HS11286	0	1	1
Klebsiella sp LY	Klebsiella quasipneumoniae	0	1	1
Klebsiella sp LY	Klebsiella variicola	0	1	1
Klebsiella sp LY	Methylobacterium aquaticum	0	1	1
Klebsiella sp LY	Staphylococcus saprophyticus	0	1	1
Klebsiella variicola	Enterobacter bugandensis	0	1	1
Klebsiella variicola	Enterobacteriaceae bacterium S05	0	1	1
Klebsiella variicola	Escherichia coli O157 H7 str Sakai	0	1	1
Klebsiella variicola	Klebsiella aerogenes	0	1	1
Klebsiella variicola	Klebsiella pneumoniae subsp pneumoniae HS11286	0	1	1
Klebsiella variicola	Klebsiella quasipneumoniae	0	1	1
Klebsiella variicola	Klebsiella sp LY	0	1	1
Klebsiella variicola	Methylobacterium aquaticum	0	1	1
Klebsiella variicola	Staphylococcus saprophyticus	0	1	1
Enterobacter bugandensis	Enterobacter cloacae	0	1	2
Enterobacter bugandensis	Klebsiella quasipneumoniae	0	1	2
Enterobacter cloacae	Enterobacter bugandensis	0	1	2
Enterobacter cloacae	Klebsiella quasipneumoniae	0	1	2
Klebsiella quasipneumoniae	Enterobacter bugandensis	0	1	2
Klebsiella quasipneumoniae	Enterobacter cloacae	0	1	2
Enterobacter bugandensis	Methylobacterium aquaticum	0	1	3
Enterobacter bugandensis	Methylobacterium brachiatum	0	1	3
Enterobacter bugandensis	Methylobacterium currus	0	1	3
Enterobacter bugandensis	Methylobacterium durans	0	1	3
Enterobacter bugandensis	Methylobacterium mesophilicum SR1 6 6	0	1	3
Enterobacter bugandensis	Methylobacterium phyllosphaerae	0	1	3
Enterobacter bugandensis	Methylobacterium radiotolerans JCM 2831	0	1	3
Enterobacter bugandensis	Methylobacterium sp 17Sr1 43	0	1	3
Enterobacter bugandensis	Methylobacterium sp 4 46	0	1	3
Enterobacter bugandensis	Methylobacterium sp C1	0	1	3
Enterobacter bugandensis	Methylobacterium sp WL1	0	1	3
Enterobacter bugandensis	Methylobacterium sp XJLW	0	1	3
Enterobacter bugandensis	Methylorubrum extorquens AM1	0	1	3
Enterobacter bugandensis	Methylorubrum populi BJ001	0	1	3
Methylobacterium aquaticum	Methylobacterium brachiatum	0	1	3
Methylobacterium aquaticum	Methylobacterium currus	0	1	3
Methylobacterium aquaticum	Methylobacterium durans	0	1	3
Methylobacterium aquaticum	Methylobacterium mesophilicum SR1 6 6	0	1	3
Methylobacterium aquaticum	Methylobacterium phyllosphaerae	0	1	3
Methylobacterium aquaticum	Methylobacterium radiotolerans JCM 2831	0	1	3
Methylobacterium aquaticum	Methylobacterium sp 17Sr1 43	0	1	3
Methylobacterium aquaticum	Methylobacterium sp 4 46	0	1	3
Methylobacterium aquaticum	Methylobacterium sp C1	0	1	3
Methylobacterium aquaticum	Methylobacterium sp WL1	0	1	3
Methylobacterium aquaticum	Methylobacterium sp XJLW	0	1	3
Methylobacterium aquaticum	Methylorubrum extorquens AM1	0	1	3
Methylobacterium aquaticum	Methylorubrum populi BJ001	0	1	3
Methylobacterium brachiatum	Methylobacterium aquaticum	0	1	3
Methylobacterium brachiatum	Methylobacterium currus	0	1	3
Methylobacterium brachiatum	Methylobacterium durans	0	1	3
Methylobacterium brachiatum	Methylobacterium mesophilicum SR1 6 6	0	1	3
Methylobacterium brachiatum	Methylobacterium phyllosphaerae	0	1	3
Methylobacterium brachiatum	Methylobacterium radiotolerans JCM 2831	0	1	3
Methylobacterium brachiatum	Methylobacterium sp 17Sr1 43	0	1	3
Methylobacterium brachiatum	Methylobacterium sp 4 46	0	1	3
Methylobacterium brachiatum	Methylobacterium sp C1	0	1	3
Methylobacterium brachiatum	Methylobacterium sp WL1	0	1	3
Methylobacterium brachiatum	Methylobacterium sp XJLW	0	1	3
Methylobacterium brachiatum	Methylorubrum extorquens AM1	0	1	3
Methylobacterium brachiatum	Methylorubrum populi BJ001	0	1	3
Methylobacterium currus	Enterobacter bugandensis	0	1	3
Methylobacterium currus	Methylobacterium aquaticum	0	1	3
Methylobacterium currus	Methylobacterium brachiatum	0	1	3
Methylobacterium currus	Methylobacterium durans	0	1	3
Methylobacterium currus	Methylobacterium mesophilicum SR1 6 6	0	1	3
Methylobacterium currus	Methylobacterium phyllosphaerae	0	1	3
Methylobacterium currus	Methylobacterium radiotolerans JCM 2831	0	1	3
Methylobacterium currus	Methylobacterium sp 17Sr1 43	0	1	3
Methylobacterium currus	Methylobacterium sp 4 46	0	1	3
Methylobacterium currus	Methylobacterium sp C1	0	1	3
Methylobacterium currus	Methylobacterium sp WL1	0	1	3
Methylobacterium currus	Methylobacterium sp XJLW	0	1	3
Methylobacterium currus	Methylorubrum extorquens AM1	0	1	3
Methylobacterium currus	Methylorubrum populi BJ001	0	1	3
Methylobacterium durans	Enterobacter bugandensis	0	1	3
Methylobacterium durans	Methylobacterium aquaticum	0	1	3
Methylobacterium durans	Methylobacterium brachiatum	0	1	3
Methylobacterium durans	Methylobacterium currus	0	1	3
Methylobacterium durans	Methylobacterium mesophilicum SR1 6 6	0	1	3
Methylobacterium durans	Methylobacterium phyllosphaerae	0	1	3
Methylobacterium durans	Methylobacterium radiotolerans JCM 2831	0	1	3
Methylobacterium durans	Methylobacterium sp 17Sr1 43	0	1	3
Methylobacterium durans	Methylobacterium sp 4 46	0	1	3
Methylobacterium durans	Methylobacterium sp C1	0	1	3
Methylobacterium durans	Methylobacterium sp WL1	0	1	3
Methylobacterium durans	Methylobacterium sp XJLW	0	1	3
Methylobacterium durans	Methylorubrum extorquens AM1	0	1	3
Methylobacterium durans	Methylorubrum populi BJ001	0	1	3
Methylobacterium mesophilicum SR1 6 6	Methylobacterium aquaticum	0	1	3
Methylobacterium mesophilicum SR1 6 6	Methylobacterium brachiatum	0	1	3
Methylobacterium mesophilicum SR1 6 6	Methylobacterium currus	0	1	3
Methylobacterium mesophilicum SR1 6 6	Methylobacterium durans	0	1	3
Methylobacterium mesophilicum SR1 6 6	Methylobacterium phyllosphaerae	0	1	3
Methylobacterium mesophilicum SR1 6 6	Methylobacterium radiotolerans JCM 2831	0	1	3
Methylobacterium mesophilicum SR1 6 6	Methylobacterium sp 17Sr1 43	0	1	3
Methylobacterium mesophilicum SR1 6 6	Methylobacterium sp 4 46	0	1	3
Methylobacterium mesophilicum SR1 6 6	Methylobacterium sp C1	0	1	3
Methylobacterium mesophilicum SR1 6 6	Methylobacterium sp WL1	0	1	3
Methylobacterium mesophilicum SR1 6 6	Methylobacterium sp XJLW	0	1	3
Methylobacterium mesophilicum SR1 6 6	Methylorubrum extorquens AM1	0	1	3
Methylobacterium mesophilicum SR1 6 6	Methylorubrum populi BJ001	0	1	3
Methylobacterium phyllosphaerae	Methylobacterium aquaticum	0	1	3
Methylobacterium phyllosphaerae	Methylobacterium brachiatum	0	1	3
Methylobacterium phyllosphaerae	Methylobacterium currus	0	1	3
Methylobacterium phyllosphaerae	Methylobacterium durans	0	1	3
Methylobacterium phyllosphaerae	Methylobacterium mesophilicum SR1 6 6	0	1	3
Methylobacterium phyllosphaerae	Methylobacterium radiotolerans JCM 2831	0	1	3
Methylobacterium phyllosphaerae	Methylobacterium sp 17Sr1 43	0	1	3
Methylobacterium phyllosphaerae	Methylobacterium sp 4 46	0	1	3
Methylobacterium phyllosphaerae	Methylobacterium sp C1	0	1	3
Methylobacterium phyllosphaerae	Methylobacterium sp WL1	0	1	3
Methylobacterium phyllosphaerae	Methylobacterium sp XJLW	0	1	3
Methylobacterium phyllosphaerae	Methylorubrum extorquens AM1	0	1	3
Methylobacterium phyllosphaerae	Methylorubrum populi BJ001	0	1	3
Methylobacterium radiotolerans JCM 2831	Methylobacterium aquaticum	0	1	3
Methylobacterium radiotolerans JCM 2831	Methylobacterium brachiatum	0	1	3
Methylobacterium radiotolerans JCM 2831	Methylobacterium currus	0	1	3
Methylobacterium radiotolerans JCM 2831	Methylobacterium durans	0	1	3
Methylobacterium radiotolerans JCM 2831	Methylobacterium mesophilicum SR1 6 6	0	1	3
Methylobacterium radiotolerans JCM 2831	Methylobacterium phyllosphaerae	0	1	3
Methylobacterium radiotolerans JCM 2831	Methylobacterium sp 17Sr1 43	0	1	3
Methylobacterium radiotolerans JCM 2831	Methylobacterium sp 4 46	0	1	3
Methylobacterium radiotolerans JCM 2831	Methylobacterium sp C1	0	1	3
Methylobacterium radiotolerans JCM 2831	Methylobacterium sp WL1	0	1	3
Methylobacterium radiotolerans JCM 2831	Methylobacterium sp XJLW	0	1	3
Methylobacterium radiotolerans JCM 2831	Methylorubrum extorquens AM1	0	1	3
Methylobacterium radiotolerans JCM 2831	Methylorubrum populi BJ001	0	1	3
Methylobacterium sp 17Sr1 43	Methylobacterium aquaticum	0	1	3
Methylobacterium sp 17Sr1 43	Methylobacterium brachiatum	0	1	3
Methylobacterium sp 17Sr1 43	Methylobacterium currus	0	1	3
Methylobacterium sp 17Sr1 43	Methylobacterium durans	0	1	3
Methylobacterium sp 17Sr1 43	Methylobacterium mesophilicum SR1 6 6	0	1	3
Methylobacterium sp 17Sr1 43	Methylobacterium phyllosphaerae	0	1	3
Methylobacterium sp 17Sr1 43	Methylobacterium radiotolerans JCM 2831	0	1	3
Methylobacterium sp 17Sr1 43	Methylobacterium sp 4 46	0	1	3
Methylobacterium sp 17Sr1 43	Methylobacterium sp C1	0	1	3
Methylobacterium sp 17Sr1 43	Methylobacterium sp WL1	0	1	3
Methylobacterium sp 17Sr1 43	Methylobacterium sp XJLW	0	1	3
Methylobacterium sp 17Sr1 43	Methylorubrum extorquens AM1	0	1	3
Methylobacterium sp 17Sr1 43	Methylorubrum populi BJ001	0	1	3
Methylobacterium sp 4 46	Methylobacterium aquaticum	0	1	3
Methylobacterium sp 4 46	Methylobacterium brachiatum	0	1	3
Methylobacterium sp 4 46	Methylobacterium currus	0	1	3
Methylobacterium sp 4 46	Methylobacterium durans	0	1	3
Methylobacterium sp 4 46	Methylobacterium mesophilicum SR1 6 6	0	1	3
Methylobacterium sp 4 46	Methylobacterium phyllosphaerae	0	1	3
Methylobacterium sp 4 46	Methylobacterium radiotolerans JCM 2831	0	1	3
Methylobacterium sp 4 46	Methylobacterium sp 17Sr1 43	0	1	3
Methylobacterium sp 4 46	Methylobacterium sp C1	0	1	3
Methylobacterium sp 4 46	Methylobacterium sp WL1	0	1	3
Methylobacterium sp 4 46	Methylobacterium sp XJLW	0	1	3
Methylobacterium sp 4 46	Methylorubrum extorquens AM1	0	1	3
Methylobacterium sp 4 46	Methylorubrum populi BJ001	0	1	3
Methylobacterium sp C1	Methylobacterium aquaticum	0	1	3
Methylobacterium sp C1	Methylobacterium brachiatum	0	1	3
Methylobacterium sp C1	Methylobacterium currus	0	1	3
Methylobacterium sp C1	Methylobacterium durans	0	1	3
Methylobacterium sp C1	Methylobacterium mesophilicum SR1 6 6	0	1	3
Methylobacterium sp C1	Methylobacterium phyllosphaerae	0	1	3
Methylobacterium sp C1	Methylobacterium radiotolerans JCM 2831	0	1	3
Methylobacterium sp C1	Methylobacterium sp 17Sr1 43	0	1	3
Methylobacterium sp C1	Methylobacterium sp 4 46	0	1	3
Methylobacterium sp C1	Methylobacterium sp WL1	0	1	3
Methylobacterium sp C1	Methylobacterium sp XJLW	0	1	3
Methylobacterium sp C1	Methylorubrum extorquens AM1	0	1	3
Methylobacterium sp C1	Methylorubrum populi BJ001	0	1	3
Methylobacterium sp WL1	Methylobacterium aquaticum	0	1	3
Methylobacterium sp WL1	Methylobacterium brachiatum	0	1	3
Methylobacterium sp WL1	Methylobacterium currus	0	1	3
Methylobacterium sp WL1	Methylobacterium durans	0	1	3
Methylobacterium sp WL1	Methylobacterium mesophilicum SR1 6 6	0	1	3
Methylobacterium sp WL1	Methylobacterium phyllosphaerae	0	1	3
Methylobacterium sp WL1	Methylobacterium radiotolerans JCM 2831	0	1	3
Methylobacterium sp WL1	Methylobacterium sp 17Sr1 43	0	1	3
Methylobacterium sp WL1	Methylobacterium sp 4 46	0	1	3
Methylobacterium sp WL1	Methylobacterium sp C1	0	1	3
Methylobacterium sp WL1	Methylobacterium sp XJLW	0	1	3
Methylobacterium sp WL1	Methylorubrum extorquens AM1	0	1	3
Methylobacterium sp WL1	Methylorubrum populi BJ001	0	1	3
Methylobacterium sp XJLW	Methylobacterium aquaticum	0	1	3
Methylobacterium sp XJLW	Methylobacterium brachiatum	0	1	3
Methylobacterium sp XJLW	Methylobacterium currus	0	1	3
Methylobacterium sp XJLW	Methylobacterium durans	0	1	3
Methylobacterium sp XJLW	Methylobacterium mesophilicum SR1 6 6	0	1	3
Methylobacterium sp XJLW	Methylobacterium phyllosphaerae	0	1	3
Methylobacterium sp XJLW	Methylobacterium radiotolerans JCM 2831	0	1	3
Methylobacterium sp XJLW	Methylobacterium sp 17Sr1 43	0	1	3
Methylobacterium sp XJLW	Methylobacterium sp 4 46	0	1	3
Methylobacterium sp XJLW	Methylobacterium sp C1	0	1	3
Methylobacterium sp XJLW	Methylobacterium sp WL1	0	1	3
Methylobacterium sp XJLW	Methylorubrum extorquens AM1	0	1	3
Methylobacterium sp XJLW	Methylorubrum populi BJ001	0	1	3
Methylorubrum extorquens AM1	Methylobacterium aquaticum	0	1	3
Methylorubrum extorquens AM1	Methylobacterium brachiatum	0	1	3
Methylorubrum extorquens AM1	Methylobacterium currus	0	1	3
Methylorubrum extorquens AM1	Methylobacterium durans	0	1	3
Methylorubrum extorquens AM1	Methylobacterium mesophilicum SR1 6 6	0	1	3
Methylorubrum extorquens AM1	Methylobacterium phyllosphaerae	0	1	3
Methylorubrum extorquens AM1	Methylobacterium radiotolerans JCM 2831	0	1	3
Methylorubrum extorquens AM1	Methylobacterium sp 17Sr1 43	0	1	3
Methylorubrum extorquens AM1	Methylobacterium sp 4 46	0	1	3
Methylorubrum extorquens AM1	Methylobacterium sp C1	0	1	3
Methylorubrum extorquens AM1	Methylobacterium sp WL1	0	1	3
Methylorubrum extorquens AM1	Methylobacterium sp XJLW	0	1	3
Methylorubrum extorquens AM1	Methylorubrum populi BJ001	0	1	3
Methylorubrum populi BJ001	Methylobacterium aquaticum	0	1	3
Methylorubrum populi BJ001	Methylobacterium brachiatum	0	1	3
Methylorubrum populi BJ001	Methylobacterium currus	0	1	3
Methylorubrum populi BJ001	Methylobacterium durans	0	1	3
Methylorubrum populi BJ001	Methylobacterium mesophilicum SR1 6 6	0	1	3
Methylorubrum populi BJ001	Methylobacterium phyllosphaerae	0	1	3
Methylorubrum populi BJ001	Methylobacterium radiotolerans JCM 2831	0	1	3
Methylorubrum populi BJ001	Methylobacterium sp 17Sr1 43	0	1	3
Methylorubrum populi BJ001	Methylobacterium sp 4 46	0	1	3
Methylorubrum populi BJ001	Methylobacterium sp C1	0	1	3
Methylorubrum populi BJ001	Methylobacterium sp WL1	0	1	3
Methylorubrum populi BJ001	Methylobacterium sp XJLW	0	1	3
Methylorubrum populi BJ001	Methylorubrum extorquens AM1	0	1	3
Enterobacter bugandensis	Pantoea agglomerans	0	1	5
Enterobacter bugandensis	Pantoea ananatis PA13	0	1	5
Enterobacter bugandensis	Pantoea dispersa 625	0	1	5
Enterobacter bugandensis	Pantoea sp At 9b	0	1	5
Enterobacter bugandensis	Pantoea sp CCBC3 3 1	0	1	5
Enterobacter bugandensis	Pantoea sp PSNIH1	0	1	5
Enterobacter bugandensis	Pantoea sp SO10	0	1	5
Enterobacter bugandensis	Pantoea stewartii	0	1	5
Enterobacter bugandensis	Pantoea vagans	0	1	5
Erwinia gerundensis	Pantoea agglomerans	0	1	5
Erwinia gerundensis	Pantoea dispersa 625	0	1	5
Erwinia gerundensis	Pantoea rwandensis	0	1	5
Erwinia gerundensis	Pantoea sp At 9b	0	1	5
Erwinia gerundensis	Pantoea sp CCBC3 3 1	0	1	5
Erwinia gerundensis	Pantoea sp PSNIH1	0	1	5
Erwinia gerundensis	Pantoea sp SO10	0	1	5
Erwinia gerundensis	Pantoea stewartii	0	1	5
Erwinia gerundensis	Pantoea vagans	0	1	5
Pantoea agglomerans	Pantoea dispersa 625	0	1	5
Pantoea agglomerans	Pantoea sp At 9b	0	1	5
Pantoea agglomerans	Pantoea sp CCBC3 3 1	0	1	5
Pantoea agglomerans	Pantoea sp PSNIH1	0	1	5
Pantoea agglomerans	Pantoea sp SO10	0	1	5
Pantoea agglomerans	Pantoea stewartii	0	1	5
Pantoea agglomerans	Pantoea vagans	0	1	5
Pantoea ananatis PA13	Enterobacter bugandensis	0	1	5
Pantoea ananatis PA13	Erwinia gerundensis	0	1	5
Pantoea ananatis PA13	Pantoea agglomerans	0	1	5
Pantoea ananatis PA13	Pantoea dispersa 625	0	1	5
Pantoea ananatis PA13	Pantoea rwandensis	0	1	5
Pantoea ananatis PA13	Pantoea sp At 9b	0	1	5
Pantoea ananatis PA13	Pantoea sp CCBC3 3 1	0	1	5
Pantoea ananatis PA13	Pantoea sp PSNIH1	0	1	5
Pantoea ananatis PA13	Pantoea sp SO10	0	1	5
Pantoea ananatis PA13	Pantoea stewartii	0	1	5
Pantoea ananatis PA13	Pantoea vagans	0	1	5
Pantoea dispersa 625	Erwinia gerundensis	0	1	5
Pantoea dispersa 625	Pantoea agglomerans	0	1	5
Pantoea dispersa 625	Pantoea rwandensis	0	1	5
Pantoea dispersa 625	Pantoea sp At 9b	0	1	5
Pantoea dispersa 625	Pantoea sp CCBC3 3 1	0	1	5
Pantoea dispersa 625	Pantoea sp PSNIH1	0	1	5
Pantoea dispersa 625	Pantoea sp SO10	0	1	5
Pantoea dispersa 625	Pantoea stewartii	0	1	5
Pantoea dispersa 625	Pantoea vagans	0	1	5
Pantoea sp At 9b	Erwinia gerundensis	0	1	5
Pantoea sp At 9b	Pantoea agglomerans	0	1	5
Pantoea sp At 9b	Pantoea dispersa 625	0	1	5
Pantoea sp At 9b	Pantoea rwandensis	0	1	5
Pantoea sp At 9b	Pantoea sp CCBC3 3 1	0	1	5
Pantoea sp At 9b	Pantoea sp PSNIH1	0	1	5
Pantoea sp At 9b	Pantoea sp SO10	0	1	5
Pantoea sp At 9b	Pantoea stewartii	0	1	5
Pantoea sp At 9b	Pantoea vagans	0	1	5
Pantoea sp CCBC3 3 1	Erwinia gerundensis	0	1	5
Pantoea sp CCBC3 3 1	Pantoea agglomerans	0	1	5
Pantoea sp CCBC3 3 1	Pantoea dispersa 625	0	1	5
Pantoea sp CCBC3 3 1	Pantoea rwandensis	0	1	5
Pantoea sp CCBC3 3 1	Pantoea sp At 9b	0	1	5
Pantoea sp CCBC3 3 1	Pantoea sp PSNIH1	0	1	5
Pantoea sp CCBC3 3 1	Pantoea sp SO10	0	1	5
Pantoea sp CCBC3 3 1	Pantoea stewartii	0	1	5
Pantoea sp CCBC3 3 1	Pantoea vagans	0	1	5
Pantoea sp PSNIH1	Pantoea sp SO10	0	1	5
Pantoea sp SO10	Pantoea sp PSNIH1	0	1	5
Pantoea stewartii	Erwinia gerundensis	0	1	5
Pantoea stewartii	Pantoea agglomerans	0	1	5
Pantoea stewartii	Pantoea dispersa 625	0	1	5
Pantoea stewartii	Pantoea rwandensis	0	1	5
Pantoea stewartii	Pantoea sp At 9b	0	1	5
Pantoea stewartii	Pantoea sp CCBC3 3 1	0	1	5
Pantoea stewartii	Pantoea sp PSNIH1	0	1	5
Pantoea stewartii	Pantoea sp SO10	0	1	5
Pantoea stewartii	Pantoea vagans	0	1	5
Pantoea vagans	Pantoea agglomerans	0	1	5
Pantoea vagans	Pantoea dispersa 625	0	1	5
Pantoea vagans	Pantoea sp At 9b	0	1	5
Pantoea vagans	Pantoea sp CCBC3 3 1	0	1	5
Pantoea vagans	Pantoea sp PSNIH1	0	1	5
Pantoea vagans	Pantoea sp SO10	0	1	5
Pantoea vagans	Pantoea stewartii	0	1	5
Corynebacterium sp sy039	Cutibacterium acnes HL096PA1	0	2	3
Corynebacterium sp sy039	Enterobacter bugandensis	0	2	3
Corynebacterium sp sy039	Paenibacillus polymyxa	0	2	3
Corynebacterium sp sy039	Staphylococcus epidermidis	0	2	3
Corynebacterium sp sy039	Streptococcus sp oral taxon 431	0	2	3
Cutibacterium acnes HL096PA1	Staphylococcus epidermidis	0	2	3
Cutibacterium acnes HL096PA1	Streptococcus sp oral taxon 431	0	2	3
Enterobacter bugandensis	Corynebacterium sp sy039	0	2	3
Enterobacter bugandensis	Cutibacterium acnes HL096PA1	0	2	3
Enterobacter bugandensis	Paenibacillus polymyxa	0	2	3
Enterobacter bugandensis	Staphylococcus epidermidis	0	2	3
Enterobacter bugandensis	Streptococcus sp oral taxon 431	0	2	3
Paenibacillus polymyxa	Corynebacterium sp sy039	0	2	3
Paenibacillus polymyxa	Cutibacterium acnes HL096PA1	0	2	3
Paenibacillus polymyxa	Staphylococcus epidermidis	0	2	3
Paenibacillus polymyxa	Streptococcus sp oral taxon 431	0	2	3
Staphylococcus epidermidis	Streptococcus sp oral taxon 431	0	2	3
Streptococcus sp oral taxon 431	Staphylococcus epidermidis	0	2	3
Enterobacter bugandensis	Paenibacillus polymyxa	0	2	5
Enterobacter bugandensis	Pantoea agglomerans	0	2	5
Enterobacter bugandensis	Pantoea ananatis PA13	0	2	5
Enterobacter bugandensis	Pantoea dispersa 625	0	2	5
Enterobacter bugandensis	Pantoea sp At 9b	0	2	5
Enterobacter bugandensis	Pantoea sp CCBC3 3 1	0	2	5
Enterobacter bugandensis	Pantoea sp PSNIH1	0	2	5
Enterobacter bugandensis	Pantoea sp SO10	0	2	5
Enterobacter bugandensis	Pantoea stewartii	0	2	5
Enterobacter bugandensis	Pantoea vagans	0	2	5
Erwinia gerundensis	Paenibacillus polymyxa	0	2	5
Erwinia gerundensis	Pantoea agglomerans	0	2	5
Erwinia gerundensis	Pantoea dispersa 625	0	2	5
Erwinia gerundensis	Pantoea rwandensis	0	2	5
Erwinia gerundensis	Pantoea sp At 9b	0	2	5
Erwinia gerundensis	Pantoea sp CCBC3 3 1	0	2	5
Erwinia gerundensis	Pantoea sp PSNIH1	0	2	5
Erwinia gerundensis	Pantoea sp SO10	0	2	5
Erwinia gerundensis	Pantoea stewartii	0	2	5
Erwinia gerundensis	Pantoea vagans	0	2	5
Pantoea agglomerans	Paenibacillus polymyxa	0	2	5
Pantoea agglomerans	Pantoea dispersa 625	0	2	5
Pantoea agglomerans	Pantoea sp At 9b	0	2	5
Pantoea agglomerans	Pantoea sp CCBC3 3 1	0	2	5
Pantoea agglomerans	Pantoea sp PSNIH1	0	2	5
Pantoea agglomerans	Pantoea sp SO10	0	2	5
Pantoea agglomerans	Pantoea stewartii	0	2	5
Pantoea agglomerans	Pantoea vagans	0	2	5
Pantoea ananatis PA13	Enterobacter bugandensis	0	2	5
Pantoea ananatis PA13	Erwinia gerundensis	0	2	5
Pantoea ananatis PA13	Paenibacillus polymyxa	0	2	5
Pantoea ananatis PA13	Pantoea agglomerans	0	2	5
Pantoea ananatis PA13	Pantoea dispersa 625	0	2	5
Pantoea ananatis PA13	Pantoea rwandensis	0	2	5
Pantoea ananatis PA13	Pantoea sp At 9b	0	2	5
Pantoea ananatis PA13	Pantoea sp CCBC3 3 1	0	2	5
Pantoea ananatis PA13	Pantoea sp PSNIH1	0	2	5
Pantoea ananatis PA13	Pantoea sp SO10	0	2	5
Pantoea ananatis PA13	Pantoea stewartii	0	2	5
Pantoea ananatis PA13	Pantoea vagans	0	2	5
Pantoea dispersa 625	Erwinia gerundensis	0	2	5
Pantoea dispersa 625	Paenibacillus polymyxa	0	2	5
Pantoea dispersa 625	Pantoea agglomerans	0	2	5
Pantoea dispersa 625	Pantoea rwandensis	0	2	5
Pantoea dispersa 625	Pantoea sp At 9b	0	2	5
Pantoea dispersa 625	Pantoea sp CCBC3 3 1	0	2	5
Pantoea dispersa 625	Pantoea sp PSNIH1	0	2	5
Pantoea dispersa 625	Pantoea sp SO10	0	2	5
Pantoea dispersa 625	Pantoea stewartii	0	2	5
Pantoea dispersa 625	Pantoea vagans	0	2	5
Pantoea rwandensis	Paenibacillus polymyxa	0	2	5
Pantoea sp At 9b	Erwinia gerundensis	0	2	5
Pantoea sp At 9b	Paenibacillus polymyxa	0	2	5
Pantoea sp At 9b	Pantoea agglomerans	0	2	5
Pantoea sp At 9b	Pantoea dispersa 625	0	2	5
Pantoea sp At 9b	Pantoea rwandensis	0	2	5
Pantoea sp At 9b	Pantoea sp CCBC3 3 1	0	2	5
Pantoea sp At 9b	Pantoea sp PSNIH1	0	2	5
Pantoea sp At 9b	Pantoea sp SO10	0	2	5
Pantoea sp At 9b	Pantoea stewartii	0	2	5
Pantoea sp At 9b	Pantoea vagans	0	2	5
Pantoea sp CCBC3 3 1	Erwinia gerundensis	0	2	5
Pantoea sp CCBC3 3 1	Paenibacillus polymyxa	0	2	5
Pantoea sp CCBC3 3 1	Pantoea agglomerans	0	2	5
Pantoea sp CCBC3 3 1	Pantoea dispersa 625	0	2	5
Pantoea sp CCBC3 3 1	Pantoea rwandensis	0	2	5
Pantoea sp CCBC3 3 1	Pantoea sp At 9b	0	2	5
Pantoea sp CCBC3 3 1	Pantoea sp PSNIH1	0	2	5
Pantoea sp CCBC3 3 1	Pantoea sp SO10	0	2	5
Pantoea sp CCBC3 3 1	Pantoea stewartii	0	2	5
Pantoea sp CCBC3 3 1	Pantoea vagans	0	2	5
Pantoea sp PSNIH1	Pantoea sp SO10	0	2	5
Pantoea sp SO10	Pantoea sp PSNIH1	0	2	5
Pantoea stewartii	Erwinia gerundensis	0	2	5
Pantoea stewartii	Paenibacillus polymyxa	0	2	5
Pantoea stewartii	Pantoea agglomerans	0	2	5
Pantoea stewartii	Pantoea dispersa 625	0	2	5
Pantoea stewartii	Pantoea rwandensis	0	2	5
Pantoea stewartii	Pantoea sp At 9b	0	2	5
Pantoea stewartii	Pantoea sp CCBC3 3 1	0	2	5
Pantoea stewartii	Pantoea sp PSNIH1	0	2	5
Pantoea stewartii	Pantoea sp SO10	0	2	5
Pantoea stewartii	Pantoea vagans	0	2	5
Pantoea vagans	Paenibacillus polymyxa	0	2	5
Pantoea vagans	Pantoea agglomerans	0	2	5
Pantoea vagans	Pantoea dispersa 625	0	2	5
Pantoea vagans	Pantoea sp At 9b	0	2	5
Pantoea vagans	Pantoea sp CCBC3 3 1	0	2	5
Pantoea vagans	Pantoea sp PSNIH1	0	2	5
Pantoea vagans	Pantoea sp SO10	0	2	5
Pantoea vagans	Pantoea stewartii	0	2	5
Enterobacter bugandensis	Klebsiella pneumoniae subsp pneumoniae HS11286	0	3	1
Enterobacter bugandensis	Mixta calida	0	3	1
Enterobacter bugandensis	Mixta theicola	0	3	1
Enterobacter bugandensis	Pantoea agglomerans	0	3	1
Enterobacter bugandensis	Pantoea ananatis PA13	0	3	1
Enterobacter bugandensis	Pantoea dispersa 625	0	3	1
Enterobacter bugandensis	Pantoea sp At 9b	0	3	1
Enterobacter bugandensis	Pantoea sp CCBC3 3 1	0	3	1
Enterobacter bugandensis	Pantoea sp PSNIH1	0	3	1
Enterobacter bugandensis	Pantoea sp SO10	0	3	1
Enterobacter bugandensis	Pantoea stewartii	0	3	1
Enterobacter bugandensis	Pantoea vagans	0	3	1
Enterobacter bugandensis	Salmonella enterica subsp enterica serovar Typhimurium str LT2	0	3	1
Erwinia gerundensis	Mixta calida	0	3	1
Erwinia gerundensis	Mixta gaviniae	0	3	1
Erwinia gerundensis	Mixta theicola	0	3	1
Erwinia gerundensis	Pantoea agglomerans	0	3	1
Erwinia gerundensis	Pantoea alhagi	0	3	1
Erwinia gerundensis	Pantoea dispersa 625	0	3	1
Erwinia gerundensis	Pantoea rwandensis	0	3	1
Erwinia gerundensis	Pantoea sp At 9b	0	3	1
Erwinia gerundensis	Pantoea sp CCBC3 3 1	0	3	1
Erwinia gerundensis	Pantoea sp PSNIH1	0	3	1
Erwinia gerundensis	Pantoea sp SO10	0	3	1
Erwinia gerundensis	Pantoea stewartii	0	3	1
Erwinia gerundensis	Pantoea vagans	0	3	1
Erwinia gerundensis	Salmonella enterica subsp enterica serovar Typhimurium str LT2	0	3	1
Klebsiella pneumoniae subsp pneumoniae HS11286	Enterobacter bugandensis	0	3	1
Klebsiella pneumoniae subsp pneumoniae HS11286	Erwinia gerundensis	0	3	1
Klebsiella pneumoniae subsp pneumoniae HS11286	Mixta calida	0	3	1
Klebsiella pneumoniae subsp pneumoniae HS11286	Mixta gaviniae	0	3	1
Klebsiella pneumoniae subsp pneumoniae HS11286	Mixta theicola	0	3	1
Klebsiella pneumoniae subsp pneumoniae HS11286	Pantoea agglomerans	0	3	1
Klebsiella pneumoniae subsp pneumoniae HS11286	Pantoea alhagi	0	3	1
Klebsiella pneumoniae subsp pneumoniae HS11286	Pantoea ananatis PA13	0	3	1
Klebsiella pneumoniae subsp pneumoniae HS11286	Pantoea dispersa 625	0	3	1
Klebsiella pneumoniae subsp pneumoniae HS11286	Pantoea rwandensis	0	3	1
Klebsiella pneumoniae subsp pneumoniae HS11286	Pantoea sp At 9b	0	3	1
Klebsiella pneumoniae subsp pneumoniae HS11286	Pantoea sp CCBC3 3 1	0	3	1
Klebsiella pneumoniae subsp pneumoniae HS11286	Pantoea sp PSNIH1	0	3	1
Klebsiella pneumoniae subsp pneumoniae HS11286	Pantoea sp SO10	0	3	1
Klebsiella pneumoniae subsp pneumoniae HS11286	Pantoea stewartii	0	3	1
Klebsiella pneumoniae subsp pneumoniae HS11286	Pantoea vagans	0	3	1
Klebsiella pneumoniae subsp pneumoniae HS11286	Salmonella enterica subsp enterica serovar Typhimurium str LT2	0	3	1
Mixta calida	Mixta theicola	0	3	1
Mixta calida	Pantoea agglomerans	0	3	1
Mixta calida	Pantoea dispersa 625	0	3	1
Mixta calida	Pantoea sp At 9b	0	3	1
Mixta calida	Pantoea sp CCBC3 3 1	0	3	1
Mixta calida	Pantoea sp PSNIH1	0	3	1
Mixta calida	Pantoea sp SO10	0	3	1
Mixta calida	Pantoea stewartii	0	3	1
Mixta calida	Pantoea vagans	0	3	1
Mixta calida	Salmonella enterica subsp enterica serovar Typhimurium str LT2	0	3	1
Mixta gaviniae	Erwinia gerundensis	0	3	1
Mixta gaviniae	Mixta calida	0	3	1
Mixta gaviniae	Mixta theicola	0	3	1
Mixta gaviniae	Pantoea agglomerans	0	3	1
Mixta gaviniae	Pantoea alhagi	0	3	1
Mixta gaviniae	Pantoea dispersa 625	0	3	1
Mixta gaviniae	Pantoea rwandensis	0	3	1
Mixta gaviniae	Pantoea sp At 9b	0	3	1
Mixta gaviniae	Pantoea sp CCBC3 3 1	0	3	1
Mixta gaviniae	Pantoea sp PSNIH1	0	3	1
Mixta gaviniae	Pantoea sp SO10	0	3	1
Mixta gaviniae	Pantoea stewartii	0	3	1
Mixta gaviniae	Pantoea vagans	0	3	1
Mixta gaviniae	Salmonella enterica subsp enterica serovar Typhimurium str LT2	0	3	1
Pantoea agglomerans	Mixta calida	0	3	1
Pantoea agglomerans	Mixta theicola	0	3	1
Pantoea agglomerans	Pantoea dispersa 625	0	3	1
Pantoea agglomerans	Pantoea sp At 9b	0	3	1
Pantoea agglomerans	Pantoea sp CCBC3 3 1	0	3	1
Pantoea agglomerans	Pantoea sp PSNIH1	0	3	1
Pantoea agglomerans	Pantoea sp SO10	0	3	1
Pantoea agglomerans	Pantoea stewartii	0	3	1
Pantoea agglomerans	Pantoea vagans	0	3	1
Pantoea agglomerans	Salmonella enterica subsp enterica serovar Typhimurium str LT2	0	3	1
Pantoea alhagi	Erwinia gerundensis	0	3	1
Pantoea alhagi	Mixta calida	0	3	1
Pantoea alhagi	Mixta gaviniae	0	3	1
Pantoea alhagi	Mixta theicola	0	3	1
Pantoea alhagi	Pantoea agglomerans	0	3	1
Pantoea alhagi	Pantoea dispersa 625	0	3	1
Pantoea alhagi	Pantoea rwandensis	0	3	1
Pantoea alhagi	Pantoea sp At 9b	0	3	1
Pantoea alhagi	Pantoea sp CCBC3 3 1	0	3	1
Pantoea alhagi	Pantoea sp PSNIH1	0	3	1
Pantoea alhagi	Pantoea sp SO10	0	3	1
Pantoea alhagi	Pantoea stewartii	0	3	1
Pantoea alhagi	Pantoea vagans	0	3	1
Pantoea alhagi	Salmonella enterica subsp enterica serovar Typhimurium str LT2	0	3	1
Pantoea ananatis PA13	Enterobacter bugandensis	0	3	1
Pantoea ananatis PA13	Erwinia gerundensis	0	3	1
Pantoea ananatis PA13	Klebsiella pneumoniae subsp pneumoniae HS11286	0	3	1
Pantoea ananatis PA13	Mixta calida	0	3	1
Pantoea ananatis PA13	Mixta gaviniae	0	3	1
Pantoea ananatis PA13	Mixta theicola	0	3	1
Pantoea ananatis PA13	Pantoea agglomerans	0	3	1
Pantoea ananatis PA13	Pantoea alhagi	0	3	1
Pantoea ananatis PA13	Pantoea dispersa 625	0	3	1
Pantoea ananatis PA13	Pantoea rwandensis	0	3	1
Pantoea ananatis PA13	Pantoea sp At 9b	0	3	1
Pantoea ananatis PA13	Pantoea sp CCBC3 3 1	0	3	1
Pantoea ananatis PA13	Pantoea sp PSNIH1	0	3	1
Pantoea ananatis PA13	Pantoea sp SO10	0	3	1
Pantoea ananatis PA13	Pantoea stewartii	0	3	1
Pantoea ananatis PA13	Pantoea vagans	0	3	1
Pantoea ananatis PA13	Salmonella enterica subsp enterica serovar Typhimurium str LT2	0	3	1
Pantoea dispersa 625	Erwinia gerundensis	0	3	1
Pantoea dispersa 625	Mixta calida	0	3	1
Pantoea dispersa 625	Mixta gaviniae	0	3	1
Pantoea dispersa 625	Mixta theicola	0	3	1
Pantoea dispersa 625	Pantoea agglomerans	0	3	1
Pantoea dispersa 625	Pantoea alhagi	0	3	1
Pantoea dispersa 625	Pantoea rwandensis	0	3	1
Pantoea dispersa 625	Pantoea sp At 9b	0	3	1
Pantoea dispersa 625	Pantoea sp CCBC3 3 1	0	3	1
Pantoea dispersa 625	Pantoea sp PSNIH1	0	3	1
Pantoea dispersa 625	Pantoea sp SO10	0	3	1
Pantoea dispersa 625	Pantoea stewartii	0	3	1
Pantoea dispersa 625	Pantoea vagans	0	3	1
Pantoea dispersa 625	Salmonella enterica subsp enterica serovar Typhimurium str LT2	0	3	1
Pantoea rwandensis	Mixta theicola	0	3	1
Pantoea sp At 9b	Erwinia gerundensis	0	3	1
Pantoea sp At 9b	Mixta calida	0	3	1
Pantoea sp At 9b	Mixta gaviniae	0	3	1
Pantoea sp At 9b	Mixta theicola	0	3	1
Pantoea sp At 9b	Pantoea agglomerans	0	3	1
Pantoea sp At 9b	Pantoea alhagi	0	3	1
Pantoea sp At 9b	Pantoea dispersa 625	0	3	1
Pantoea sp At 9b	Pantoea rwandensis	0	3	1
Pantoea sp At 9b	Pantoea sp CCBC3 3 1	0	3	1
Pantoea sp At 9b	Pantoea sp PSNIH1	0	3	1
Pantoea sp At 9b	Pantoea sp SO10	0	3	1
Pantoea sp At 9b	Pantoea stewartii	0	3	1
Pantoea sp At 9b	Pantoea vagans	0	3	1
Pantoea sp At 9b	Salmonella enterica subsp enterica serovar Typhimurium str LT2	0	3	1
Pantoea sp CCBC3 3 1	Erwinia gerundensis	0	3	1
Pantoea sp CCBC3 3 1	Mixta calida	0	3	1
Pantoea sp CCBC3 3 1	Mixta gaviniae	0	3	1
Pantoea sp CCBC3 3 1	Mixta theicola	0	3	1
Pantoea sp CCBC3 3 1	Pantoea agglomerans	0	3	1
Pantoea sp CCBC3 3 1	Pantoea alhagi	0	3	1
Pantoea sp CCBC3 3 1	Pantoea dispersa 625	0	3	1
Pantoea sp CCBC3 3 1	Pantoea rwandensis	0	3	1
Pantoea sp CCBC3 3 1	Pantoea sp At 9b	0	3	1
Pantoea sp CCBC3 3 1	Pantoea sp PSNIH1	0	3	1
Pantoea sp CCBC3 3 1	Pantoea sp SO10	0	3	1
Pantoea sp CCBC3 3 1	Pantoea stewartii	0	3	1
Pantoea sp CCBC3 3 1	Pantoea vagans	0	3	1
Pantoea sp CCBC3 3 1	Salmonella enterica subsp enterica serovar Typhimurium str LT2	0	3	1
Pantoea sp PSNIH1	Pantoea sp SO10	0	3	1
Pantoea sp SO10	Pantoea sp PSNIH1	0	3	1
Pantoea stewartii	Erwinia gerundensis	0	3	1
Pantoea stewartii	Mixta calida	0	3	1
Pantoea stewartii	Mixta gaviniae	0	3	1
Pantoea stewartii	Mixta theicola	0	3	1
Pantoea stewartii	Pantoea agglomerans	0	3	1
Pantoea stewartii	Pantoea alhagi	0	3	1
Pantoea stewartii	Pantoea dispersa 625	0	3	1
Pantoea stewartii	Pantoea rwandensis	0	3	1
Pantoea stewartii	Pantoea sp At 9b	0	3	1
Pantoea stewartii	Pantoea sp CCBC3 3 1	0	3	1
Pantoea stewartii	Pantoea sp PSNIH1	0	3	1
Pantoea stewartii	Pantoea sp SO10	0	3	1
Pantoea stewartii	Pantoea vagans	0	3	1
Pantoea stewartii	Salmonella enterica subsp enterica serovar Typhimurium str LT2	0	3	1
Pantoea vagans	Mixta calida	0	3	1
Pantoea vagans	Mixta theicola	0	3	1
Pantoea vagans	Pantoea agglomerans	0	3	1
Pantoea vagans	Pantoea dispersa 625	0	3	1
Pantoea vagans	Pantoea sp At 9b	0	3	1
Pantoea vagans	Pantoea sp CCBC3 3 1	0	3	1
Pantoea vagans	Pantoea sp PSNIH1	0	3	1
Pantoea vagans	Pantoea sp SO10	0	3	1
Pantoea vagans	Pantoea stewartii	0	3	1
Pantoea vagans	Salmonella enterica subsp enterica serovar Typhimurium str LT2	0	3	1
Salmonella enterica subsp enterica serovar Typhimurium str LT2	Mixta calida	0	3	1
Salmonella enterica subsp enterica serovar Typhimurium str LT2	Mixta theicola	0	3	1
Salmonella enterica subsp enterica serovar Typhimurium str LT2	Pantoea agglomerans	0	3	1
Salmonella enterica subsp enterica serovar Typhimurium str LT2	Pantoea dispersa 625	0	3	1
Salmonella enterica subsp enterica serovar Typhimurium str LT2	Pantoea sp At 9b	0	3	1
Salmonella enterica subsp enterica serovar Typhimurium str LT2	Pantoea sp CCBC3 3 1	0	3	1
Salmonella enterica subsp enterica serovar Typhimurium str LT2	Pantoea sp PSNIH1	0	3	1
Salmonella enterica subsp enterica serovar Typhimurium str LT2	Pantoea sp SO10	0	3	1
Salmonella enterica subsp enterica serovar Typhimurium str LT2	Pantoea stewartii	0	3	1
Salmonella enterica subsp enterica serovar Typhimurium str LT2	Pantoea vagans	0	3	1
Cutibacterium acnes HL096PA1	Staphylococcus epidermidis	0	3	2
Cutibacterium acnes HL096PA1	Staphylococcus hominis	0	3	2
Cutibacterium acnes HL096PA1	Staphylococcus saprophyticus	0	3	2
Enterobacter bugandensis	Cutibacterium acnes HL096PA1	0	3	2
Enterobacter bugandensis	Staphylococcus epidermidis	0	3	2
Enterobacter bugandensis	Staphylococcus hominis	0	3	2
Enterobacter bugandensis	Staphylococcus saprophyticus	0	3	2
Staphylococcus epidermidis	Staphylococcus hominis	0	3	2
Staphylococcus hominis	Staphylococcus epidermidis	0	3	2
Staphylococcus saprophyticus	Staphylococcus epidermidis	0	3	2
Staphylococcus saprophyticus	Staphylococcus hominis	0	3	2
Enterobacter bugandensis	Enterobacteriaceae bacterium S05	0	3	3
Enterobacter bugandensis	Klebsiella pneumoniae subsp pneumoniae HS11286	0	3	3
Enterobacter bugandensis	Klebsiella quasipneumoniae	0	3	3
Enterobacter bugandensis	Klebsiella sp LY	0	3	3
Enterobacter bugandensis	Klebsiella variicola	0	3	3
Enterobacter bugandensis	Staphylococcus saprophyticus	0	3	3
Enterobacteriaceae bacterium S05	Enterobacter bugandensis	0	3	3
Enterobacteriaceae bacterium S05	Klebsiella pneumoniae subsp pneumoniae HS11286	0	3	3
Enterobacteriaceae bacterium S05	Klebsiella quasipneumoniae	0	3	3
Enterobacteriaceae bacterium S05	Klebsiella sp LY	0	3	3
Enterobacteriaceae bacterium S05	Klebsiella variicola	0	3	3
Enterobacteriaceae bacterium S05	Staphylococcus saprophyticus	0	3	3
Klebsiella pneumoniae subsp pneumoniae HS11286	Enterobacter bugandensis	0	3	3
Klebsiella pneumoniae subsp pneumoniae HS11286	Enterobacteriaceae bacterium S05	0	3	3
Klebsiella pneumoniae subsp pneumoniae HS11286	Klebsiella quasipneumoniae	0	3	3
Klebsiella pneumoniae subsp pneumoniae HS11286	Klebsiella sp LY	0	3	3
Klebsiella pneumoniae subsp pneumoniae HS11286	Klebsiella variicola	0	3	3
Klebsiella pneumoniae subsp pneumoniae HS11286	Staphylococcus saprophyticus	0	3	3
Klebsiella quasipneumoniae	Enterobacter bugandensis	0	3	3
Klebsiella quasipneumoniae	Enterobacteriaceae bacterium S05	0	3	3
Klebsiella quasipneumoniae	Klebsiella pneumoniae subsp pneumoniae HS11286	0	3	3
Klebsiella quasipneumoniae	Klebsiella sp LY	0	3	3
Klebsiella quasipneumoniae	Klebsiella variicola	0	3	3
Klebsiella quasipneumoniae	Staphylococcus saprophyticus	0	3	3
Klebsiella sp LY	Enterobacter bugandensis	0	3	3
Klebsiella sp LY	Enterobacteriaceae bacterium S05	0	3	3
Klebsiella sp LY	Klebsiella pneumoniae subsp pneumoniae HS11286	0	3	3
Klebsiella sp LY	Klebsiella quasipneumoniae	0	3	3
Klebsiella sp LY	Klebsiella variicola	0	3	3
Klebsiella sp LY	Staphylococcus saprophyticus	0	3	3
Klebsiella variicola	Enterobacter bugandensis	0	3	3
Klebsiella variicola	Enterobacteriaceae bacterium S05	0	3	3
Klebsiella variicola	Klebsiella pneumoniae subsp pneumoniae HS11286	0	3	3
Klebsiella variicola	Klebsiella quasipneumoniae	0	3	3
Klebsiella variicola	Klebsiella sp LY	0	3	3
Klebsiella variicola	Staphylococcus saprophyticus	0	3	3
Enterobacter bugandensis	Pantoea dispersa 625	0	3	4
Enterobacter bugandensis	Leclercia adecarboxylata	0	3	5
Enterobacter bugandensis	Mixta calida	0	3	5
Enterobacter bugandensis	Mixta theicola	0	3	5
Enterobacter bugandensis	Pantoea agglomerans	0	3	5
Enterobacter bugandensis	Pantoea ananatis PA13	0	3	5
Enterobacter bugandensis	Pantoea dispersa 625	0	3	5
Enterobacter bugandensis	Pantoea sp At 9b	0	3	5
Enterobacter bugandensis	Pantoea sp CCBC3 3 1	0	3	5
Enterobacter bugandensis	Pantoea sp PSNIH1	0	3	5
Enterobacter bugandensis	Pantoea sp SO10	0	3	5
Enterobacter bugandensis	Pantoea stewartii	0	3	5
Enterobacter bugandensis	Pantoea vagans	0	3	5
Enterobacter bugandensis	Salmonella enterica subsp enterica serovar Typhimurium str LT2	0	3	5
Erwinia gerundensis	Leclercia adecarboxylata	0	3	5
Erwinia gerundensis	Mixta calida	0	3	5
Erwinia gerundensis	Mixta gaviniae	0	3	5
Erwinia gerundensis	Mixta theicola	0	3	5
Erwinia gerundensis	Pantoea agglomerans	0	3	5
Erwinia gerundensis	Pantoea alhagi	0	3	5
Erwinia gerundensis	Pantoea dispersa 625	0	3	5
Erwinia gerundensis	Pantoea rwandensis	0	3	5
Erwinia gerundensis	Pantoea sp At 9b	0	3	5
Erwinia gerundensis	Pantoea sp CCBC3 3 1	0	3	5
Erwinia gerundensis	Pantoea sp PSNIH1	0	3	5
Erwinia gerundensis	Pantoea sp SO10	0	3	5
Erwinia gerundensis	Pantoea stewartii	0	3	5
Erwinia gerundensis	Pantoea vagans	0	3	5
Erwinia gerundensis	Salmonella enterica subsp enterica serovar Typhimurium str LT2	0	3	5
Leclercia adecarboxylata	Mixta calida	0	3	5
Leclercia adecarboxylata	Mixta theicola	0	3	5
Leclercia adecarboxylata	Pantoea agglomerans	0	3	5
Leclercia adecarboxylata	Pantoea dispersa 625	0	3	5
Leclercia adecarboxylata	Pantoea sp At 9b	0	3	5
Leclercia adecarboxylata	Pantoea sp CCBC3 3 1	0	3	5
Leclercia adecarboxylata	Pantoea sp PSNIH1	0	3	5
Leclercia adecarboxylata	Pantoea sp SO10	0	3	5
Leclercia adecarboxylata	Pantoea stewartii	0	3	5
Leclercia adecarboxylata	Pantoea vagans	0	3	5
Leclercia adecarboxylata	Salmonella enterica subsp enterica serovar Typhimurium str LT2	0	3	5
Mixta calida	Leclercia adecarboxylata	0	3	5
Mixta calida	Mixta theicola	0	3	5
Mixta calida	Pantoea agglomerans	0	3	5
Mixta calida	Pantoea dispersa 625	0	3	5
Mixta calida	Pantoea sp At 9b	0	3	5
Mixta calida	Pantoea sp CCBC3 3 1	0	3	5
Mixta calida	Pantoea sp PSNIH1	0	3	5
Mixta calida	Pantoea sp SO10	0	3	5
Mixta calida	Pantoea stewartii	0	3	5
Mixta calida	Pantoea vagans	0	3	5
Mixta calida	Salmonella enterica subsp enterica serovar Typhimurium str LT2	0	3	5
Mixta gaviniae	Erwinia gerundensis	0	3	5
Mixta gaviniae	Leclercia adecarboxylata	0	3	5
Mixta gaviniae	Mixta calida	0	3	5
Mixta gaviniae	Mixta theicola	0	3	5
Mixta gaviniae	Pantoea agglomerans	0	3	5
Mixta gaviniae	Pantoea alhagi	0	3	5
Mixta gaviniae	Pantoea dispersa 625	0	3	5
Mixta gaviniae	Pantoea rwandensis	0	3	5
Mixta gaviniae	Pantoea sp At 9b	0	3	5
Mixta gaviniae	Pantoea sp CCBC3 3 1	0	3	5
Mixta gaviniae	Pantoea sp PSNIH1	0	3	5
Mixta gaviniae	Pantoea sp SO10	0	3	5
Mixta gaviniae	Pantoea stewartii	0	3	5
Mixta gaviniae	Pantoea vagans	0	3	5
Mixta gaviniae	Salmonella enterica subsp enterica serovar Typhimurium str LT2	0	3	5
Pantoea agglomerans	Leclercia adecarboxylata	0	3	5
Pantoea agglomerans	Mixta calida	0	3	5
Pantoea agglomerans	Mixta theicola	0	3	5
Pantoea agglomerans	Pantoea dispersa 625	0	3	5
Pantoea agglomerans	Pantoea sp At 9b	0	3	5
Pantoea agglomerans	Pantoea sp CCBC3 3 1	0	3	5
Pantoea agglomerans	Pantoea sp PSNIH1	0	3	5
Pantoea agglomerans	Pantoea sp SO10	0	3	5
Pantoea agglomerans	Pantoea stewartii	0	3	5
Pantoea agglomerans	Pantoea vagans	0	3	5
Pantoea agglomerans	Salmonella enterica subsp enterica serovar Typhimurium str LT2	0	3	5
Pantoea alhagi	Erwinia gerundensis	0	3	5
Pantoea alhagi	Leclercia adecarboxylata	0	3	5
Pantoea alhagi	Mixta calida	0	3	5
Pantoea alhagi	Mixta gaviniae	0	3	5
Pantoea alhagi	Mixta theicola	0	3	5
Pantoea alhagi	Pantoea agglomerans	0	3	5
Pantoea alhagi	Pantoea dispersa 625	0	3	5
Pantoea alhagi	Pantoea rwandensis	0	3	5
Pantoea alhagi	Pantoea sp At 9b	0	3	5
Pantoea alhagi	Pantoea sp CCBC3 3 1	0	3	5
Pantoea alhagi	Pantoea sp PSNIH1	0	3	5
Pantoea alhagi	Pantoea sp SO10	0	3	5
Pantoea alhagi	Pantoea stewartii	0	3	5
Pantoea alhagi	Pantoea vagans	0	3	5
Pantoea alhagi	Salmonella enterica subsp enterica serovar Typhimurium str LT2	0	3	5
Pantoea ananatis PA13	Enterobacter bugandensis	0	3	5
Pantoea ananatis PA13	Erwinia gerundensis	0	3	5
Pantoea ananatis PA13	Leclercia adecarboxylata	0	3	5
Pantoea ananatis PA13	Mixta calida	0	3	5
Pantoea ananatis PA13	Mixta gaviniae	0	3	5
Pantoea ananatis PA13	Mixta theicola	0	3	5
Pantoea ananatis PA13	Pantoea agglomerans	0	3	5
Pantoea ananatis PA13	Pantoea alhagi	0	3	5
Pantoea ananatis PA13	Pantoea dispersa 625	0	3	5
Pantoea ananatis PA13	Pantoea rwandensis	0	3	5
Pantoea ananatis PA13	Pantoea sp At 9b	0	3	5
Pantoea ananatis PA13	Pantoea sp CCBC3 3 1	0	3	5
Pantoea ananatis PA13	Pantoea sp PSNIH1	0	3	5
Pantoea ananatis PA13	Pantoea sp SO10	0	3	5
Pantoea ananatis PA13	Pantoea stewartii	0	3	5
Pantoea ananatis PA13	Pantoea vagans	0	3	5
Pantoea ananatis PA13	Salmonella enterica subsp enterica serovar Typhimurium str LT2	0	3	5
Pantoea dispersa 625	Erwinia gerundensis	0	3	5
Pantoea dispersa 625	Leclercia adecarboxylata	0	3	5
Pantoea dispersa 625	Mixta calida	0	3	5
Pantoea dispersa 625	Mixta gaviniae	0	3	5
Pantoea dispersa 625	Mixta theicola	0	3	5
Pantoea dispersa 625	Pantoea agglomerans	0	3	5
Pantoea dispersa 625	Pantoea alhagi	0	3	5
Pantoea dispersa 625	Pantoea rwandensis	0	3	5
Pantoea dispersa 625	Pantoea sp At 9b	0	3	5
Pantoea dispersa 625	Pantoea sp CCBC3 3 1	0	3	5
Pantoea dispersa 625	Pantoea sp PSNIH1	0	3	5
Pantoea dispersa 625	Pantoea sp SO10	0	3	5
Pantoea dispersa 625	Pantoea stewartii	0	3	5
Pantoea dispersa 625	Pantoea vagans	0	3	5
Pantoea dispersa 625	Salmonella enterica subsp enterica serovar Typhimurium str LT2	0	3	5
Pantoea rwandensis	Mixta theicola	0	3	5
Pantoea sp At 9b	Erwinia gerundensis	0	3	5
Pantoea sp At 9b	Leclercia adecarboxylata	0	3	5
Pantoea sp At 9b	Mixta calida	0	3	5
Pantoea sp At 9b	Mixta gaviniae	0	3	5
Pantoea sp At 9b	Mixta theicola	0	3	5
Pantoea sp At 9b	Pantoea agglomerans	0	3	5
Pantoea sp At 9b	Pantoea alhagi	0	3	5
Pantoea sp At 9b	Pantoea dispersa 625	0	3	5
Pantoea sp At 9b	Pantoea rwandensis	0	3	5
Pantoea sp At 9b	Pantoea sp CCBC3 3 1	0	3	5
Pantoea sp At 9b	Pantoea sp PSNIH1	0	3	5
Pantoea sp At 9b	Pantoea sp SO10	0	3	5
Pantoea sp At 9b	Pantoea stewartii	0	3	5
Pantoea sp At 9b	Pantoea vagans	0	3	5
Pantoea sp At 9b	Salmonella enterica subsp enterica serovar Typhimurium str LT2	0	3	5
Pantoea sp CCBC3 3 1	Erwinia gerundensis	0	3	5
Pantoea sp CCBC3 3 1	Leclercia adecarboxylata	0	3	5
Pantoea sp CCBC3 3 1	Mixta calida	0	3	5
Pantoea sp CCBC3 3 1	Mixta gaviniae	0	3	5
Pantoea sp CCBC3 3 1	Mixta theicola	0	3	5
Pantoea sp CCBC3 3 1	Pantoea agglomerans	0	3	5
Pantoea sp CCBC3 3 1	Pantoea alhagi	0	3	5
Pantoea sp CCBC3 3 1	Pantoea dispersa 625	0	3	5
Pantoea sp CCBC3 3 1	Pantoea rwandensis	0	3	5
Pantoea sp CCBC3 3 1	Pantoea sp At 9b	0	3	5
Pantoea sp CCBC3 3 1	Pantoea sp PSNIH1	0	3	5
Pantoea sp CCBC3 3 1	Pantoea sp SO10	0	3	5
Pantoea sp CCBC3 3 1	Pantoea stewartii	0	3	5
Pantoea sp CCBC3 3 1	Pantoea vagans	0	3	5
Pantoea sp CCBC3 3 1	Salmonella enterica subsp enterica serovar Typhimurium str LT2	0	3	5
Pantoea sp PSNIH1	Pantoea sp SO10	0	3	5
Pantoea sp SO10	Pantoea sp PSNIH1	0	3	5
Pantoea stewartii	Erwinia gerundensis	0	3	5
Pantoea stewartii	Leclercia adecarboxylata	0	3	5
Pantoea stewartii	Mixta calida	0	3	5
Pantoea stewartii	Mixta gaviniae	0	3	5
Pantoea stewartii	Mixta theicola	0	3	5
Pantoea stewartii	Pantoea agglomerans	0	3	5
Pantoea stewartii	Pantoea alhagi	0	3	5
Pantoea stewartii	Pantoea dispersa 625	0	3	5
Pantoea stewartii	Pantoea rwandensis	0	3	5
Pantoea stewartii	Pantoea sp At 9b	0	3	5
Pantoea stewartii	Pantoea sp CCBC3 3 1	0	3	5
Pantoea stewartii	Pantoea sp PSNIH1	0	3	5
Pantoea stewartii	Pantoea sp SO10	0	3	5
Pantoea stewartii	Pantoea vagans	0	3	5
Pantoea stewartii	Salmonella enterica subsp enterica serovar Typhimurium str LT2	0	3	5
Pantoea vagans	Leclercia adecarboxylata	0	3	5
Pantoea vagans	Mixta calida	0	3	5
Pantoea vagans	Mixta theicola	0	3	5
Pantoea vagans	Pantoea agglomerans	0	3	5
Pantoea vagans	Pantoea dispersa 625	0	3	5
Pantoea vagans	Pantoea sp At 9b	0	3	5
Pantoea vagans	Pantoea sp CCBC3 3 1	0	3	5
Pantoea vagans	Pantoea sp PSNIH1	0	3	5
Pantoea vagans	Pantoea sp SO10	0	3	5
Pantoea vagans	Pantoea stewartii	0	3	5
Pantoea vagans	Salmonella enterica subsp enterica serovar Typhimurium str LT2	0	3	5
Salmonella enterica subsp enterica serovar Typhimurium str LT2	Leclercia adecarboxylata	0	3	5
Salmonella enterica subsp enterica serovar Typhimurium str LT2	Mixta calida	0	3	5
Salmonella enterica subsp enterica serovar Typhimurium str LT2	Mixta theicola	0	3	5
Salmonella enterica subsp enterica serovar Typhimurium str LT2	Pantoea agglomerans	0	3	5
Salmonella enterica subsp enterica serovar Typhimurium str LT2	Pantoea dispersa 625	0	3	5
Salmonella enterica subsp enterica serovar Typhimurium str LT2	Pantoea sp At 9b	0	3	5
Salmonella enterica subsp enterica serovar Typhimurium str LT2	Pantoea sp CCBC3 3 1	0	3	5
Salmonella enterica subsp enterica serovar Typhimurium str LT2	Pantoea sp PSNIH1	0	3	5
Salmonella enterica subsp enterica serovar Typhimurium str LT2	Pantoea sp SO10	0	3	5
Salmonella enterica subsp enterica serovar Typhimurium str LT2	Pantoea stewartii	0	3	5
Salmonella enterica subsp enterica serovar Typhimurium str LT2	Pantoea vagans	0	3	5
Enterobacter bugandensis	Klebsiella aerogenes	0	3	7
Enterobacter bugandensis	Mixta calida	0	3	7
Enterobacter bugandensis	Mixta theicola	0	3	7
Enterobacter bugandensis	Pantoea agglomerans	0	3	7
Enterobacter bugandensis	Pantoea ananatis PA13	0	3	7
Enterobacter bugandensis	Pantoea dispersa 625	0	3	7
Enterobacter bugandensis	Pantoea sp At 9b	0	3	7
Enterobacter bugandensis	Pantoea sp CCBC3 3 1	0	3	7
Enterobacter bugandensis	Pantoea sp PSNIH1	0	3	7
Enterobacter bugandensis	Pantoea sp SO10	0	3	7
Enterobacter bugandensis	Pantoea stewartii	0	3	7
Enterobacter bugandensis	Pantoea vagans	0	3	7
Erwinia gerundensis	Mixta calida	0	3	7
Erwinia gerundensis	Mixta gaviniae	0	3	7
Erwinia gerundensis	Mixta theicola	0	3	7
Erwinia gerundensis	Pantoea agglomerans	0	3	7
Erwinia gerundensis	Pantoea alhagi	0	3	7
Erwinia gerundensis	Pantoea dispersa 625	0	3	7
Erwinia gerundensis	Pantoea rwandensis	0	3	7
Erwinia gerundensis	Pantoea sp At 9b	0	3	7
Erwinia gerundensis	Pantoea sp CCBC3 3 1	0	3	7
Erwinia gerundensis	Pantoea sp PSNIH1	0	3	7
Erwinia gerundensis	Pantoea sp SO10	0	3	7
Erwinia gerundensis	Pantoea stewartii	0	3	7
Erwinia gerundensis	Pantoea vagans	0	3	7
Klebsiella aerogenes	Enterobacter bugandensis	0	3	7
Klebsiella aerogenes	Mixta calida	0	3	7
Klebsiella aerogenes	Mixta theicola	0	3	7
Klebsiella aerogenes	Pantoea agglomerans	0	3	7
Klebsiella aerogenes	Pantoea ananatis PA13	0	3	7
Klebsiella aerogenes	Pantoea dispersa 625	0	3	7
Klebsiella aerogenes	Pantoea sp At 9b	0	3	7
Klebsiella aerogenes	Pantoea sp CCBC3 3 1	0	3	7
Klebsiella aerogenes	Pantoea sp PSNIH1	0	3	7
Klebsiella aerogenes	Pantoea sp SO10	0	3	7
Klebsiella aerogenes	Pantoea stewartii	0	3	7
Klebsiella aerogenes	Pantoea vagans	0	3	7
Mixta calida	Mixta theicola	0	3	7
Mixta calida	Pantoea agglomerans	0	3	7
Mixta calida	Pantoea dispersa 625	0	3	7
Mixta calida	Pantoea sp At 9b	0	3	7
Mixta calida	Pantoea sp CCBC3 3 1	0	3	7
Mixta calida	Pantoea sp PSNIH1	0	3	7
Mixta calida	Pantoea sp SO10	0	3	7
Mixta calida	Pantoea stewartii	0	3	7
Mixta calida	Pantoea vagans	0	3	7
Mixta gaviniae	Erwinia gerundensis	0	3	7
Mixta gaviniae	Mixta calida	0	3	7
Mixta gaviniae	Mixta theicola	0	3	7
Mixta gaviniae	Pantoea agglomerans	0	3	7
Mixta gaviniae	Pantoea alhagi	0	3	7
Mixta gaviniae	Pantoea dispersa 625	0	3	7
Mixta gaviniae	Pantoea rwandensis	0	3	7
Mixta gaviniae	Pantoea sp At 9b	0	3	7
Mixta gaviniae	Pantoea sp CCBC3 3 1	0	3	7
Mixta gaviniae	Pantoea sp PSNIH1	0	3	7
Mixta gaviniae	Pantoea sp SO10	0	3	7
Mixta gaviniae	Pantoea stewartii	0	3	7
Mixta gaviniae	Pantoea vagans	0	3	7
Pantoea agglomerans	Mixta calida	0	3	7
Pantoea agglomerans	Mixta theicola	0	3	7
Pantoea agglomerans	Pantoea dispersa 625	0	3	7
Pantoea agglomerans	Pantoea sp At 9b	0	3	7
Pantoea agglomerans	Pantoea sp CCBC3 3 1	0	3	7
Pantoea agglomerans	Pantoea sp PSNIH1	0	3	7
Pantoea agglomerans	Pantoea sp SO10	0	3	7
Pantoea agglomerans	Pantoea stewartii	0	3	7
Pantoea agglomerans	Pantoea vagans	0	3	7
Pantoea alhagi	Erwinia gerundensis	0	3	7
Pantoea alhagi	Mixta calida	0	3	7
Pantoea alhagi	Mixta gaviniae	0	3	7
Pantoea alhagi	Mixta theicola	0	3	7
Pantoea alhagi	Pantoea agglomerans	0	3	7
Pantoea alhagi	Pantoea dispersa 625	0	3	7
Pantoea alhagi	Pantoea rwandensis	0	3	7
Pantoea alhagi	Pantoea sp At 9b	0	3	7
Pantoea alhagi	Pantoea sp CCBC3 3 1	0	3	7
Pantoea alhagi	Pantoea sp PSNIH1	0	3	7
Pantoea alhagi	Pantoea sp SO10	0	3	7
Pantoea alhagi	Pantoea stewartii	0	3	7
Pantoea alhagi	Pantoea vagans	0	3	7
Pantoea ananatis PA13	Enterobacter bugandensis	0	3	7
Pantoea ananatis PA13	Erwinia gerundensis	0	3	7
Pantoea ananatis PA13	Klebsiella aerogenes	0	3	7
Pantoea ananatis PA13	Mixta calida	0	3	7
Pantoea ananatis PA13	Mixta gaviniae	0	3	7
Pantoea ananatis PA13	Mixta theicola	0	3	7
Pantoea ananatis PA13	Pantoea agglomerans	0	3	7
Pantoea ananatis PA13	Pantoea alhagi	0	3	7
Pantoea ananatis PA13	Pantoea dispersa 625	0	3	7
Pantoea ananatis PA13	Pantoea rwandensis	0	3	7
Pantoea ananatis PA13	Pantoea sp At 9b	0	3	7
Pantoea ananatis PA13	Pantoea sp CCBC3 3 1	0	3	7
Pantoea ananatis PA13	Pantoea sp PSNIH1	0	3	7
Pantoea ananatis PA13	Pantoea sp SO10	0	3	7
Pantoea ananatis PA13	Pantoea stewartii	0	3	7
Pantoea ananatis PA13	Pantoea vagans	0	3	7
Pantoea dispersa 625	Erwinia gerundensis	0	3	7
Pantoea dispersa 625	Mixta calida	0	3	7
Pantoea dispersa 625	Mixta gaviniae	0	3	7
Pantoea dispersa 625	Mixta theicola	0	3	7
Pantoea dispersa 625	Pantoea agglomerans	0	3	7
Pantoea dispersa 625	Pantoea alhagi	0	3	7
Pantoea dispersa 625	Pantoea rwandensis	0	3	7
Pantoea dispersa 625	Pantoea sp At 9b	0	3	7
Pantoea dispersa 625	Pantoea sp CCBC3 3 1	0	3	7
Pantoea dispersa 625	Pantoea sp PSNIH1	0	3	7
Pantoea dispersa 625	Pantoea sp SO10	0	3	7
Pantoea dispersa 625	Pantoea stewartii	0	3	7
Pantoea dispersa 625	Pantoea vagans	0	3	7
Pantoea rwandensis	Mixta theicola	0	3	7
Pantoea sp At 9b	Erwinia gerundensis	0	3	7
Pantoea sp At 9b	Mixta calida	0	3	7
Pantoea sp At 9b	Mixta gaviniae	0	3	7
Pantoea sp At 9b	Mixta theicola	0	3	7
Pantoea sp At 9b	Pantoea agglomerans	0	3	7
Pantoea sp At 9b	Pantoea alhagi	0	3	7
Pantoea sp At 9b	Pantoea dispersa 625	0	3	7
Pantoea sp At 9b	Pantoea rwandensis	0	3	7
Pantoea sp At 9b	Pantoea sp CCBC3 3 1	0	3	7
Pantoea sp At 9b	Pantoea sp PSNIH1	0	3	7
Pantoea sp At 9b	Pantoea sp SO10	0	3	7
Pantoea sp At 9b	Pantoea stewartii	0	3	7
Pantoea sp At 9b	Pantoea vagans	0	3	7
Pantoea sp CCBC3 3 1	Erwinia gerundensis	0	3	7
Pantoea sp CCBC3 3 1	Mixta calida	0	3	7
Pantoea sp CCBC3 3 1	Mixta gaviniae	0	3	7
Pantoea sp CCBC3 3 1	Mixta theicola	0	3	7
Pantoea sp CCBC3 3 1	Pantoea agglomerans	0	3	7
Pantoea sp CCBC3 3 1	Pantoea alhagi	0	3	7
Pantoea sp CCBC3 3 1	Pantoea dispersa 625	0	3	7
Pantoea sp CCBC3 3 1	Pantoea rwandensis	0	3	7
Pantoea sp CCBC3 3 1	Pantoea sp At 9b	0	3	7
Pantoea sp CCBC3 3 1	Pantoea sp PSNIH1	0	3	7
Pantoea sp CCBC3 3 1	Pantoea sp SO10	0	3	7
Pantoea sp CCBC3 3 1	Pantoea stewartii	0	3	7
Pantoea sp CCBC3 3 1	Pantoea vagans	0	3	7
Pantoea sp PSNIH1	Pantoea sp SO10	0	3	7
Pantoea sp SO10	Pantoea sp PSNIH1	0	3	7
Pantoea stewartii	Erwinia gerundensis	0	3	7
Pantoea stewartii	Mixta calida	0	3	7
Pantoea stewartii	Mixta gaviniae	0	3	7
Pantoea stewartii	Mixta theicola	0	3	7
Pantoea stewartii	Pantoea agglomerans	0	3	7
Pantoea stewartii	Pantoea alhagi	0	3	7
Pantoea stewartii	Pantoea dispersa 625	0	3	7
Pantoea stewartii	Pantoea rwandensis	0	3	7
Pantoea stewartii	Pantoea sp At 9b	0	3	7
Pantoea stewartii	Pantoea sp CCBC3 3 1	0	3	7
Pantoea stewartii	Pantoea sp PSNIH1	0	3	7
Pantoea stewartii	Pantoea sp SO10	0	3	7
Pantoea stewartii	Pantoea vagans	0	3	7
Pantoea vagans	Mixta calida	0	3	7
Pantoea vagans	Mixta theicola	0	3	7
Pantoea vagans	Pantoea agglomerans	0	3	7
Pantoea vagans	Pantoea dispersa 625	0	3	7
Pantoea vagans	Pantoea sp At 9b	0	3	7
Pantoea vagans	Pantoea sp CCBC3 3 1	0	3	7
Pantoea vagans	Pantoea sp PSNIH1	0	3	7
Pantoea vagans	Pantoea sp SO10	0	3	7
Pantoea vagans	Pantoea stewartii	0	3	7
Enterobacter bugandensis	Klebsiella pneumoniae subsp pneumoniae HS11286	0	3	8
Enterobacter bugandensis	Leclercia adecarboxylata	0	3	8
Enterobacter bugandensis	Mixta calida	0	3	8
Enterobacter bugandensis	Mixta theicola	0	3	8
Enterobacter bugandensis	Pantoea agglomerans	0	3	8
Enterobacter bugandensis	Pantoea ananatis PA13	0	3	8
Enterobacter bugandensis	Pantoea dispersa 625	0	3	8
Enterobacter bugandensis	Pantoea sp At 9b	0	3	8
Enterobacter bugandensis	Pantoea sp CCBC3 3 1	0	3	8
Enterobacter bugandensis	Pantoea sp PSNIH1	0	3	8
Enterobacter bugandensis	Pantoea sp SO10	0	3	8
Enterobacter bugandensis	Pantoea stewartii	0	3	8
Enterobacter bugandensis	Pantoea vagans	0	3	8
Enterobacter bugandensis	Salmonella enterica subsp enterica serovar Typhimurium str LT2	0	3	8
Erwinia gerundensis	Leclercia adecarboxylata	0	3	8
Erwinia gerundensis	Mixta calida	0	3	8
Erwinia gerundensis	Mixta gaviniae	0	3	8
Erwinia gerundensis	Mixta theicola	0	3	8
Erwinia gerundensis	Pantoea agglomerans	0	3	8
Erwinia gerundensis	Pantoea alhagi	0	3	8
Erwinia gerundensis	Pantoea dispersa 625	0	3	8
Erwinia gerundensis	Pantoea rwandensis	0	3	8
Erwinia gerundensis	Pantoea sp At 9b	0	3	8
Erwinia gerundensis	Pantoea sp CCBC3 3 1	0	3	8
Erwinia gerundensis	Pantoea sp PSNIH1	0	3	8
Erwinia gerundensis	Pantoea sp SO10	0	3	8
Erwinia gerundensis	Pantoea stewartii	0	3	8
Erwinia gerundensis	Pantoea vagans	0	3	8
Erwinia gerundensis	Salmonella enterica subsp enterica serovar Typhimurium str LT2	0	3	8
Klebsiella pneumoniae subsp pneumoniae HS11286	Enterobacter bugandensis	0	3	8
Klebsiella pneumoniae subsp pneumoniae HS11286	Erwinia gerundensis	0	3	8
Klebsiella pneumoniae subsp pneumoniae HS11286	Leclercia adecarboxylata	0	3	8
Klebsiella pneumoniae subsp pneumoniae HS11286	Mixta calida	0	3	8
Klebsiella pneumoniae subsp pneumoniae HS11286	Mixta gaviniae	0	3	8
Klebsiella pneumoniae subsp pneumoniae HS11286	Mixta theicola	0	3	8
Klebsiella pneumoniae subsp pneumoniae HS11286	Pantoea agglomerans	0	3	8
Klebsiella pneumoniae subsp pneumoniae HS11286	Pantoea alhagi	0	3	8
Klebsiella pneumoniae subsp pneumoniae HS11286	Pantoea ananatis PA13	0	3	8
Klebsiella pneumoniae subsp pneumoniae HS11286	Pantoea dispersa 625	0	3	8
Klebsiella pneumoniae subsp pneumoniae HS11286	Pantoea rwandensis	0	3	8
Klebsiella pneumoniae subsp pneumoniae HS11286	Pantoea sp At 9b	0	3	8
Klebsiella pneumoniae subsp pneumoniae HS11286	Pantoea sp CCBC3 3 1	0	3	8
Klebsiella pneumoniae subsp pneumoniae HS11286	Pantoea sp PSNIH1	0	3	8
Klebsiella pneumoniae subsp pneumoniae HS11286	Pantoea sp SO10	0	3	8
Klebsiella pneumoniae subsp pneumoniae HS11286	Pantoea stewartii	0	3	8
Klebsiella pneumoniae subsp pneumoniae HS11286	Pantoea vagans	0	3	8
Klebsiella pneumoniae subsp pneumoniae HS11286	Salmonella enterica subsp enterica serovar Typhimurium str LT2	0	3	8
Leclercia adecarboxylata	Mixta calida	0	3	8
Leclercia adecarboxylata	Mixta theicola	0	3	8
Leclercia adecarboxylata	Pantoea agglomerans	0	3	8
Leclercia adecarboxylata	Pantoea dispersa 625	0	3	8
Leclercia adecarboxylata	Pantoea sp At 9b	0	3	8
Leclercia adecarboxylata	Pantoea sp CCBC3 3 1	0	3	8
Leclercia adecarboxylata	Pantoea sp PSNIH1	0	3	8
Leclercia adecarboxylata	Pantoea sp SO10	0	3	8
Leclercia adecarboxylata	Pantoea stewartii	0	3	8
Leclercia adecarboxylata	Pantoea vagans	0	3	8
Leclercia adecarboxylata	Salmonella enterica subsp enterica serovar Typhimurium str LT2	0	3	8
Mixta calida	Leclercia adecarboxylata	0	3	8
Mixta calida	Mixta theicola	0	3	8
Mixta calida	Pantoea agglomerans	0	3	8
Mixta calida	Pantoea dispersa 625	0	3	8
Mixta calida	Pantoea sp At 9b	0	3	8
Mixta calida	Pantoea sp CCBC3 3 1	0	3	8
Mixta calida	Pantoea sp PSNIH1	0	3	8
Mixta calida	Pantoea sp SO10	0	3	8
Mixta calida	Pantoea stewartii	0	3	8
Mixta calida	Pantoea vagans	0	3	8
Mixta calida	Salmonella enterica subsp enterica serovar Typhimurium str LT2	0	3	8
Mixta gaviniae	Erwinia gerundensis	0	3	8
Mixta gaviniae	Leclercia adecarboxylata	0	3	8
Mixta gaviniae	Mixta calida	0	3	8
Mixta gaviniae	Mixta theicola	0	3	8
Mixta gaviniae	Pantoea agglomerans	0	3	8
Mixta gaviniae	Pantoea alhagi	0	3	8
Mixta gaviniae	Pantoea dispersa 625	0	3	8
Mixta gaviniae	Pantoea rwandensis	0	3	8
Mixta gaviniae	Pantoea sp At 9b	0	3	8
Mixta gaviniae	Pantoea sp CCBC3 3 1	0	3	8
Mixta gaviniae	Pantoea sp PSNIH1	0	3	8
Mixta gaviniae	Pantoea sp SO10	0	3	8
Mixta gaviniae	Pantoea stewartii	0	3	8
Mixta gaviniae	Pantoea vagans	0	3	8
Mixta gaviniae	Salmonella enterica subsp enterica serovar Typhimurium str LT2	0	3	8
Pantoea agglomerans	Leclercia adecarboxylata	0	3	8
Pantoea agglomerans	Mixta calida	0	3	8
Pantoea agglomerans	Mixta theicola	0	3	8
Pantoea agglomerans	Pantoea dispersa 625	0	3	8
Pantoea agglomerans	Pantoea sp At 9b	0	3	8
Pantoea agglomerans	Pantoea sp CCBC3 3 1	0	3	8
Pantoea agglomerans	Pantoea sp PSNIH1	0	3	8
Pantoea agglomerans	Pantoea sp SO10	0	3	8
Pantoea agglomerans	Pantoea stewartii	0	3	8
Pantoea agglomerans	Pantoea vagans	0	3	8
Pantoea agglomerans	Salmonella enterica subsp enterica serovar Typhimurium str LT2	0	3	8
Pantoea alhagi	Erwinia gerundensis	0	3	8
Pantoea alhagi	Leclercia adecarboxylata	0	3	8
Pantoea alhagi	Mixta calida	0	3	8
Pantoea alhagi	Mixta gaviniae	0	3	8
Pantoea alhagi	Mixta theicola	0	3	8
Pantoea alhagi	Pantoea agglomerans	0	3	8
Pantoea alhagi	Pantoea dispersa 625	0	3	8
Pantoea alhagi	Pantoea rwandensis	0	3	8
Pantoea alhagi	Pantoea sp At 9b	0	3	8
Pantoea alhagi	Pantoea sp CCBC3 3 1	0	3	8
Pantoea alhagi	Pantoea sp PSNIH1	0	3	8
Pantoea alhagi	Pantoea sp SO10	0	3	8
Pantoea alhagi	Pantoea stewartii	0	3	8
Pantoea alhagi	Pantoea vagans	0	3	8
Pantoea alhagi	Salmonella enterica subsp enterica serovar Typhimurium str LT2	0	3	8
Pantoea ananatis PA13	Enterobacter bugandensis	0	3	8
Pantoea ananatis PA13	Erwinia gerundensis	0	3	8
Pantoea ananatis PA13	Klebsiella pneumoniae subsp pneumoniae HS11286	0	3	8
Pantoea ananatis PA13	Leclercia adecarboxylata	0	3	8
Pantoea ananatis PA13	Mixta calida	0	3	8
Pantoea ananatis PA13	Mixta gaviniae	0	3	8
Pantoea ananatis PA13	Mixta theicola	0	3	8
Pantoea ananatis PA13	Pantoea agglomerans	0	3	8
Pantoea ananatis PA13	Pantoea alhagi	0	3	8
Pantoea ananatis PA13	Pantoea dispersa 625	0	3	8
Pantoea ananatis PA13	Pantoea rwandensis	0	3	8
Pantoea ananatis PA13	Pantoea sp At 9b	0	3	8
Pantoea ananatis PA13	Pantoea sp CCBC3 3 1	0	3	8
Pantoea ananatis PA13	Pantoea sp PSNIH1	0	3	8
Pantoea ananatis PA13	Pantoea sp SO10	0	3	8
Pantoea ananatis PA13	Pantoea stewartii	0	3	8
Pantoea ananatis PA13	Pantoea vagans	0	3	8
Pantoea ananatis PA13	Salmonella enterica subsp enterica serovar Typhimurium str LT2	0	3	8
Pantoea dispersa 625	Erwinia gerundensis	0	3	8
Pantoea dispersa 625	Leclercia adecarboxylata	0	3	8
Pantoea dispersa 625	Mixta calida	0	3	8
Pantoea dispersa 625	Mixta gaviniae	0	3	8
Pantoea dispersa 625	Mixta theicola	0	3	8
Pantoea dispersa 625	Pantoea agglomerans	0	3	8
Pantoea dispersa 625	Pantoea alhagi	0	3	8
Pantoea dispersa 625	Pantoea rwandensis	0	3	8
Pantoea dispersa 625	Pantoea sp At 9b	0	3	8
Pantoea dispersa 625	Pantoea sp CCBC3 3 1	0	3	8
Pantoea dispersa 625	Pantoea sp PSNIH1	0	3	8
Pantoea dispersa 625	Pantoea sp SO10	0	3	8
Pantoea dispersa 625	Pantoea stewartii	0	3	8
Pantoea dispersa 625	Pantoea vagans	0	3	8
Pantoea dispersa 625	Salmonella enterica subsp enterica serovar Typhimurium str LT2	0	3	8
Pantoea rwandensis	Mixta theicola	0	3	8
Pantoea sp At 9b	Erwinia gerundensis	0	3	8
Pantoea sp At 9b	Leclercia adecarboxylata	0	3	8
Pantoea sp At 9b	Mixta calida	0	3	8
Pantoea sp At 9b	Mixta gaviniae	0	3	8
Pantoea sp At 9b	Mixta theicola	0	3	8
Pantoea sp At 9b	Pantoea agglomerans	0	3	8
Pantoea sp At 9b	Pantoea alhagi	0	3	8
Pantoea sp At 9b	Pantoea dispersa 625	0	3	8
Pantoea sp At 9b	Pantoea rwandensis	0	3	8
Pantoea sp At 9b	Pantoea sp CCBC3 3 1	0	3	8
Pantoea sp At 9b	Pantoea sp PSNIH1	0	3	8
Pantoea sp At 9b	Pantoea sp SO10	0	3	8
Pantoea sp At 9b	Pantoea stewartii	0	3	8
Pantoea sp At 9b	Pantoea vagans	0	3	8
Pantoea sp At 9b	Salmonella enterica subsp enterica serovar Typhimurium str LT2	0	3	8
Pantoea sp CCBC3 3 1	Erwinia gerundensis	0	3	8
Pantoea sp CCBC3 3 1	Leclercia adecarboxylata	0	3	8
Pantoea sp CCBC3 3 1	Mixta calida	0	3	8
Pantoea sp CCBC3 3 1	Mixta gaviniae	0	3	8
Pantoea sp CCBC3 3 1	Mixta theicola	0	3	8
Pantoea sp CCBC3 3 1	Pantoea agglomerans	0	3	8
Pantoea sp CCBC3 3 1	Pantoea alhagi	0	3	8
Pantoea sp CCBC3 3 1	Pantoea dispersa 625	0	3	8
Pantoea sp CCBC3 3 1	Pantoea rwandensis	0	3	8
Pantoea sp CCBC3 3 1	Pantoea sp At 9b	0	3	8
Pantoea sp CCBC3 3 1	Pantoea sp PSNIH1	0	3	8
Pantoea sp CCBC3 3 1	Pantoea sp SO10	0	3	8
Pantoea sp CCBC3 3 1	Pantoea stewartii	0	3	8
Pantoea sp CCBC3 3 1	Pantoea vagans	0	3	8
Pantoea sp CCBC3 3 1	Salmonella enterica subsp enterica serovar Typhimurium str LT2	0	3	8
Pantoea sp PSNIH1	Pantoea sp SO10	0	3	8
Pantoea sp SO10	Pantoea sp PSNIH1	0	3	8
Pantoea stewartii	Erwinia gerundensis	0	3	8
Pantoea stewartii	Leclercia adecarboxylata	0	3	8
Pantoea stewartii	Mixta calida	0	3	8
Pantoea stewartii	Mixta gaviniae	0	3	8
Pantoea stewartii	Mixta theicola	0	3	8
Pantoea stewartii	Pantoea agglomerans	0	3	8
Pantoea stewartii	Pantoea alhagi	0	3	8
Pantoea stewartii	Pantoea dispersa 625	0	3	8
Pantoea stewartii	Pantoea rwandensis	0	3	8
Pantoea stewartii	Pantoea sp At 9b	0	3	8
Pantoea stewartii	Pantoea sp CCBC3 3 1	0	3	8
Pantoea stewartii	Pantoea sp PSNIH1	0	3	8
Pantoea stewartii	Pantoea sp SO10	0	3	8
Pantoea stewartii	Pantoea vagans	0	3	8
Pantoea stewartii	Salmonella enterica subsp enterica serovar Typhimurium str LT2	0	3	8
Pantoea vagans	Leclercia adecarboxylata	0	3	8
Pantoea vagans	Mixta calida	0	3	8
Pantoea vagans	Mixta theicola	0	3	8
Pantoea vagans	Pantoea agglomerans	0	3	8
Pantoea vagans	Pantoea dispersa 625	0	3	8
Pantoea vagans	Pantoea sp At 9b	0	3	8
Pantoea vagans	Pantoea sp CCBC3 3 1	0	3	8
Pantoea vagans	Pantoea sp PSNIH1	0	3	8
Pantoea vagans	Pantoea sp SO10	0	3	8
Pantoea vagans	Pantoea stewartii	0	3	8
Pantoea vagans	Salmonella enterica subsp enterica serovar Typhimurium str LT2	0	3	8
Salmonella enterica subsp enterica serovar Typhimurium str LT2	Leclercia adecarboxylata	0	3	8
Salmonella enterica subsp enterica serovar Typhimurium str LT2	Mixta calida	0	3	8
Salmonella enterica subsp enterica serovar Typhimurium str LT2	Mixta theicola	0	3	8
Salmonella enterica subsp enterica serovar Typhimurium str LT2	Pantoea agglomerans	0	3	8
Salmonella enterica subsp enterica serovar Typhimurium str LT2	Pantoea dispersa 625	0	3	8
Salmonella enterica subsp enterica serovar Typhimurium str LT2	Pantoea sp At 9b	0	3	8
Salmonella enterica subsp enterica serovar Typhimurium str LT2	Pantoea sp CCBC3 3 1	0	3	8
Salmonella enterica subsp enterica serovar Typhimurium str LT2	Pantoea sp PSNIH1	0	3	8
Salmonella enterica subsp enterica serovar Typhimurium str LT2	Pantoea sp SO10	0	3	8
Salmonella enterica subsp enterica serovar Typhimurium str LT2	Pantoea stewartii	0	3	8
Salmonella enterica subsp enterica serovar Typhimurium str LT2	Pantoea vagans	0	3	8

## Sheet: SteadyCom
Organism A	Organism B	Vbio of A	Vbio of B	Vbio of A in AB	Vbio of B in AB	ratio of A in AB	ratio of B in AB	effect of AB on A	effect of AB on B	Significant effect on A	Significant effect on B	Interaction type	Flight	Location
Enterobacter bugandensis	Enterobacteriaceae bacterium S05	6.67883	6.77827	4.72623	4.718	0.500436	0.499564	-0.292	-0.304	-0.292	-0.304	Competition	1	1
Enterobacter bugandensis	Pantoea rwandensis	6.10631	1.80875	6.15737	2.79873e-05	993.284	0.00451481	0.008	-1	0	-1	Amensals	1	5
Enterobacter bugandensis	Klebsiella aerogenes	6.67883	7.97021	11.4134	6.21521	0.64744	0.352565	0.709	-0.22	0.709	-0.22	Parasites	1	1
Enterobacter bugandensis	Pantoea rwandensis	6.70998	2.45471	6.76536	0.000744161	45.103	0.00496114	0.008	-1	0	-1	Amensals	2	5
Enterobacter bugandensis	Pantoea rwandensis	6.10631	1.80875	6.15737	2.79873e-05	993.284	0.00451481	0.008	-1	0	-1	Amensals	3	1
Enterobacter bugandensis	Pantoea rwandensis	6.10631	1.80875	6.15737	2.79873e-05	993.284	0.00451481	0.008	-1	0	-1	Amensals	3	5
Enterobacter bugandensis	Pantoea rwandensis	6.10631	1.80875	6.15737	2.79873e-05	993.284	0.00451481	0.008	-1	0	-1	Amensals	3	7
Enterobacter bugandensis	Methylobacterium aquaticum	6.67883	2.36452	7.36087	7.81778	0.484948	0.51505	0.102	2.306	0.102	2.306	Mutualism	1	1
Enterobacter bugandensis	Staphylococcus saprophyticus	6.67883	1.46349	8.79692	2.15415	0.803293	0.196707	0.317	0.472	0.317	0.472	Mutualism	1	1
Enterobacteriaceae bacterium S05	Escherichia coli O157 H7 str Sakai	6.77827	6.8381	4.78939	4.79787	0.499558	0.500442	-0.293	-0.298	-0.293	-0.298	Competition	1	1
Enterobacteriaceae bacterium S05	Klebsiella aerogenes	6.77827	7.97021	12.0726	6.57443	0.647428	0.352574	0.781	-0.175	0.781	-0.175	Parasites	1	1
Enterobacteriaceae bacterium S05	Klebsiella pneumoniae subsp pneumoniae HS11286	6.77827	7.26646	4.717	4.72523	0.499564	0.500436	-0.304	-0.35	-0.304	-0.35	Competition	1	1
Enterobacteriaceae bacterium S05	Klebsiella quasipneumoniae	6.77827	7.26647	4.717	4.72523	0.499564	0.500436	-0.304	-0.35	-0.304	-0.35	Competition	1	1
Enterobacteriaceae bacterium S05	Klebsiella sp LY	6.77827	7.26646	4.717	4.72523	0.499564	0.500436	-0.304	-0.35	-0.304	-0.35	Competition	1	1
Enterobacteriaceae bacterium S05	Klebsiella variicola	6.77827	7.26647	4.717	4.72523	0.499564	0.500436	-0.304	-0.35	-0.304	-0.35	Competition	1	1
Enterobacteriaceae bacterium S05	Methylobacterium aquaticum	6.77827	2.36452	8.04929	8.87009	0.475744	0.524256	0.188	2.751	0.188	2.751	Mutualism	1	1
Enterobacteriaceae bacterium S05	Staphylococcus saprophyticus	6.77827	1.46349	8.22757	7.23503	0.532091	0.467902	0.214	3.944	0.214	3.944	Mutualism	1	1
Escherichia coli O157 H7 str Sakai	Klebsiella aerogenes	6.8381	7.97021	11.4153	6.21832	0.647363	0.352642	0.669	-0.22	0.669	-0.22	Parasites	1	1
Escherichia coli O157 H7 str Sakai	Klebsiella pneumoniae subsp pneumoniae HS11286	6.8381	7.26646	7.31387	0.153147	0.979482	0.0205097	0.07	-0.979	0	-0.979	Amensals	1	1
Escherichia coli O157 H7 str Sakai	Klebsiella quasipneumoniae	6.8381	7.26647	7.31387	0.153148	0.979482	0.0205097	0.07	-0.979	0	-0.979	Amensals	1	1
Escherichia coli O157 H7 str Sakai	Klebsiella sp LY	6.8381	7.26646	7.31387	0.153147	0.979482	0.0205097	0.07	-0.979	0	-0.979	Amensals	1	1
Escherichia coli O157 H7 str Sakai	Klebsiella variicola	6.8381	7.26647	7.31387	0.153147	0.979482	0.0205097	0.07	-0.979	0	-0.979	Amensals	1	1
Escherichia coli O157 H7 str Sakai	Methylobacterium aquaticum	6.8381	2.36452	7.25917	8.00018	0.475719	0.52428	0.062	2.383	0	2.383	Commensals	1	1
Escherichia coli O157 H7 str Sakai	Staphylococcus saprophyticus	6.8381	1.46349	8.69858	2.26845	0.793157	0.206843	0.272	0.55	0.272	0.55	Mutualism	1	1
Klebsiella aerogenes	Klebsiella pneumoniae subsp pneumoniae HS11286	7.97021	7.26646	6.2169	11.4139	0.352617	0.647388	-0.22	0.571	-0.22	0.571	Parasites	1	1
Klebsiella aerogenes	Klebsiella quasipneumoniae	7.97021	7.26647	6.21751	11.4151	0.352616	0.647389	-0.22	0.571	-0.22	0.571	Parasites	1	1
Klebsiella aerogenes	Klebsiella sp LY	7.97021	7.26646	6.2169	11.4139	0.352617	0.647388	-0.22	0.571	-0.22	0.571	Parasites	1	1
Klebsiella aerogenes	Klebsiella variicola	7.97021	7.26647	6.21752	11.4151	0.352617	0.647389	-0.22	0.571	-0.22	0.571	Parasites	1	1
Klebsiella aerogenes	Methylobacterium aquaticum	7.97021	2.36452	7.322	0.959927	0.884096	0.115907	-0.081	-0.594	0	-0.594	Amensals	1	1
Klebsiella aerogenes	Staphylococcus saprophyticus	7.97021	1.46349	7.50781	1.61268	0.823181	0.176819	-0.058	0.102	0	0.102	Commensals	1	1
Klebsiella pneumoniae subsp pneumoniae HS11286	Klebsiella quasipneumoniae	7.26646	7.26647	5.79284	1.47362	0.797202	0.202798	-0.203	-0.797	-0.203	-0.797	Competition	1	1
Klebsiella pneumoniae subsp pneumoniae HS11286	Klebsiella sp LY	7.26646	7.26646	5.68289	1.58358	0.78207	0.21793	-0.218	-0.782	-0.218	-0.782	Competition	1	1
Klebsiella pneumoniae subsp pneumoniae HS11286	Klebsiella variicola	7.26646	7.26647	6.0246	1.24186	0.829097	0.170903	-0.171	-0.829	-0.171	-0.829	Competition	1	1
Klebsiella pneumoniae subsp pneumoniae HS11286	Methylobacterium aquaticum	7.26646	2.36452	7.29145	8.03726	0.475673	0.524327	0.003	2.399	0	2.399	Commensals	1	1
Klebsiella pneumoniae subsp pneumoniae HS11286	Staphylococcus saprophyticus	7.26646	1.46349	8.8142	2.22347	0.798556	0.201444	0.213	0.519	0.213	0.519	Mutualism	1	1
Klebsiella quasipneumoniae	Klebsiella sp LY	7.26647	7.26646	7.12081	0.145658	0.979955	0.0200452	-0.02	-0.98	0	-0.98	Amensals	1	1
Klebsiella quasipneumoniae	Klebsiella variicola	7.26647	7.26647	6.99886	0.267606	0.963173	0.0368275	-0.037	-0.963	0	-0.963	Amensals	1	1
Klebsiella quasipneumoniae	Methylobacterium aquaticum	7.26647	2.36452	7.29147	8.03725	0.475673	0.524326	0.003	2.399	0	2.399	Commensals	1	1
Klebsiella quasipneumoniae	Staphylococcus saprophyticus	7.26647	1.46349	8.81422	2.22347	0.798557	0.201443	0.213	0.519	0.213	0.519	Mutualism	1	1
Klebsiella sp LY	Klebsiella variicola	7.26646	7.26647	2.71402	4.55244	0.3735	0.6265	-0.627	-0.373	-0.627	-0.373	Competition	1	1
Klebsiella sp LY	Methylobacterium aquaticum	7.26646	2.36452	7.29145	8.03726	0.475673	0.524327	0.003	2.399	0	2.399	Commensals	1	1
Klebsiella sp LY	Staphylococcus saprophyticus	7.26646	1.46349	8.8142	2.22347	0.798556	0.201444	0.213	0.519	0.213	0.519	Mutualism	1	1
Klebsiella variicola	Methylobacterium aquaticum	7.26647	2.36452	7.29146	8.03725	0.475673	0.524326	0.003	2.399	0	2.399	Commensals	1	1
Klebsiella variicola	Staphylococcus saprophyticus	7.26647	1.46349	8.81421	2.22347	0.798556	0.201443	0.213	0.519	0.213	0.519	Mutualism	1	1
Methylobacterium aquaticum	Staphylococcus saprophyticus	2.36452	1.46349	4.9579	0.374299	0.929804	0.070196	1.097	-0.744	1.097	-0.744	Parasites	1	1
Enterobacter bugandensis	Enterobacter cloacae	6.10631	6.10665	7.18403e-29	6.10665	0	1	-1	0	-1	0	Amensals	1	2
Enterobacter bugandensis	Pantoea rwandensis	6.10631	1.80875	6.15737	2.79873e-05	993.284	0.00451481	0.008	-1	0	-1	Amensals	3	8
Enterobacter cloacae	Klebsiella quasipneumoniae	6.10665	6.62292	6.51746	0.136112	0.979534	0.0204568	0.067	-0.979	0	-0.979	Amensals	1	2
Enterobacter bugandensis	Escherichia coli O157 H7 str Sakai	6.67883	6.8381	6.7275	0.12994	0.981049	0.0189486	0.007	-0.981	0	-0.981	Amensals	1	1
Enterobacter bugandensis	Methylobacterium brachiatum	8.10731	1.83409	9.35386	8.51548	0.523458	0.476541	0.154	3.643	0.154	3.643	Mutualism	1	3
Enterobacter bugandensis	Methylobacterium currus	8.10731	2.21448	5.14907	4.722	0.521633	0.478368	-0.365	1.132	-0.365	1.132	Parasites	1	3
Enterobacter bugandensis	Leclercia adecarboxylata	6.10631	6.05751	6.13645	0.114064	0.981743	0.0182486	0.005	-0.981	0	-0.981	Amensals	3	5
Enterobacter bugandensis	Methylobacterium mesophilicum SR1 6 6	8.10731	4.25243	8.97915	9.72639	0.480027	0.519974	0.108	1.287	0.108	1.287	Mutualism	1	3
Enterobacter bugandensis	Methylobacterium phyllosphaerae	8.10731	0.784708	6.85103	6.39437	0.517238	0.482761	-0.155	7.149	-0.155	7.149	Parasites	1	3
Enterobacter bugandensis	Methylobacterium radiotolerans JCM 2831	8.10731	3.76488	6.60293	6.20015	0.51573	0.48427	-0.186	0.647	-0.186	0.647	Parasites	1	3
Enterobacter bugandensis	Methylobacterium sp 17Sr1 43	8.10731	3.46821	6.45859	6.58698	0.495078	0.504919	-0.203	0.899	-0.203	0.899	Parasites	1	3
Enterobacter bugandensis	Methylobacterium sp 4 46	8.10731	3.55981	6.45849	6.14441	0.512461	0.48754	-0.203	0.726	-0.203	0.726	Parasites	1	3
Enterobacter bugandensis	Methylobacterium sp C1	8.10731	1.33994	6.95148	6.62589	0.51199	0.48801	-0.143	3.945	-0.143	3.945	Parasites	1	3
Enterobacter bugandensis	Methylobacterium sp WL1	8.10731	0.526338	8.96511	0.178963	0.98043	0.0195715	0.106	-0.66	0.106	-0.66	Parasites	1	3
Enterobacter bugandensis	Methylobacterium sp XJLW	8.10731	0.955946	7.13287	6.72591	0.514682	0.485317	-0.12	6.036	-0.12	6.036	Parasites	1	3
Enterobacter bugandensis	Methylorubrum extorquens AM1	8.10731	1.43839	9.55028	0.378062	0.961921	0.0380791	0.178	-0.737	0.178	-0.737	Parasites	1	3
Enterobacter bugandensis	Leclercia adecarboxylata	6.10631	6.05751	6.13645	0.114064	0.981743	0.0182486	0.005	-0.981	0	-0.981	Amensals	3	8
Methylobacterium aquaticum	Methylobacterium brachiatum	3.44443	1.83409	0.195502	3.9865	0.0467484	0.953252	-0.943	1.174	-0.943	1.174	Parasites	1	3
Methylobacterium aquaticum	Methylobacterium currus	3.44443	2.21448	2.51945	2.48369	0.503573	0.496427	-0.269	0.122	-0.269	0.122	Parasites	1	3
Methylobacterium aquaticum	Methylobacterium durans	3.44443	0.8975	3.64227	0.0577303	0.984397	0.0156028	0.057	-0.936	0	-0.936	Amensals	1	3
Methylobacterium aquaticum	Methylobacterium mesophilicum SR1 6 6	3.44443	4.25243	0.177992	5.30814	0.0324442	0.967563	-0.948	0.248	-0.948	0.248	Parasites	1	3
Methylobacterium aquaticum	Methylobacterium phyllosphaerae	3.44443	0.784708	2.89142	2.89142	0.499996	0.499996	-0.161	2.685	-0.161	2.685	Parasites	1	3
Methylobacterium aquaticum	Methylobacterium radiotolerans JCM 2831	3.44443	3.76488	3.30171	3.13209	0.51318	0.486817	-0.041	-0.168	0	-0.168	Amensals	1	3
Methylobacterium aquaticum	Methylobacterium sp 17Sr1 43	3.44443	3.46821	3.67889	3.59664	0.505653	0.494347	0.068	0.037	0	0	Neutral	1	3
Methylobacterium aquaticum	Methylobacterium sp 4 46	3.44443	3.55981	3.59693	3.5257	0.504999	0.494999	0.044	-0.01	0	0	Neutral	1	3
Methylobacterium aquaticum	Methylobacterium sp C1	3.44443	1.33994	2.46392	2.46392	0.5	0.5	-0.285	0.839	-0.285	0.839	Parasites	1	3
Methylobacterium aquaticum	Methylobacterium sp WL1	3.44443	0.526338	3.46522	0.0556617	0.984191	0.015809	0.006	-0.894	0	-0.894	Amensals	1	3
Methylobacterium aquaticum	Methylobacterium sp XJLW	3.44443	0.955946	2.45302	2.45302	0.5	0.5	-0.288	1.566	-0.288	1.566	Parasites	1	3
Methylobacterium aquaticum	Methylorubrum extorquens AM1	3.44443	1.43839	4.40197	0.00738562	26.2195	0.043991	0.278	-0.995	0.278	-0.995	Parasites	1	3
Methylobacterium aquaticum	Methylorubrum populi BJ001	3.44443	1.40358	3.57656	0.0938545	0.97443	0.0255705	0.038	-0.933	0	-0.933	Amensals	1	3
Methylobacterium brachiatum	Methylobacterium currus	1.83409	2.21448	2.21161	2.16782	0.505	0.495	0.206	-0.021	0.206	0	Commensals	1	3
Methylobacterium brachiatum	Methylobacterium durans	1.83409	0.8975	1.94057	0.0196017	0.99	0.01	0.058	-0.978	0	-0.978	Amensals	1	3
Methylobacterium brachiatum	Methylobacterium mesophilicum SR1 6 6	1.83409	4.25243	4.57699	0.185944	0.96096	0.0390399	1.496	-0.956	1.496	-0.956	Parasites	1	3
Methylobacterium brachiatum	Methylobacterium phyllosphaerae	1.83409	0.784708	2.00006	2.04047	0.49501	0.50501	0.09	1.6	0	1.6	Commensals	1	3
Methylobacterium brachiatum	Methylobacterium radiotolerans JCM 2831	1.83409	3.76488	3.59479	3.48716	0.507597	0.4924	0.96	-0.074	0.96	0	Commensals	1	3
Methylobacterium brachiatum	Methylobacterium sp 17Sr1 43	1.83409	3.46821	3.66924	3.53178	0.509542	0.490453	1.001	0.018	1.001	0	Commensals	1	3
Methylobacterium brachiatum	Methylobacterium sp 4 46	1.83409	3.55981	3.22183	3.15803	0.505	0.495	0.757	-0.113	0.757	-0.113	Parasites	1	3
Methylobacterium brachiatum	Methylobacterium sp C1	1.83409	1.33994	2.03642	2.07735	0.495023	0.504971	0.11	0.55	0.11	0.55	Mutualism	1	3
Methylobacterium brachiatum	Methylobacterium sp WL1	1.83409	0.526338	1.83409	-2.33256e-25	1	0	0	-1	0	-1	Amensals	1	3
Methylobacterium brachiatum	Methylobacterium sp XJLW	1.83409	0.955946	2.01917	2.05997	0.494995	0.504995	0.101	1.155	0.101	1.155	Mutualism	1	3
Methylobacterium brachiatum	Methylorubrum extorquens AM1	1.83409	1.43839	2.51028	0.0751953	0.970918	0.0290838	0.369	-0.948	0.369	-0.948	Parasites	1	3
Methylobacterium brachiatum	Methylorubrum populi BJ001	1.83409	1.40358	1.94051	0.0196011	0.99	0.01	0.058	-0.986	0	-0.986	Amensals	1	3
Methylobacterium currus	Methylobacterium durans	2.21448	0.8975	2.36158	0.0859384	0.964888	0.0351125	0.066	-0.904	0	-0.904	Amensals	1	3
Methylobacterium currus	Methylobacterium mesophilicum SR1 6 6	2.21448	4.25243	3.25224	3.25224	0.500003	0.500003	0.469	-0.235	0.469	-0.235	Parasites	1	3
Methylobacterium currus	Methylobacterium phyllosphaerae	2.21448	0.784708	0.376588	2.98192	0.11213	0.887871	-0.83	2.8	-0.83	2.8	Parasites	1	3
Methylobacterium currus	Methylobacterium radiotolerans JCM 2831	2.21448	3.76488	0.512971	4.69898	0.0984221	0.901579	-0.768	0.248	-0.768	0.248	Parasites	1	3
Methylobacterium currus	Methylobacterium sp 17Sr1 43	2.21448	3.46821	0.544756	4.68662	0.104132	0.895868	-0.754	0.351	-0.754	0.351	Parasites	1	3
Methylobacterium currus	Methylobacterium sp 4 46	2.21448	3.55981	0.246922	4.27019	0.0546637	0.945337	-0.888	0.2	-0.888	0.2	Parasites	1	3
Methylobacterium currus	Methylobacterium sp C1	2.21448	1.33994	0.171824	2.67919	0.0602678	0.939734	-0.922	0.999	-0.922	0.999	Parasites	1	3
Methylobacterium currus	Methylobacterium sp WL1	2.21448	0.526338	1.58993	1.59374	0.499404	0.500599	-0.282	2.028	-0.282	2.028	Parasites	1	3
Methylobacterium currus	Methylobacterium sp XJLW	2.21448	0.955946	0.195756	2.61542	0.0696355	0.930371	-0.912	1.736	-0.912	1.736	Parasites	1	3
Methylobacterium currus	Methylorubrum extorquens AM1	2.21448	1.43839	1.92422	1.96016	0.495373	0.504625	-0.131	0.363	-0.131	0.363	Parasites	1	3
Methylobacterium currus	Methylorubrum populi BJ001	2.21448	1.40358	1.68634	1.69071	0.499354	0.500646	-0.238	0.205	-0.238	0.205	Parasites	1	3
Methylobacterium durans	Methylobacterium mesophilicum SR1 6 6	0.8975	4.25243	0.044215	4.37728	0.01	0.99	-0.951	0.029	-0.951	0	Amensals	1	3
Methylobacterium durans	Methylobacterium phyllosphaerae	0.8975	0.784708	0.0416326	1.5241	0.0265899	0.97341	-0.954	0.942	-0.954	0.942	Parasites	1	3
Methylobacterium durans	Methylobacterium radiotolerans JCM 2831	0.8975	3.76488	0.0835928	4.31642	0.0189983	0.981002	-0.907	0.146	-0.907	0.146	Parasites	1	3
Methylobacterium durans	Methylobacterium sp 17Sr1 43	0.8975	3.46821	0.098745	3.90763	0.024647	0.975353	-0.89	0.127	-0.89	0.127	Parasites	1	3
Methylobacterium durans	Methylobacterium sp 4 46	0.8975	3.55981	0.0604421	4.14937	0.0143574	0.985643	-0.933	0.166	-0.933	0.166	Parasites	1	3
Methylobacterium durans	Methylobacterium sp C1	0.8975	1.33994	0.0350712	2.05806	0.0167554	0.983245	-0.961	0.536	-0.961	0.536	Parasites	1	3
Methylobacterium durans	Methylobacterium sp WL1	0.8975	0.526338	1.23699	0.0337362	0.973451	0.0265487	0.378	-0.936	0.378	-0.936	Parasites	1	3
Methylobacterium durans	Methylobacterium sp XJLW	0.8975	0.955946	0.0346648	1.68024	0.0202138	0.979787	-0.961	0.758	-0.961	0.758	Parasites	1	3
Methylobacterium durans	Methylorubrum extorquens AM1	0.8975	1.43839	1.89113	0.0855011	0.956744	0.043256	1.107	-0.941	1.107	-0.941	Parasites	1	3
Methylobacterium durans	Methylorubrum populi BJ001	0.8975	1.40358	1.37926	0.0299788	0.978727	0.0212731	0.537	-0.979	0.537	-0.979	Parasites	1	3
Methylobacterium mesophilicum SR1 6 6	Methylobacterium phyllosphaerae	4.25243	0.784708	3.78129	3.80866	0.498191	0.501797	-0.111	3.854	-0.111	3.854	Parasites	1	3
Methylobacterium mesophilicum SR1 6 6	Methylobacterium radiotolerans JCM 2831	4.25243	3.76488	3.35705	3.37708	0.498512	0.501486	-0.211	-0.103	-0.211	-0.103	Competition	1	3
Methylobacterium mesophilicum SR1 6 6	Methylobacterium sp 17Sr1 43	4.25243	3.46821	3.36115	3.36391	0.49979	0.5002	-0.21	-0.03	-0.21	0	Amensals	1	3
Methylobacterium mesophilicum SR1 6 6	Methylobacterium sp 4 46	4.25243	3.55981	3.99183	3.91278	0.505	0.495	-0.061	0.099	0	0	Neutral	1	3
Methylobacterium mesophilicum SR1 6 6	Methylobacterium sp C1	4.25243	1.33994	3.35705	3.37708	0.498512	0.501486	-0.211	1.52	-0.211	1.52	Parasites	1	3
Methylobacterium mesophilicum SR1 6 6	Methylobacterium sp WL1	4.25243	0.526338	4.3043	0.192127	0.957274	0.042729	0.012	-0.635	0	-0.635	Amensals	1	3
Methylobacterium mesophilicum SR1 6 6	Methylobacterium sp XJLW	4.25243	0.955946	3.45214	3.52188	0.494995	0.504995	-0.188	2.684	-0.188	2.684	Parasites	1	3
Methylobacterium mesophilicum SR1 6 6	Methylorubrum extorquens AM1	4.25243	1.43839	5.32128	0.322267	0.942897	0.0571037	0.251	-0.776	0.251	-0.776	Parasites	1	3
Methylobacterium mesophilicum SR1 6 6	Methylorubrum populi BJ001	4.25243	1.40358	4.37935	0.0442359	0.99	0.01	0.03	-0.968	0	-0.968	Amensals	1	3
Methylobacterium phyllosphaerae	Methylobacterium radiotolerans JCM 2831	0.784708	3.76488	0.101441	4.97061	0.02	0.98	-0.871	0.32	-0.871	0.32	Parasites	1	3
Methylobacterium phyllosphaerae	Methylobacterium sp 17Sr1 43	0.784708	3.46821	0.0946988	4.64024	0.02	0.98	-0.879	0.338	-0.879	0.338	Parasites	1	3
Methylobacterium phyllosphaerae	Methylobacterium sp 4 46	0.784708	3.55981	0.0373749	3.68242	0.0100476	0.989952	-0.952	0.034	-0.952	0	Amensals	1	3
Methylobacterium phyllosphaerae	Methylobacterium sp C1	0.784708	1.33994	0.0141726	1.40309	0.01	0.99	-0.982	0.047	-0.982	0	Amensals	1	3
Methylobacterium phyllosphaerae	Methylobacterium sp WL1	0.784708	0.526338	0.924169	0.940085	0.495729	0.504267	0.178	0.786	0.178	0.786	Mutualism	1	3
Methylobacterium phyllosphaerae	Methylobacterium sp XJLW	0.784708	0.955946	0.000400186	1.02972	0.388637	1000	-0.999	0.077	-0.999	0	Amensals	1	3
Methylobacterium phyllosphaerae	Methylorubrum extorquens AM1	0.784708	1.43839	1.3202	1.32572	0.498958	0.501043	0.682	-0.078	0.682	0	Commensals	1	3
Methylobacterium phyllosphaerae	Methylorubrum populi BJ001	0.784708	1.40358	1.41136	1.41816	0.498793	0.501197	0.799	0.01	0.799	0	Commensals	1	3
Methylobacterium radiotolerans JCM 2831	Methylobacterium sp 17Sr1 43	3.76488	3.46821	3.8087	0.0384717	0.99	0.01	0.012	-0.989	0	-0.989	Amensals	1	3
Methylobacterium radiotolerans JCM 2831	Methylobacterium sp 4 46	3.76488	3.55981	5.20957	0.110391	0.97925	0.0207503	0.384	-0.969	0.384	-0.969	Parasites	1	3
Methylobacterium radiotolerans JCM 2831	Methylobacterium sp C1	3.76488	1.33994	3.58956	0.199373	0.94738	0.0526198	-0.047	-0.851	0	-0.851	Amensals	1	3
Methylobacterium radiotolerans JCM 2831	Methylobacterium sp WL1	3.76488	0.526338	2.5459	2.5903	0.495682	0.504327	-0.324	3.921	-0.324	3.921	Parasites	1	3
Methylobacterium radiotolerans JCM 2831	Methylobacterium sp XJLW	3.76488	0.955946	0.411607	4.02571	0.0927604	0.907241	-0.891	3.211	-0.891	3.211	Parasites	1	3
Methylobacterium radiotolerans JCM 2831	Methylorubrum extorquens AM1	3.76488	1.43839	3.09078	3.13505	0.496444	0.503555	-0.179	1.18	-0.179	1.18	Parasites	1	3
Methylobacterium radiotolerans JCM 2831	Methylorubrum populi BJ001	3.76488	1.40358	2.79407	2.87847	0.49256	0.507439	-0.258	1.051	-0.258	1.051	Parasites	1	3
Methylobacterium sp 17Sr1 43	Methylobacterium sp 4 46	3.46821	3.55981	4.91694	0.109522	0.97821	0.021789	0.418	-0.969	0.418	-0.969	Parasites	1	3
Methylobacterium sp 17Sr1 43	Methylobacterium sp C1	3.46821	1.33994	0.286082	3.5976	0.0736625	0.926338	-0.918	1.685	-0.918	1.685	Parasites	1	3
Methylobacterium sp 17Sr1 43	Methylobacterium sp WL1	3.46821	0.526338	2.53228	2.55229	0.498027	0.501963	-0.27	3.849	-0.27	3.849	Parasites	1	3
Methylobacterium sp 17Sr1 43	Methylobacterium sp XJLW	3.46821	0.955946	0.381693	3.82268	0.0907851	0.909217	-0.89	2.999	-0.89	2.999	Parasites	1	3
Methylobacterium sp 17Sr1 43	Methylorubrum extorquens AM1	3.46821	1.43839	3.50901	3.54442	0.497487	0.502507	0.012	1.464	0	1.464	Commensals	1	3
Methylobacterium sp 17Sr1 43	Methylorubrum populi BJ001	3.46821	1.40358	3.18973	3.19773	0.499375	0.500629	-0.08	1.278	0	1.278	Commensals	1	3
Methylobacterium sp 4 46	Methylobacterium sp C1	3.55981	1.33994	3.80027	0.00173996	21.8421	0.0100004	0.068	-0.999	0	-0.999	Amensals	1	3
Methylobacterium sp 4 46	Methylobacterium sp WL1	3.55981	0.526338	2.64884	2.70235	0.495002	0.505002	-0.256	4.134	-0.256	4.134	Parasites	1	3
Methylobacterium sp 4 46	Methylobacterium sp XJLW	3.55981	0.955946	0.380719	3.50425	0.0979983	0.902004	-0.893	2.666	-0.893	2.666	Parasites	1	3
Methylobacterium sp 4 46	Methylorubrum extorquens AM1	3.55981	1.43839	3.01772	3.08715	0.494309	0.505681	-0.152	1.146	-0.152	1.146	Parasites	1	3
Methylobacterium sp 4 46	Methylorubrum populi BJ001	3.55981	1.40358	3.05429	3.11599	0.495	0.505	-0.142	1.22	-0.142	1.22	Parasites	1	3
Methylobacterium sp C1	Methylobacterium sp WL1	1.33994	0.526338	1.19432	1.20137	0.498524	0.501466	-0.109	1.282	-0.109	1.282	Parasites	1	3
Methylobacterium sp C1	Methylobacterium sp XJLW	1.33994	0.955946	0.0192508	1.36677	0.0138893	0.986111	-0.986	0.43	-0.986	0.43	Parasites	1	3
Methylobacterium sp C1	Methylorubrum extorquens AM1	1.33994	1.43839	1.49423	1.5121	0.497029	0.502971	0.115	0.051	0.115	0	Commensals	1	3
Methylobacterium sp C1	Methylorubrum populi BJ001	1.33994	1.40358	1.57507	1.59058	0.497552	0.502449	0.175	0.133	0.175	0.133	Mutualism	1	3
Methylobacterium sp WL1	Methylobacterium sp XJLW	0.526338	0.955946	1.01319	0.996565	0.504132	0.495862	0.925	0.042	0.925	0	Commensals	1	3
Methylobacterium sp WL1	Methylorubrum extorquens AM1	0.526338	1.43839	2.53094e-23	1.36777	0	1	-1	-0.049	-1	0	Amensals	1	3
Methylobacterium sp WL1	Methylorubrum populi BJ001	0.526338	1.40358	0.00713226	1.38279	0.0051314	0.994869	-0.986	-0.015	-0.986	0	Amensals	1	3
Methylobacterium sp XJLW	Methylorubrum extorquens AM1	0.955946	1.43839	1.30931	1.31098	0.499683	0.500321	0.37	-0.089	0.37	0	Commensals	1	3
Methylobacterium sp XJLW	Methylorubrum populi BJ001	0.955946	1.40358	1.41275	1.41834	0.499019	0.500992	0.478	0.011	0.478	0	Commensals	1	3
Methylorubrum extorquens AM1	Methylorubrum populi BJ001	1.43839	1.40358	1.932	0.0285392	0.985443	0.0145568	0.343	-0.98	0.343	-0.98	Parasites	1	3
Enterobacter bugandensis	Erwinia gerundensis	6.10631	2.74332	6.77148	0.36739	0.948537	0.0514633	0.109	-0.866	0.109	-0.866	Parasites	1	5
Enterobacter bugandensis	Pantoea agglomerans	6.10631	2.777	6.77148	0.36739	0.948537	0.0514633	0.109	-0.868	0.109	-0.868	Parasites	1	5
Enterobacter bugandensis	Pantoea ananatis PA13	6.10631	5.53438	6.94627	7.80334	0.470947	0.529056	0.138	0.41	0.138	0.41	Mutualism	1	5
Enterobacter bugandensis	Klebsiella quasipneumoniae	6.10631	6.62292	6.51715	0.136122	0.979532	0.0204592	0.067	-0.979	0	-0.979	Amensals	1	2
Enterobacter bugandensis	Klebsiella pneumoniae subsp pneumoniae HS11286	6.10631	6.62292	6.51715	0.136122	0.979532	0.0204592	0.067	-0.979	0	-0.979	Amensals	3	1
Enterobacter bugandensis	Pantoea sp At 9b	6.10631	2.17292	6.73626	0.25268	0.963846	0.0361543	0.103	-0.884	0.103	-0.884	Parasites	1	5
Enterobacter bugandensis	Pantoea sp CCBC3 3 1	6.10631	2.74333	6.77149	0.367388	0.948537	0.051463	0.109	-0.866	0.109	-0.866	Parasites	1	5
Enterobacter bugandensis	Pantoea sp PSNIH1	6.10631	2.1282	6.77223	0.367534	0.948523	0.051477	0.109	-0.827	0.109	-0.827	Parasites	1	5
Enterobacter bugandensis	Pantoea sp SO10	6.10631	2.1719	6.73615	0.252676	0.963846	0.0361542	0.103	-0.884	0.103	-0.884	Parasites	1	5
Enterobacter bugandensis	Pantoea stewartii	6.10631	2.12904	6.77165	0.367396	0.948537	0.0514629	0.109	-0.827	0.109	-0.827	Parasites	1	5
Enterobacter bugandensis	Pantoea vagans	6.10631	2.77849	6.77164	0.367397	0.948537	0.0514632	0.109	-0.868	0.109	-0.868	Parasites	1	5
Erwinia gerundensis	Pantoea agglomerans	2.74332	2.777	2.77628	0.00607188	0.997818	0.00218228	0.012	-0.998	0	-0.998	Amensals	1	5
Erwinia gerundensis	Pantoea ananatis PA13	2.74332	5.53438	0.299332	6.58056	0.0435083	0.956492	-0.891	0.189	-0.891	0.189	Parasites	1	5
Erwinia gerundensis	Pantoea dispersa 625	2.74332	1.8688	0.0287237	2.79218	0.0101824	0.989809	-0.99	0.494	-0.99	0.494	Parasites	1	5
Erwinia gerundensis	Pantoea rwandensis	2.74332	1.80875	0.156479	2.62712	0.0562143	0.943781	-0.943	0.452	-0.943	0.452	Parasites	1	5
Erwinia gerundensis	Pantoea sp At 9b	2.74332	2.17292	0.156496	2.62709	0.0562209	0.943775	-0.943	0.209	-0.943	0.209	Parasites	1	5
Erwinia gerundensis	Pantoea sp CCBC3 3 1	2.74332	2.74333	0.146505	2.59683	0.053404	0.946596	-0.947	-0.053	-0.947	0	Amensals	1	5
Erwinia gerundensis	Pantoea sp PSNIH1	2.74332	2.1282	2.56978	0.212838	0.923511	0.0764884	-0.063	-0.9	0	-0.9	Amensals	1	5
Erwinia gerundensis	Pantoea sp SO10	2.74332	2.1719	0.172929	2.60943	0.0621519	0.937848	-0.937	0.201	-0.937	0.201	Parasites	1	5
Erwinia gerundensis	Pantoea stewartii	2.74332	2.12904	0.0278366	2.75582	0.01	0.989996	-0.99	0.294	-0.99	0.294	Parasites	1	5
Erwinia gerundensis	Pantoea vagans	2.74332	2.77849	1.73996e-06	2.78364	0.000556965	891.051	-1	0.002	-1	0	Amensals	1	5
Pantoea agglomerans	Pantoea ananatis PA13	2.777	5.53438	0.298849	6.56847	0.0435175	0.956482	-0.892	0.187	-0.892	0.187	Parasites	1	5
Pantoea agglomerans	Pantoea dispersa 625	2.777	1.8688	0.0287237	2.79218	0.0101824	0.989808	-0.99	0.494	-0.99	0.494	Parasites	1	5
Pantoea agglomerans	Pantoea rwandensis	2.777	1.80875	0.156408	2.62203	0.0562933	0.943698	-0.944	0.45	-0.944	0.45	Parasites	1	5
Pantoea agglomerans	Pantoea sp At 9b	2.777	2.17292	0.156426	2.62199	0.0562998	0.943692	-0.944	0.207	-0.944	0.207	Parasites	1	5
Pantoea agglomerans	Pantoea sp CCBC3 3 1	2.777	2.74333	0.00607819	2.7763	0.00218453	0.997815	-0.998	0.012	-0.998	0	Amensals	1	5
Pantoea agglomerans	Pantoea sp PSNIH1	2.777	2.1282	0.029957	2.74749	0.0107858	0.989214	-0.989	0.291	-0.989	0.291	Parasites	1	5
Pantoea agglomerans	Pantoea sp SO10	2.777	2.1719	0.156413	2.62078	0.0563203	0.943676	-0.944	0.207	-0.944	0.207	Parasites	1	5
Pantoea agglomerans	Pantoea stewartii	2.777	2.12904	0.0277851	2.75071	0.01	0.989995	-0.99	0.292	-0.99	0.292	Parasites	1	5
Pantoea agglomerans	Pantoea vagans	2.777	2.77849	-6.18772e-28	2.77849	0	1	-1	0	-1	0	Amensals	1	5
Pantoea ananatis PA13	Pantoea dispersa 625	5.53438	1.8688	5.40611	0.297988	0.947759	0.0522411	-0.023	-0.841	0	-0.841	Amensals	1	5
Pantoea ananatis PA13	Pantoea rwandensis	5.53438	1.80875	6.73958	0.00187479	35.9485	0.01	0.218	-0.999	0.218	-0.999	Parasites	1	5
Pantoea ananatis PA13	Pantoea sp At 9b	5.53438	2.17292	5.53438	5.94483e-29	1	0	0	-1	0	-1	Amensals	1	5
Pantoea ananatis PA13	Pantoea sp CCBC3 3 1	5.53438	2.74333	6.58057	0.299331	0.956492	0.043508	0.189	-0.891	0.189	-0.891	Parasites	1	5
Pantoea ananatis PA13	Pantoea sp PSNIH1	5.53438	2.1282	5.39591	0.297514	0.947744	0.0522556	-0.025	-0.86	0	-0.86	Amensals	1	5
Pantoea ananatis PA13	Pantoea sp SO10	5.53438	2.1719	5.53438	-3.84458e-28	1	0	0	-1	0	-1	Amensals	1	5
Pantoea ananatis PA13	Pantoea stewartii	5.53438	2.12904	5.39545	0.297397	0.94776	0.0522405	-0.025	-0.86	0	-0.86	Amensals	1	5
Pantoea ananatis PA13	Pantoea vagans	5.53438	2.77849	6.5686	0.298854	0.956483	0.0435174	0.187	-0.892	0.187	-0.892	Parasites	1	5
Pantoea dispersa 625	Pantoea rwandensis	1.8688	1.80875	0.170605	2.46521	0.0647255	0.935272	-0.909	0.363	-0.909	0.363	Parasites	1	5
Pantoea dispersa 625	Pantoea sp At 9b	1.8688	2.17292	2.16508	0.041003	0.981405	0.0185862	0.159	-0.981	0.159	-0.981	Parasites	1	5
Pantoea dispersa 625	Pantoea sp CCBC3 3 1	1.8688	2.74333	2.79269	0.0282093	0.989991	0.01	0.494	-0.99	0.494	-0.99	Parasites	1	5
Pantoea dispersa 625	Pantoea sp PSNIH1	1.8688	2.1282	2.16506	0.041002	0.981416	0.0185861	0.159	-0.981	0.159	-0.981	Parasites	1	5
Pantoea dispersa 625	Pantoea sp SO10	1.8688	2.1719	2.16506	0.0410019	0.981416	0.018586	0.159	-0.981	0.159	-0.981	Parasites	1	5
Pantoea dispersa 625	Pantoea stewartii	1.8688	2.12904	2.16508	0.041003	0.981405	0.0185862	0.159	-0.981	0.159	-0.981	Parasites	1	5
Pantoea dispersa 625	Pantoea vagans	1.8688	2.77849	2.79219	0.0287237	0.989813	0.0101824	0.494	-0.99	0.494	-0.99	Parasites	1	5
Pantoea rwandensis	Pantoea sp At 9b	1.80875	2.17292	2.61828	0.0504297	0.981103	0.0188967	0.448	-0.977	0.448	-0.977	Parasites	1	5
Pantoea rwandensis	Pantoea sp CCBC3 3 1	1.80875	2.74333	2.62713	0.156477	0.943782	0.0562138	0.452	-0.943	0.452	-0.943	Parasites	1	5
Pantoea rwandensis	Pantoea sp PSNIH1	1.80875	2.1282	2.62227	0.15643	0.943699	0.0562959	0.45	-0.926	0.45	-0.926	Parasites	1	5
Pantoea rwandensis	Pantoea sp SO10	1.80875	2.1719	2.61825	0.0504295	0.981095	0.0188966	0.448	-0.977	0.448	-0.977	Parasites	1	5
Pantoea rwandensis	Pantoea stewartii	1.80875	2.12904	2.62212	0.156404	0.94371	0.0562902	0.45	-0.927	0.45	-0.927	Parasites	1	5
Pantoea rwandensis	Pantoea vagans	1.80875	2.77849	2.61685	0.16167	0.941814	0.0581858	0.447	-0.942	0.447	-0.942	Parasites	1	5
Pantoea sp At 9b	Pantoea sp CCBC3 3 1	2.17292	2.74333	2.62709	0.156495	0.943776	0.0562203	0.209	-0.943	0.209	-0.943	Parasites	1	5
Pantoea sp At 9b	Pantoea sp PSNIH1	2.17292	2.1282	2.17763	0.0194913	0.991124	0.00887128	0.002	-0.991	0	-0.991	Amensals	1	5
Pantoea sp At 9b	Pantoea sp SO10	2.17292	2.1719	2.17292	-5.46182e-28	1	0	0	-1	0	-1	Amensals	1	5
Pantoea sp At 9b	Pantoea stewartii	2.17292	2.12904	0.0956566	2.1013	0.0435405	0.956459	-0.956	-0.013	-0.956	0	Amensals	1	5
Pantoea sp At 9b	Pantoea vagans	2.17292	2.77849	2.62208	0.156422	0.943703	0.0562972	0.207	-0.944	0.207	-0.944	Parasites	1	5
Pantoea sp CCBC3 3 1	Pantoea sp PSNIH1	2.74333	2.1282	2.75431	0.028327	0.98982	0.0101799	0.004	-0.987	0	-0.987	Amensals	1	5
Pantoea sp CCBC3 3 1	Pantoea sp SO10	2.74333	2.1719	2.75921	0.0231671	0.991674	0.00832635	0.006	-0.989	0	-0.989	Amensals	1	5
Pantoea sp CCBC3 3 1	Pantoea stewartii	2.74333	2.12904	0.0278366	2.75582	0.01	0.989996	-0.99	0.294	-0.99	0.294	Parasites	1	5
Pantoea sp CCBC3 3 1	Pantoea vagans	2.74333	2.77849	2.78554e-05	2.78362	0.000556963	55.6579	-1	0.002	-1	0	Amensals	1	5
Pantoea sp PSNIH1	Pantoea sp SO10	2.1282	2.1719	0.0955496	2.10044	0.0435109	0.956488	-0.955	-0.033	-0.955	0	Amensals	1	5
Pantoea sp PSNIH1	Pantoea stewartii	2.1282	2.12904	6.54249e-06	2.12928	5.97509e-06	1.94461	-1	0	-1	0	Amensals	1	5
Pantoea sp PSNIH1	Pantoea vagans	2.1282	2.77849	1.27312e-05	2.77874	7.79757e-06	1.70192	-1	0	-1	0	Amensals	1	5
Pantoea sp SO10	Pantoea stewartii	2.1719	2.12904	0.0374695	2.15947	0.0170552	0.982937	-0.983	0.014	-0.983	0	Amensals	1	5
Pantoea sp SO10	Pantoea vagans	2.1719	2.77849	5.52655e-31	2.77849	0	1	-1	0	-1	0	Amensals	1	5
Pantoea stewartii	Pantoea vagans	2.12904	2.77849	2.60766	0.17085	0.93851	0.0614899	0.225	-0.939	0.225	-0.939	Parasites	1	5
Corynebacterium sp sy039	Cutibacterium acnes HL096PA1	0.893486	1.15563	1.59712	0.0341693	0.979049	0.020946	0.788	-0.97	0.788	-0.97	Parasites	2	3
Corynebacterium sp sy039	Enterobacter bugandensis	0.893486	8.10182	2.78629	7.52875	0.270119	0.729881	2.118	-0.071	2.118	0	Commensals	2	3
Corynebacterium sp sy039	Paenibacillus polymyxa	0.893486	1.21608	0.172234	1.66668	0.0936607	0.90634	-0.807	0.371	-0.807	0.371	Parasites	2	3
Corynebacterium sp sy039	Staphylococcus epidermidis	0.893486	1.66603	0.730057	2.84424	0.204252	0.795749	-0.183	0.707	-0.183	0.707	Parasites	2	3
Corynebacterium sp sy039	Streptococcus sp oral taxon 431	0.893486	0.37452	0.0385319	0.933192	0.0396532	0.960347	-0.957	1.492	-0.957	1.492	Parasites	2	3
Cutibacterium acnes HL096PA1	Enterobacter bugandensis	1.15563	8.10182	2.73355	7.35561	0.27094	0.72906	1.365	-0.092	1.365	0	Commensals	2	3
Cutibacterium acnes HL096PA1	Paenibacillus polymyxa	1.15563	1.21608	0.0654169	1.53951	0.0407602	0.95924	-0.943	0.266	-0.943	0.266	Parasites	2	3
Cutibacterium acnes HL096PA1	Staphylococcus epidermidis	1.15563	1.66603	0.134679	2.08355	0.0607147	0.939285	-0.883	0.251	-0.883	0.251	Parasites	2	3
Cutibacterium acnes HL096PA1	Streptococcus sp oral taxon 431	1.15563	0.37452	0.0317692	1.19325	0.0259337	0.974067	-0.973	2.186	-0.973	2.186	Parasites	2	3
Enterobacter bugandensis	Klebsiella pneumoniae subsp pneumoniae HS11286	6.10631	6.62292	6.51715	0.136122	0.979532	0.0204592	0.067	-0.979	0	-0.979	Amensals	3	3
Enterobacter bugandensis	Staphylococcus epidermidis	8.10182	1.66603	10.2847	3.33248	0.755272	0.244725	0.269	1	0.269	1	Mutualism	2	3
Enterobacter bugandensis	Klebsiella quasipneumoniae	6.10631	6.62292	6.51715	0.136122	0.979532	0.0204592	0.067	-0.979	0	-0.979	Amensals	3	3
Paenibacillus polymyxa	Staphylococcus epidermidis	1.21608	1.66603	0.094729	2.28937	0.0397336	0.960266	-0.922	0.374	-0.922	0.374	Parasites	2	3
Paenibacillus polymyxa	Streptococcus sp oral taxon 431	1.21608	0.37452	0.0457364	1.22251	0.0360627	0.963938	-0.962	2.264	-0.962	2.264	Parasites	2	3
Staphylococcus epidermidis	Streptococcus sp oral taxon 431	1.66603	0.37452	0.111997	1.61824	0.0647295	0.935271	-0.933	3.321	-0.933	3.321	Parasites	2	3
Enterobacter bugandensis	Klebsiella sp LY	6.10631	6.62292	6.51715	0.136122	0.979532	0.0204592	0.067	-0.979	0	-0.979	Amensals	3	3
Enterobacter bugandensis	Klebsiella variicola	6.10631	6.62292	6.51715	0.136122	0.979532	0.0204592	0.067	-0.979	0	-0.979	Amensals	3	3
Enterobacter bugandensis	Klebsiella pneumoniae subsp pneumoniae HS11286	6.10631	6.62292	6.51715	0.136122	0.979532	0.0204592	0.067	-0.979	0	-0.979	Amensals	3	8
Enterobacter bugandensis	Pantoea ananatis PA13	6.70998	6.12898	7.38349	8.29254	0.471001	0.52899	0.1	0.353	0.1	0.353	Mutualism	2	5
Enterobacter bugandensis	Klebsiella pneumoniae subsp pneumoniae HS11286	6.67883	7.26646	7.12756	0.172773	0.976324	0.0236662	0.067	-0.976	0	-0.976	Amensals	1	1
Enterobacter bugandensis	Klebsiella quasipneumoniae	6.67883	7.26647	7.12756	0.172773	0.976324	0.0236662	0.067	-0.976	0	-0.976	Amensals	1	1
Enterobacter bugandensis	Klebsiella sp LY	6.67883	7.26646	7.12756	0.172773	0.976324	0.0236662	0.067	-0.976	0	-0.976	Amensals	1	1
Enterobacter bugandensis	Klebsiella variicola	6.67883	7.26647	7.12756	0.172773	0.976324	0.0236662	0.067	-0.976	0	-0.976	Amensals	1	1
Enterobacter bugandensis	Pantoea sp SO10	6.70998	2.76509	7.31893	0.277285	0.963497	0.0365031	0.091	-0.9	0	-0.9	Amensals	2	5
Enterobacter bugandensis	Pantoea sp At 9b	6.70998	2.6302	7.31905	0.277288	0.963497	0.0365028	0.091	-0.895	0	-0.895	Amensals	2	5
Enterobacter bugandensis	Pantoea agglomerans	6.70998	3.50298	7.3466	0.402318	0.948081	0.0519192	0.095	-0.885	0	-0.885	Amensals	2	5
Enterobacter bugandensis	Pantoea vagans	6.70998	3.50475	7.34678	0.402322	0.948082	0.0519186	0.095	-0.885	0	-0.885	Amensals	2	5
Erwinia gerundensis	Paenibacillus polymyxa	3.46228	0.742132	3.49935	0.492392	0.876647	0.123353	0.011	-0.337	0	-0.337	Amensals	2	5
Erwinia gerundensis	Pantoea agglomerans	3.46228	3.50298	3.43933	0.0701905	0.979999	0.02	-0.007	-0.98	0	-0.98	Amensals	2	5
Erwinia gerundensis	Pantoea ananatis PA13	3.46228	6.12898	0.313121	7.15637	0.04192	0.95808	-0.91	0.168	-0.91	0.168	Parasites	2	5
Erwinia gerundensis	Pantoea dispersa 625	3.46228	2.46134	0.0398066	3.478	0.0113156	0.988674	-0.989	0.413	-0.989	0.413	Parasites	2	5
Erwinia gerundensis	Pantoea rwandensis	3.46228	2.45471	0.240167	3.27093	0.068403	0.931606	-0.931	0.333	-0.931	0.333	Parasites	2	5
Erwinia gerundensis	Pantoea sp At 9b	3.46228	2.6302	0.240169	3.27087	0.0684033	0.931587	-0.931	0.244	-0.931	0.244	Parasites	2	5
Erwinia gerundensis	Pantoea sp CCBC3 3 1	3.46228	3.4624	0.0692479	3.39315	0.02	0.979999	-0.98	-0.02	-0.98	0	Amensals	2	5
Erwinia gerundensis	Pantoea sp PSNIH1	3.46228	2.692	3.34878	0.161085	0.954105	0.0458948	-0.033	-0.94	0	-0.94	Amensals	2	5
Erwinia gerundensis	Pantoea sp SO10	3.46228	2.76509	0.311269	3.19827	0.0886924	0.911307	-0.91	0.157	-0.91	0.157	Parasites	2	5
Erwinia gerundensis	Pantoea stewartii	3.46228	2.69306	0.0351118	3.47605	0.01	0.989996	-0.99	0.291	-0.99	0.291	Parasites	2	5
Erwinia gerundensis	Pantoea vagans	3.46228	3.50475	0.00012496	3.511	0.02	561.939	-1	0.002	-1	0	Amensals	2	5
Paenibacillus polymyxa	Pantoea agglomerans	0.742132	3.50298	0.49226	3.49939	0.123322	0.876678	-0.337	-0.001	-0.337	0	Amensals	2	5
Paenibacillus polymyxa	Pantoea ananatis PA13	0.742132	6.12898	1.42704	6.74669	0.174589	0.825411	0.923	0.101	0.923	0.101	Mutualism	2	5
Paenibacillus polymyxa	Pantoea dispersa 625	0.742132	2.46134	0.551958	3.16143	0.14864	0.85136	-0.256	0.284	-0.256	0.284	Parasites	2	5
Paenibacillus polymyxa	Pantoea rwandensis	0.742132	2.45471	0.35634	2.96391	0.107323	0.892677	-0.52	0.207	-0.52	0.207	Parasites	2	5
Paenibacillus polymyxa	Pantoea sp At 9b	0.742132	2.6302	0.353816	3.28464	0.0972435	0.902756	-0.523	0.249	-0.523	0.249	Parasites	2	5
Paenibacillus polymyxa	Pantoea sp CCBC3 3 1	0.742132	3.4624	0.492372	3.49948	0.123344	0.876656	-0.337	0.011	-0.337	0	Amensals	2	5
Paenibacillus polymyxa	Pantoea sp PSNIH1	0.742132	2.692	0.521263	3.33601	0.135138	0.864862	-0.298	0.239	-0.298	0.239	Parasites	2	5
Paenibacillus polymyxa	Pantoea sp SO10	0.742132	2.76509	0.304628	3.43599	0.081438	0.918562	-0.59	0.243	-0.59	0.243	Parasites	2	5
Paenibacillus polymyxa	Pantoea stewartii	0.742132	2.69306	0.520907	3.33721	0.135016	0.864984	-0.298	0.239	-0.298	0.239	Parasites	2	5
Paenibacillus polymyxa	Pantoea vagans	0.742132	3.50475	0.492104	3.50099	0.123239	0.876761	-0.337	-0.001	-0.337	0	Amensals	2	5
Pantoea agglomerans	Pantoea ananatis PA13	3.50298	6.12898	0.312895	7.1431	0.0419656	0.958034	-0.911	0.165	-0.911	0.165	Parasites	2	5
Pantoea agglomerans	Pantoea dispersa 625	3.50298	2.46134	0.0398054	3.478	0.0113155	0.988694	-0.989	0.413	-0.989	0.413	Parasites	2	5
Pantoea agglomerans	Pantoea rwandensis	3.50298	2.45471	0.240177	3.26453	0.0685303	0.931476	-0.931	0.33	-0.931	0.33	Parasites	2	5
Pantoea agglomerans	Pantoea sp At 9b	3.50298	2.6302	0.240175	3.26448	0.0685307	0.931476	-0.931	0.241	-0.931	0.241	Parasites	2	5
Pantoea agglomerans	Pantoea sp CCBC3 3 1	3.50298	3.4624	0.00388182	3.50572	0.0200353	18.0942	-0.999	0.013	-0.999	0	Amensals	2	5
Pantoea agglomerans	Pantoea sp PSNIH1	3.50298	2.692	0.0700692	3.43339	0.02	0.979999	-0.98	0.275	-0.98	0.275	Parasites	2	5
Pantoea agglomerans	Pantoea sp SO10	3.50298	2.76509	0.240176	3.26298	0.0685598	0.931437	-0.931	0.18	-0.931	0.18	Parasites	2	5
Pantoea agglomerans	Pantoea stewartii	3.50298	2.69306	0.035048	3.46974	0.01	0.989995	-0.99	0.288	-0.99	0.288	Parasites	2	5
Pantoea agglomerans	Pantoea vagans	3.50298	3.50475	-3.81356e-31	3.50475	0	1	-1	0	-1	0	Amensals	2	5
Pantoea ananatis PA13	Pantoea dispersa 625	6.12898	2.46134	5.97344	0.323898	0.948566	0.0514342	-0.025	-0.868	0	-0.868	Amensals	2	5
Pantoea ananatis PA13	Pantoea rwandensis	6.12898	2.45471	7.26097	0.0733436	0.989993	0.01	0.185	-0.97	0.185	-0.97	Parasites	2	5
Pantoea ananatis PA13	Pantoea sp At 9b	6.12898	2.6302	6.12898	-1.48635e-30	1	0	0	-1	0	-1	Amensals	2	5
Pantoea ananatis PA13	Pantoea sp CCBC3 3 1	6.12898	3.4624	7.15638	0.31312	0.95808	0.0419198	0.168	-0.91	0.168	-0.91	Parasites	2	5
Pantoea ananatis PA13	Pantoea sp PSNIH1	6.12898	2.692	5.96216	0.323393	0.94855	0.0514502	-0.027	-0.88	0	-0.88	Amensals	2	5
Pantoea ananatis PA13	Pantoea sp SO10	6.12898	2.76509	6.12898	4.45359e-27	1	0	0	-1	0	-1	Amensals	2	5
Pantoea ananatis PA13	Pantoea stewartii	6.12898	2.69306	5.96166	0.323255	0.948567	0.0514334	-0.027	-0.88	0	-0.88	Amensals	2	5
Pantoea ananatis PA13	Pantoea vagans	6.12898	3.50475	7.14324	0.312898	0.958035	0.0419651	0.165	-0.911	0.165	-0.911	Parasites	2	5
Pantoea dispersa 625	Pantoea rwandensis	2.46134	2.45471	0.239602	3.09141	0.0719304	0.928067	-0.903	0.259	-0.903	0.259	Parasites	2	5
Pantoea dispersa 625	Pantoea sp At 9b	2.46134	2.6302	2.76833	0.0570431	0.979802	0.0201894	0.125	-0.978	0.125	-0.978	Parasites	2	5
Pantoea dispersa 625	Pantoea sp CCBC3 3 1	2.46134	3.4624	3.48263	0.0351784	0.989991	0.01	0.415	-0.99	0.415	-0.99	Parasites	2	5
Pantoea dispersa 625	Pantoea sp PSNIH1	2.46134	2.692	2.76831	0.0570422	0.979813	0.0201895	0.125	-0.979	0.125	-0.979	Parasites	2	5
Pantoea dispersa 625	Pantoea sp SO10	2.46134	2.76509	2.76831	0.0570421	0.979814	0.0201895	0.125	-0.979	0.125	-0.979	Parasites	2	5
Pantoea dispersa 625	Pantoea stewartii	2.46134	2.69306	2.76833	0.0570431	0.979803	0.0201894	0.125	-0.979	0.125	-0.979	Parasites	2	5
Pantoea dispersa 625	Pantoea vagans	2.46134	3.50475	3.47802	0.0398069	0.988679	0.0113157	0.413	-0.989	0.413	-0.989	Parasites	2	5
Pantoea rwandensis	Pantoea sp At 9b	2.45471	2.6302	3.34123	0.0606442	0.982173	0.0178267	0.361	-0.977	0.361	-0.977	Parasites	2	5
Pantoea rwandensis	Pantoea sp CCBC3 3 1	2.45471	3.4624	3.27093	0.240172	0.931588	0.0684029	0.333	-0.931	0.333	-0.931	Parasites	2	5
Pantoea rwandensis	Pantoea sp PSNIH1	2.45471	2.692	3.26484	0.240216	0.931474	0.0685346	0.33	-0.911	0.33	-0.911	Parasites	2	5
Pantoea rwandensis	Pantoea sp SO10	2.45471	2.76509	3.3412	0.0606437	0.982165	0.0178266	0.361	-0.978	0.361	-0.978	Parasites	2	5
Pantoea rwandensis	Pantoea stewartii	2.45471	2.69306	3.26466	0.240169	0.931474	0.0685252	0.33	-0.911	0.33	-0.911	Parasites	2	5
Pantoea rwandensis	Pantoea vagans	2.45471	3.50475	3.26466	0.240169	0.931473	0.0685252	0.33	-0.931	0.33	-0.931	Parasites	2	5
Pantoea sp At 9b	Pantoea sp CCBC3 3 1	2.6302	3.4624	3.27088	0.240169	0.931588	0.0684033	0.244	-0.931	0.244	-0.931	Parasites	2	5
Pantoea sp At 9b	Pantoea sp PSNIH1	2.6302	2.692	2.76823	0.0471121	0.983258	0.016734	0.052	-0.982	0	-0.982	Amensals	2	5
Pantoea sp At 9b	Pantoea sp SO10	2.6302	2.76509	2.7387	0.0276638	0.989996	0.01	0.041	-0.99	0	-0.99	Amensals	2	5
Pantoea sp At 9b	Pantoea stewartii	2.6302	2.69306	0.146094	2.66895	0.0518975	0.948102	-0.944	-0.009	-0.944	0	Amensals	2	5
Pantoea sp At 9b	Pantoea vagans	2.6302	3.50475	3.23629	0.268486	0.923394	0.0766055	0.23	-0.923	0.23	-0.923	Parasites	2	5
Pantoea sp CCBC3 3 1	Pantoea sp PSNIH1	3.4624	2.692	3.49938	0.0105731	0.996988	0.00301232	0.011	-0.996	0	-0.996	Amensals	2	5
Pantoea sp CCBC3 3 1	Pantoea sp SO10	3.4624	2.76509	3.47478	0.0348219	0.990078	0.0099219	0.004	-0.987	0	-0.987	Amensals	2	5
Pantoea sp CCBC3 3 1	Pantoea stewartii	3.4624	2.69306	0.0351118	3.47605	0.01	0.989996	-0.99	0.291	-0.99	0.291	Parasites	2	5
Pantoea sp CCBC3 3 1	Pantoea vagans	3.4624	3.50475	0.00246599	3.50865	0.000702336	0.999297	-0.999	0.001	-0.999	0	Amensals	2	5
Pantoea sp PSNIH1	Pantoea sp SO10	2.692	2.76509	0.047103	2.76696	0.0167384	0.983261	-0.983	0.001	-0.983	0	Amensals	2	5
Pantoea sp PSNIH1	Pantoea stewartii	2.692	2.69306	5.55297e-06	2.69336	7.55799e-06	3.66586	-1	0	-1	0	Amensals	2	5
Pantoea sp PSNIH1	Pantoea vagans	2.692	3.50475	1.93642e-06	3.50509	9.83584e-06	17.8037	-1	0	-1	0	Amensals	2	5
Pantoea sp SO10	Pantoea stewartii	2.76509	2.69306	0.0929242	2.72208	0.0330105	0.966995	-0.966	0.011	-0.966	0	Amensals	2	5
Pantoea sp SO10	Pantoea vagans	2.76509	3.50475	9.40059e-30	3.50475	0	1	-1	0	-1	0	Amensals	2	5
Pantoea stewartii	Pantoea vagans	2.69306	3.50475	3.26463	0.240168	0.931473	0.0685254	0.212	-0.931	0.212	-0.931	Parasites	2	5
Enterobacter bugandensis	Erwinia gerundensis	6.10631	2.74332	6.77148	0.36739	0.948537	0.0514633	0.109	-0.866	0.109	-0.866	Parasites	3	1
Enterobacter bugandensis	Erwinia gerundensis	6.70998	3.46228	7.3466	0.402318	0.948081	0.0519192	0.095	-0.884	0	-0.884	Amensals	2	5
Enterobacter bugandensis	Mixta calida	6.10631	2.74456	6.77163	0.367399	0.948537	0.0514634	0.109	-0.866	0.109	-0.866	Parasites	3	1
Enterobacter bugandensis	Mixta gaviniae	6.10631	2.73898	6.76017	0.368206	0.948347	0.0516536	0.107	-0.866	0.107	-0.866	Parasites	3	1
Enterobacter bugandensis	Pantoea sp CCBC3 3 1	6.70998	3.4624	7.34661	0.402317	0.948081	0.0519191	0.095	-0.884	0	-0.884	Amensals	2	5
Enterobacter bugandensis	Pantoea agglomerans	6.10631	2.777	6.77148	0.36739	0.948537	0.0514633	0.109	-0.868	0.109	-0.868	Parasites	3	1
Enterobacter bugandensis	Pantoea alhagi	6.10631	2.74458	6.77165	0.367396	0.948537	0.0514629	0.109	-0.866	0.109	-0.866	Parasites	3	1
Enterobacter bugandensis	Pantoea ananatis PA13	6.10631	5.53438	6.94627	7.80334	0.470947	0.529056	0.138	0.41	0.138	0.41	Mutualism	3	1
Enterobacter bugandensis	Salmonella enterica subsp enterica serovar Typhimurium str LT2	6.10631	5.39953	6.03195	0.650151	0.902702	0.0972973	-0.012	-0.88	0	-0.88	Amensals	3	1
Enterobacter bugandensis	Salmonella enterica subsp enterica serovar Typhimurium str LT2	6.10631	5.39953	6.03195	0.650151	0.902702	0.0972973	-0.012	-0.88	0	-0.88	Amensals	3	5
Enterobacter bugandensis	Pantoea sp At 9b	6.10631	2.17292	6.73626	0.25268	0.963846	0.0361543	0.103	-0.884	0.103	-0.884	Parasites	3	1
Enterobacter bugandensis	Pantoea sp CCBC3 3 1	6.10631	2.74333	6.77149	0.367388	0.948537	0.051463	0.109	-0.866	0.109	-0.866	Parasites	3	1
Enterobacter bugandensis	Pantoea sp PSNIH1	6.10631	2.1282	6.77223	0.367534	0.948523	0.051477	0.109	-0.827	0.109	-0.827	Parasites	3	1
Enterobacter bugandensis	Pantoea sp SO10	6.10631	2.1719	6.73615	0.252676	0.963846	0.0361542	0.103	-0.884	0.103	-0.884	Parasites	3	1
Enterobacter bugandensis	Pantoea stewartii	6.10631	2.12904	6.77165	0.367396	0.948537	0.0514629	0.109	-0.827	0.109	-0.827	Parasites	3	1
Enterobacter bugandensis	Pantoea vagans	6.10631	2.77849	6.77164	0.367397	0.948537	0.0514632	0.109	-0.868	0.109	-0.868	Parasites	3	1
Enterobacter bugandensis	Salmonella enterica subsp enterica serovar Typhimurium str LT2	6.10631	5.39953	6.03195	0.650151	0.902702	0.0972973	-0.012	-0.88	0	-0.88	Amensals	3	8
Erwinia gerundensis	Klebsiella pneumoniae subsp pneumoniae HS11286	2.74332	6.62292	1.10932	6.33293	0.149057	0.850944	-0.596	-0.044	-0.596	0	Amensals	3	1
Erwinia gerundensis	Mixta calida	2.74332	2.74456	-1.90417e-30	2.74456	0	1	-1	0	-1	0	Amensals	3	1
Erwinia gerundensis	Mixta gaviniae	2.74332	2.73898	1.27454	1.46911	0.464542	0.535458	-0.535	-0.464	-0.535	-0.464	Competition	3	1
Erwinia gerundensis	Mixta theicola	2.74332	2.0923	2.77001	0.0211407	0.992416	0.0075741	0.01	-0.99	0	-0.99	Amensals	3	1
Erwinia gerundensis	Pantoea agglomerans	2.74332	2.777	2.77628	0.00607188	0.997818	0.00218228	0.012	-0.998	0	-0.998	Amensals	3	1
Erwinia gerundensis	Pantoea alhagi	2.74332	2.74458	-2.94371e-26	2.74458	0	1	-1	0	-1	0	Amensals	3	1
Erwinia gerundensis	Pantoea ananatis PA13	2.74332	5.53438	0.299332	6.58056	0.0435083	0.956492	-0.891	0.189	-0.891	0.189	Parasites	3	1
Erwinia gerundensis	Pantoea dispersa 625	2.74332	1.8688	0.0287237	2.79218	0.0101824	0.989809	-0.99	0.494	-0.99	0.494	Parasites	3	1
Erwinia gerundensis	Pantoea rwandensis	2.74332	1.80875	0.156479	2.62712	0.0562143	0.943781	-0.943	0.452	-0.943	0.452	Parasites	3	1
Erwinia gerundensis	Pantoea sp At 9b	2.74332	2.17292	0.156496	2.62709	0.0562209	0.943775	-0.943	0.209	-0.943	0.209	Parasites	3	1
Erwinia gerundensis	Pantoea sp CCBC3 3 1	2.74332	2.74333	0.146505	2.59683	0.053404	0.946596	-0.947	-0.053	-0.947	0	Amensals	3	1
Erwinia gerundensis	Pantoea sp PSNIH1	2.74332	2.1282	2.56978	0.212838	0.923511	0.0764884	-0.063	-0.9	0	-0.9	Amensals	3	1
Erwinia gerundensis	Pantoea sp SO10	2.74332	2.1719	0.172929	2.60943	0.0621519	0.937848	-0.937	0.201	-0.937	0.201	Parasites	3	1
Erwinia gerundensis	Pantoea stewartii	2.74332	2.12904	0.0278366	2.75582	0.01	0.989996	-0.99	0.294	-0.99	0.294	Parasites	3	1
Erwinia gerundensis	Pantoea vagans	2.74332	2.77849	1.73996e-06	2.78364	0.000556965	891.051	-1	0.002	-1	0	Amensals	3	1
Erwinia gerundensis	Salmonella enterica subsp enterica serovar Typhimurium str LT2	2.74332	5.39953	0.9643	5.62306	0.146387	0.853615	-0.648	0.041	-0.648	0	Amensals	3	1
Klebsiella pneumoniae subsp pneumoniae HS11286	Mixta calida	6.62292	2.74456	6.33334	1.10936	0.850947	0.149054	-0.044	-0.596	0	-0.596	Amensals	3	1
Klebsiella pneumoniae subsp pneumoniae HS11286	Mixta gaviniae	6.62292	2.73898	6.32208	1.10814	0.850861	0.14914	-0.045	-0.595	0	-0.595	Amensals	3	1
Klebsiella pneumoniae subsp pneumoniae HS11286	Mixta theicola	6.62292	2.0923	5.83401	1.05337	0.847059	0.152943	-0.119	-0.497	-0.119	-0.497	Competition	3	1
Klebsiella pneumoniae subsp pneumoniae HS11286	Pantoea agglomerans	6.62292	2.777	6.33277	1.10947	0.850924	0.149077	-0.044	-0.6	0	-0.6	Amensals	3	1
Klebsiella pneumoniae subsp pneumoniae HS11286	Pantoea alhagi	6.62292	2.74458	6.33336	1.10937	0.850947	0.149054	-0.044	-0.596	0	-0.596	Amensals	3	1
Klebsiella pneumoniae subsp pneumoniae HS11286	Pantoea ananatis PA13	6.62292	5.53438	6.93321	7.79021	0.470898	0.529105	0.047	0.408	0	0.408	Commensals	3	1
Klebsiella pneumoniae subsp pneumoniae HS11286	Pantoea dispersa 625	6.62292	1.8688	5.88713	1.05955	0.847474	0.152527	-0.111	-0.433	-0.111	-0.433	Competition	3	1
Klebsiella pneumoniae subsp pneumoniae HS11286	Pantoea rwandensis	6.62292	1.80875	6.63125	0.0325602	0.995114	0.00488613	0.001	-0.982	0	-0.982	Amensals	3	1
Klebsiella pneumoniae subsp pneumoniae HS11286	Pantoea sp At 9b	6.62292	2.17292	7.128	0.172394	0.976386	0.0236143	0.076	-0.921	0	-0.921	Amensals	3	1
Klebsiella pneumoniae subsp pneumoniae HS11286	Pantoea sp CCBC3 3 1	6.62292	2.74333	6.33295	1.10933	0.850943	0.149057	-0.044	-0.596	0	-0.596	Amensals	3	1
Klebsiella pneumoniae subsp pneumoniae HS11286	Pantoea sp PSNIH1	6.62292	2.1282	6.3334	1.10952	0.85093	0.149071	-0.044	-0.479	0	-0.479	Amensals	3	1
Klebsiella pneumoniae subsp pneumoniae HS11286	Pantoea sp SO10	6.62292	2.1719	7.12792	0.172391	0.976386	0.0236142	0.076	-0.921	0	-0.921	Amensals	3	1
Klebsiella pneumoniae subsp pneumoniae HS11286	Pantoea stewartii	6.62292	2.12904	6.33336	1.10937	0.850947	0.149054	-0.044	-0.479	0	-0.479	Amensals	3	1
Klebsiella pneumoniae subsp pneumoniae HS11286	Pantoea vagans	6.62292	2.77849	6.33335	1.10936	0.850947	0.149054	-0.044	-0.601	0	-0.601	Amensals	3	1
Klebsiella pneumoniae subsp pneumoniae HS11286	Salmonella enterica subsp enterica serovar Typhimurium str LT2	6.62292	5.39953	0.537023	6.14478	0.0803715	0.919636	-0.919	0.138	-0.919	0.138	Parasites	3	1
Mixta calida	Mixta gaviniae	2.74456	2.73898	2.74456	3.18147e-32	1	0	0	-1	0	-1	Amensals	3	1
Mixta calida	Mixta theicola	2.74456	2.0923	2.7712	0.0211422	0.992436	0.00757155	0.01	-0.99	0	-0.99	Amensals	3	1
Mixta calida	Pantoea agglomerans	2.74456	2.777	2.78357	6.0484e-05	896.768	0.0194858	0.014	-1	0	-1	Amensals	3	1
Mixta calida	Pantoea alhagi	2.74456	2.74458	0.172211	2.57237	0.0627458	0.937254	-0.937	-0.063	-0.937	0	Amensals	3	1
Mixta calida	Pantoea ananatis PA13	2.74456	5.53438	0.299338	6.58068	0.0435083	0.956492	-0.891	0.189	-0.891	0.189	Parasites	3	1
Mixta calida	Pantoea dispersa 625	2.74456	1.8688	0.0287237	2.79219	0.0101824	0.989813	-0.99	0.494	-0.99	0.494	Parasites	3	1
Mixta calida	Pantoea rwandensis	2.74456	1.80875	0.15648	2.62719	0.0562136	0.943786	-0.943	0.452	-0.943	0.452	Parasites	3	1
Mixta calida	Pantoea sp At 9b	2.74456	2.17292	0.156498	2.62716	0.0562202	0.943779	-0.943	0.209	-0.943	0.209	Parasites	3	1
Mixta calida	Pantoea sp CCBC3 3 1	2.74456	2.74333	2.74456	2.32522e-31	1	0	0	-1	0	-1	Amensals	3	1
Mixta calida	Pantoea sp PSNIH1	2.74456	2.1282	2.77781	0.00607509	0.997817	0.00218223	0.012	-0.997	0	-0.997	Amensals	3	1
Mixta calida	Pantoea sp SO10	2.74456	2.1719	2.78359	3.40923e-05	178.16	0.00218203	0.014	-1	0	-1	Amensals	3	1
Mixta calida	Pantoea stewartii	2.74456	2.12904	0.0328189	2.75085	0.0117898	0.98821	-0.988	0.292	-0.988	0.292	Parasites	3	1
Mixta calida	Pantoea vagans	2.74456	2.77849	0.0157223	2.76792	0.0786119	13.8397	-0.994	-0.004	-0.994	0	Amensals	3	1
Mixta calida	Salmonella enterica subsp enterica serovar Typhimurium str LT2	2.74456	5.39953	0.964347	5.6234	0.146385	0.853616	-0.649	0.041	-0.649	0	Amensals	3	1
Mixta gaviniae	Mixta theicola	2.73898	2.0923	0.0551099	2.73225	0.0197715	0.980236	-0.98	0.306	-0.98	0.306	Parasites	3	1
Mixta gaviniae	Pantoea agglomerans	2.73898	2.777	2.78693e-05	2.78212	0.000556664	55.5703	-1	0.002	-1	0	Amensals	3	1
Mixta gaviniae	Pantoea alhagi	2.73898	2.74458	4.19471e-26	2.74458	0	1	-1	0	-1	0	Amensals	3	1
Mixta gaviniae	Pantoea ananatis PA13	2.73898	5.53438	0.299278	6.57914	0.0435096	0.95649	-0.891	0.189	-0.891	0.189	Parasites	3	1
Mixta gaviniae	Pantoea dispersa 625	2.73898	1.8688	0.00200472	2.81891	0.0101828	14.3184	-0.999	0.508	-0.999	0.508	Parasites	3	1
Mixta gaviniae	Pantoea rwandensis	2.73898	1.80875	0.156475	2.6268	0.0562199	0.94378	-0.943	0.452	-0.943	0.452	Parasites	3	1
Mixta gaviniae	Pantoea sp At 9b	2.73898	2.17292	0.156493	2.62676	0.0562264	0.943774	-0.943	0.209	-0.943	0.209	Parasites	3	1
Mixta gaviniae	Pantoea sp CCBC3 3 1	2.73898	2.74333	1.4692	1.27446	0.53549	0.46451	-0.464	-0.535	-0.464	-0.535	Competition	3	1
Mixta gaviniae	Pantoea sp PSNIH1	2.73898	2.1282	0.00099999	2.7816	0.01	27.8163	-1	0.307	-1	0.307	Parasites	3	1
Mixta gaviniae	Pantoea sp SO10	2.73898	2.1719	0.156481	2.62555	0.056247	0.943753	-0.943	0.209	-0.943	0.209	Parasites	3	1
Mixta gaviniae	Pantoea stewartii	2.73898	2.12904	0.027836	2.75576	0.01	0.989996	-0.99	0.294	-0.99	0.294	Parasites	3	1
Mixta gaviniae	Pantoea vagans	2.73898	2.77849	0.00155007	2.78209	0.000556848	0.999442	-0.999	0.001	-0.999	0	Amensals	3	1
Mixta gaviniae	Salmonella enterica subsp enterica serovar Typhimurium str LT2	2.73898	5.39953	0.962933	5.61381	0.146415	0.853586	-0.648	0.04	-0.648	0	Amensals	3	1
Mixta theicola	Pantoea agglomerans	2.0923	2.777	0.000396049	2.82868	0.00722429	51.5977	-1	0.019	-1	0	Amensals	3	1
Mixta theicola	Pantoea alhagi	2.0923	2.74458	0.0211449	2.77132	0.00757219	0.992435	-0.99	0.01	-0.99	0	Amensals	3	1
Mixta theicola	Pantoea ananatis PA13	2.0923	5.53438	0.300498	6.61008	0.0434838	0.956516	-0.856	0.194	-0.856	0.194	Parasites	3	1
Mixta theicola	Pantoea dispersa 625	2.0923	1.8688	0.0271807	2.62555	0.0102463	0.989748	-0.987	0.405	-0.987	0.405	Parasites	3	1
Mixta theicola	Pantoea rwandensis	2.0923	1.80875	0.13606	2.07623	0.061502	0.938498	-0.935	0.148	-0.935	0.148	Parasites	3	1
Mixta theicola	Pantoea sp At 9b	2.0923	2.17292	0.140476	2.68979	0.0496336	0.950366	-0.933	0.238	-0.933	0.238	Parasites	3	1
Mixta theicola	Pantoea sp CCBC3 3 1	2.0923	2.74333	0.00075148	2.79052	0.00757454	28.127	-1	0.017	-1	0	Amensals	3	1
Mixta theicola	Pantoea sp PSNIH1	2.0923	2.1282	0.030196	2.79923	0.0106722	0.989334	-0.986	0.315	-0.986	0.315	Parasites	3	1
Mixta theicola	Pantoea sp SO10	2.0923	2.1719	0.140471	2.68856	0.0496533	0.950347	-0.933	0.238	-0.933	0.238	Parasites	3	1
Mixta theicola	Pantoea stewartii	2.0923	2.12904	0.0290948	2.80141	0.0102791	0.989723	-0.986	0.316	-0.986	0.316	Parasites	3	1
Mixta theicola	Pantoea vagans	2.0923	2.77849	0.0204337	2.81004	0.00721925	0.992788	-0.99	0.011	-0.99	0	Amensals	3	1
Mixta theicola	Salmonella enterica subsp enterica serovar Typhimurium str LT2	2.0923	5.39953	0.888444	5.11467	0.147997	0.852004	-0.575	-0.053	-0.575	0	Amensals	3	1
Pantoea agglomerans	Pantoea alhagi	2.777	2.74458	6.10988e-06	2.78366	0.002185	995.486	-1	0.014	-1	0	Amensals	3	1
Pantoea agglomerans	Pantoea ananatis PA13	2.777	5.53438	0.298849	6.56847	0.0435175	0.956482	-0.892	0.187	-0.892	0.187	Parasites	3	1
Pantoea agglomerans	Pantoea dispersa 625	2.777	1.8688	0.0287237	2.79218	0.0101824	0.989808	-0.99	0.494	-0.99	0.494	Parasites	3	1
Pantoea agglomerans	Pantoea rwandensis	2.777	1.80875	0.156408	2.62203	0.0562933	0.943698	-0.944	0.45	-0.944	0.45	Parasites	3	1
Pantoea agglomerans	Pantoea sp At 9b	2.777	2.17292	0.156426	2.62199	0.0562998	0.943692	-0.944	0.207	-0.944	0.207	Parasites	3	1
Pantoea agglomerans	Pantoea sp CCBC3 3 1	2.777	2.74333	0.00607819	2.7763	0.00218453	0.997815	-0.998	0.012	-0.998	0	Amensals	3	1
Pantoea agglomerans	Pantoea sp PSNIH1	2.777	2.1282	0.029957	2.74749	0.0107858	0.989214	-0.989	0.291	-0.989	0.291	Parasites	3	1
Pantoea agglomerans	Pantoea sp SO10	2.777	2.1719	0.156413	2.62078	0.0563203	0.943676	-0.944	0.207	-0.944	0.207	Parasites	3	1
Pantoea agglomerans	Pantoea stewartii	2.777	2.12904	0.0277851	2.75071	0.01	0.989995	-0.99	0.292	-0.99	0.292	Parasites	3	1
Pantoea agglomerans	Pantoea vagans	2.777	2.77849	-6.18772e-28	2.77849	0	1	-1	0	-1	0	Amensals	3	1
Pantoea agglomerans	Salmonella enterica subsp enterica serovar Typhimurium str LT2	2.777	5.39953	0.973104	5.68302	0.146197	0.853804	-0.65	0.053	-0.65	0	Amensals	3	1
Pantoea alhagi	Pantoea ananatis PA13	2.74458	5.53438	0.299336	6.5807	0.043508	0.956492	-0.891	0.189	-0.891	0.189	Parasites	3	1
Pantoea alhagi	Pantoea dispersa 625	2.74458	1.8688	0.0287237	2.79219	0.0101823	0.989813	-0.99	0.494	-0.99	0.494	Parasites	3	1
Pantoea alhagi	Pantoea rwandensis	2.74458	1.80875	0.220507	2.56317	0.0792145	0.920785	-0.92	0.417	-0.92	0.417	Parasites	3	1
Pantoea alhagi	Pantoea sp At 9b	2.74458	2.17292	2.56165	0.222014	0.920244	0.0797562	-0.067	-0.898	0	-0.898	Amensals	3	1
Pantoea alhagi	Pantoea sp CCBC3 3 1	2.74458	2.74333	2.74458	2.27281e-28	1	0	0	-1	0	-1	Amensals	3	1
Pantoea alhagi	Pantoea sp PSNIH1	2.74458	2.1282	2.77784	0.00608343	0.997814	0.0021852	0.012	-0.997	0	-0.997	Amensals	3	1
Pantoea alhagi	Pantoea sp SO10	2.74458	2.1719	2.77758	0.0060823	0.997814	0.002185	0.012	-0.997	0	-0.997	Amensals	3	1
Pantoea alhagi	Pantoea stewartii	2.74458	2.12904	0.327438	2.45623	0.117628	0.882372	-0.881	0.154	-0.881	0.154	Parasites	3	1
Pantoea alhagi	Pantoea vagans	2.74458	2.77849	2.64541	0.13825	0.950335	0.0496649	-0.036	-0.95	0	-0.95	Amensals	3	1
Pantoea alhagi	Salmonella enterica subsp enterica serovar Typhimurium str LT2	2.74458	5.39953	0.964358	5.62343	0.146386	0.853615	-0.649	0.041	-0.649	0	Amensals	3	1
Pantoea ananatis PA13	Pantoea dispersa 625	5.53438	1.8688	5.40611	0.297988	0.947759	0.0522411	-0.023	-0.841	0	-0.841	Amensals	3	1
Pantoea ananatis PA13	Pantoea rwandensis	5.53438	1.80875	6.73958	0.00187479	35.9485	0.01	0.218	-0.999	0.218	-0.999	Parasites	3	1
Pantoea ananatis PA13	Pantoea sp At 9b	5.53438	2.17292	5.53438	5.94483e-29	1	0	0	-1	0	-1	Amensals	3	1
Pantoea ananatis PA13	Pantoea sp CCBC3 3 1	5.53438	2.74333	6.58057	0.299331	0.956492	0.043508	0.189	-0.891	0.189	-0.891	Parasites	3	1
Pantoea ananatis PA13	Pantoea sp PSNIH1	5.53438	2.1282	5.39591	0.297514	0.947744	0.0522556	-0.025	-0.86	0	-0.86	Amensals	3	1
Pantoea ananatis PA13	Pantoea sp SO10	5.53438	2.1719	5.53438	-3.84458e-28	1	0	0	-1	0	-1	Amensals	3	1
Pantoea ananatis PA13	Pantoea stewartii	5.53438	2.12904	5.39545	0.297397	0.94776	0.0522405	-0.025	-0.86	0	-0.86	Amensals	3	1
Pantoea ananatis PA13	Pantoea vagans	5.53438	2.77849	6.5686	0.298854	0.956483	0.0435174	0.187	-0.892	0.187	-0.892	Parasites	3	1
Pantoea ananatis PA13	Salmonella enterica subsp enterica serovar Typhimurium str LT2	5.53438	5.39953	7.77839	6.91582	0.529351	0.47065	0.405	0.281	0.405	0.281	Mutualism	3	1
Pantoea dispersa 625	Pantoea rwandensis	1.8688	1.80875	0.170605	2.46521	0.0647255	0.935272	-0.909	0.363	-0.909	0.363	Parasites	3	1
Pantoea dispersa 625	Pantoea sp At 9b	1.8688	2.17292	2.16508	0.041003	0.981405	0.0185862	0.159	-0.981	0.159	-0.981	Parasites	3	1
Pantoea dispersa 625	Pantoea sp CCBC3 3 1	1.8688	2.74333	2.79269	0.0282093	0.989991	0.01	0.494	-0.99	0.494	-0.99	Parasites	3	1
Pantoea dispersa 625	Pantoea sp PSNIH1	1.8688	2.1282	2.16506	0.041002	0.981416	0.0185861	0.159	-0.981	0.159	-0.981	Parasites	3	1
Pantoea dispersa 625	Pantoea sp SO10	1.8688	2.1719	2.16506	0.0410019	0.981416	0.018586	0.159	-0.981	0.159	-0.981	Parasites	3	1
Pantoea dispersa 625	Pantoea stewartii	1.8688	2.12904	2.16508	0.041003	0.981405	0.0185862	0.159	-0.981	0.159	-0.981	Parasites	3	1
Pantoea dispersa 625	Pantoea vagans	1.8688	2.77849	2.79219	0.0287237	0.989813	0.0101824	0.494	-0.99	0.494	-0.99	Parasites	3	1
Pantoea dispersa 625	Salmonella enterica subsp enterica serovar Typhimurium str LT2	1.8688	5.39953	0.907307	5.23994	0.147596	0.852405	-0.514	-0.03	-0.514	0	Amensals	3	1
Pantoea rwandensis	Pantoea sp At 9b	1.80875	2.17292	2.61828	0.0504297	0.981103	0.0188967	0.448	-0.977	0.448	-0.977	Parasites	3	1
Pantoea rwandensis	Pantoea sp CCBC3 3 1	1.80875	2.74333	2.62713	0.156477	0.943782	0.0562138	0.452	-0.943	0.452	-0.943	Parasites	3	1
Pantoea rwandensis	Pantoea sp PSNIH1	1.80875	2.1282	2.62227	0.15643	0.943699	0.0562959	0.45	-0.926	0.45	-0.926	Parasites	3	1
Pantoea rwandensis	Pantoea sp SO10	1.80875	2.1719	2.61825	0.0504295	0.981095	0.0188966	0.448	-0.977	0.448	-0.977	Parasites	3	1
Pantoea rwandensis	Pantoea stewartii	1.80875	2.12904	2.62212	0.156404	0.94371	0.0562902	0.45	-0.927	0.45	-0.927	Parasites	3	1
Pantoea rwandensis	Pantoea vagans	1.80875	2.77849	2.61685	0.16167	0.941814	0.0581858	0.447	-0.942	0.447	-0.942	Parasites	3	1
Pantoea rwandensis	Salmonella enterica subsp enterica serovar Typhimurium str LT2	1.80875	5.39953	0.519259	5.49992	0.0862674	0.913733	-0.713	0.019	-0.713	0	Amensals	3	1
Pantoea sp At 9b	Pantoea sp CCBC3 3 1	2.17292	2.74333	2.62709	0.156495	0.943776	0.0562203	0.209	-0.943	0.209	-0.943	Parasites	3	1
Pantoea sp At 9b	Pantoea sp PSNIH1	2.17292	2.1282	2.17763	0.0194913	0.991124	0.00887128	0.002	-0.991	0	-0.991	Amensals	3	1
Pantoea sp At 9b	Pantoea sp SO10	2.17292	2.1719	2.17292	-5.46182e-28	1	0	0	-1	0	-1	Amensals	3	1
Pantoea sp At 9b	Pantoea stewartii	2.17292	2.12904	0.0956566	2.1013	0.0435405	0.956459	-0.956	-0.013	-0.956	0	Amensals	3	1
Pantoea sp At 9b	Pantoea vagans	2.17292	2.77849	2.62208	0.156422	0.943703	0.0562972	0.207	-0.944	0.207	-0.944	Parasites	3	1
Pantoea sp At 9b	Salmonella enterica subsp enterica serovar Typhimurium str LT2	2.17292	5.39953	0.554599	6.0459	0.0840237	0.915977	-0.745	0.12	-0.745	0.12	Parasites	3	1
Pantoea sp CCBC3 3 1	Pantoea sp PSNIH1	2.74333	2.1282	2.75431	0.028327	0.98982	0.0101799	0.004	-0.987	0	-0.987	Amensals	3	1
Pantoea sp CCBC3 3 1	Pantoea sp SO10	2.74333	2.1719	2.75921	0.0231671	0.991674	0.00832635	0.006	-0.989	0	-0.989	Amensals	3	1
Pantoea sp CCBC3 3 1	Pantoea stewartii	2.74333	2.12904	0.0278366	2.75582	0.01	0.989996	-0.99	0.294	-0.99	0.294	Parasites	3	1
Pantoea sp CCBC3 3 1	Pantoea vagans	2.74333	2.77849	2.78554e-05	2.78362	0.000556963	55.6579	-1	0.002	-1	0	Amensals	3	1
Pantoea sp CCBC3 3 1	Salmonella enterica subsp enterica serovar Typhimurium str LT2	2.74333	5.39953	0.964308	5.62308	0.146387	0.853614	-0.648	0.041	-0.648	0	Amensals	3	1
Pantoea sp PSNIH1	Pantoea sp SO10	2.1282	2.1719	0.0955496	2.10044	0.0435109	0.956488	-0.955	-0.033	-0.955	0	Amensals	3	1
Pantoea sp PSNIH1	Pantoea stewartii	2.1282	2.12904	6.54249e-06	2.12928	5.97509e-06	1.94461	-1	0	-1	0	Amensals	3	1
Pantoea sp PSNIH1	Pantoea vagans	2.1282	2.77849	1.27312e-05	2.77874	7.79757e-06	1.70192	-1	0	-1	0	Amensals	3	1
Pantoea sp PSNIH1	Salmonella enterica subsp enterica serovar Typhimurium str LT2	2.1282	5.39953	0.973077	5.68304	0.146193	0.853808	-0.543	0.053	-0.543	0	Amensals	3	1
Pantoea sp SO10	Pantoea stewartii	2.1719	2.12904	0.0374695	2.15947	0.0170552	0.982937	-0.983	0.014	-0.983	0	Amensals	3	1
Pantoea sp SO10	Pantoea vagans	2.1719	2.77849	5.52655e-31	2.77849	0	1	-1	0	-1	0	Amensals	3	1
Pantoea sp SO10	Salmonella enterica subsp enterica serovar Typhimurium str LT2	2.1719	5.39953	0.554585	6.04568	0.0840246	0.915976	-0.745	0.12	-0.745	0.12	Parasites	3	1
Pantoea stewartii	Pantoea vagans	2.12904	2.77849	2.60766	0.17085	0.93851	0.0614899	0.225	-0.939	0.225	-0.939	Parasites	3	1
Pantoea stewartii	Salmonella enterica subsp enterica serovar Typhimurium str LT2	2.12904	5.39953	0.973136	5.68342	0.146192	0.853809	-0.543	0.053	-0.543	0	Amensals	3	1
Pantoea vagans	Salmonella enterica subsp enterica serovar Typhimurium str LT2	2.77849	5.39953	0.973132	5.68341	0.146192	0.853809	-0.65	0.053	-0.65	0	Amensals	3	1
Enterobacter bugandensis	Enterobacteriaceae bacterium S05	6.10631	6.14007	4.37788	4.37081	0.500404	0.499596	-0.283	-0.288	-0.283	-0.288	Competition	3	3
Enterobacter bugandensis	Pantoea dispersa 625	6.70998	2.46134	6.82686	0.361146	0.949757	0.0502428	0.017	-0.853	0	-0.853	Amensals	2	5
Enterobacter bugandensis	Pantoea stewartii	6.70998	2.69306	7.34679	0.402322	0.948082	0.0519185	0.095	-0.851	0	-0.851	Amensals	2	5
Enterobacter bugandensis	Pantoea sp PSNIH1	6.70998	2.692	7.3474	0.402501	0.948064	0.0519363	0.095	-0.85	0	-0.85	Amensals	2	5
Enterobacter bugandensis	Mixta theicola	6.10631	2.0923	6.14704	0.363585	0.944155	0.0558448	0.007	-0.826	0	-0.826	Amensals	3	1
Enterobacter bugandensis	Staphylococcus saprophyticus	6.10631	1.40684	8.18836	1.97363	0.805783	0.194217	0.341	0.403	0.341	0.403	Mutualism	3	3
Enterobacteriaceae bacterium S05	Klebsiella pneumoniae subsp pneumoniae HS11286	6.14007	6.62292	4.36992	4.37697	0.499597	0.500403	-0.288	-0.339	-0.288	-0.339	Competition	3	3
Enterobacteriaceae bacterium S05	Klebsiella quasipneumoniae	6.14007	6.62292	4.36992	4.37698	0.499597	0.500403	-0.288	-0.339	-0.288	-0.339	Competition	3	3
Enterobacteriaceae bacterium S05	Klebsiella sp LY	6.14007	6.62292	4.36992	4.37697	0.499597	0.500403	-0.288	-0.339	-0.288	-0.339	Competition	3	3
Enterobacteriaceae bacterium S05	Klebsiella variicola	6.14007	6.62292	4.36992	4.37698	0.499597	0.500403	-0.288	-0.339	-0.288	-0.339	Competition	3	3
Enterobacteriaceae bacterium S05	Staphylococcus saprophyticus	6.14007	1.40684	7.89642	6.64559	0.543008	0.456993	0.286	3.724	0.286	3.724	Mutualism	3	3
Klebsiella pneumoniae subsp pneumoniae HS11286	Klebsiella quasipneumoniae	6.62292	6.62292	0.208507	6.41442	0.0314826	0.968517	-0.969	-0.031	-0.969	0	Amensals	3	3
Klebsiella pneumoniae subsp pneumoniae HS11286	Klebsiella sp LY	6.62292	6.62292	0.740532	5.88239	0.111813	0.888187	-0.888	-0.112	-0.888	-0.112	Competition	3	3
Klebsiella pneumoniae subsp pneumoniae HS11286	Klebsiella variicola	6.62292	6.62292	3.17479	3.44813	0.479364	0.520636	-0.521	-0.479	-0.521	-0.479	Competition	3	3
Klebsiella pneumoniae subsp pneumoniae HS11286	Staphylococcus saprophyticus	6.62292	1.40684	8.20868	2.03841	0.801074	0.198926	0.239	0.449	0.239	0.449	Mutualism	3	3
Klebsiella quasipneumoniae	Klebsiella sp LY	6.62292	6.62292	5.97801	0.644911	0.902624	0.0973755	-0.097	-0.903	0	-0.903	Amensals	3	3
Klebsiella quasipneumoniae	Klebsiella variicola	6.62292	6.62292	5.60732	1.01561	0.846653	0.153347	-0.153	-0.847	-0.153	-0.847	Competition	3	3
Klebsiella quasipneumoniae	Staphylococcus saprophyticus	6.62292	1.40684	8.2087	2.03841	0.801074	0.198925	0.239	0.449	0.239	0.449	Mutualism	3	3
Klebsiella sp LY	Klebsiella variicola	6.62292	6.62292	6.10627	0.516651	0.92199	0.0780095	-0.078	-0.922	0	-0.922	Amensals	3	3
Klebsiella sp LY	Staphylococcus saprophyticus	6.62292	1.40684	8.20868	2.03841	0.801074	0.198926	0.239	0.449	0.239	0.449	Mutualism	3	3
Klebsiella variicola	Staphylococcus saprophyticus	6.62292	1.40684	8.20869	2.03841	0.801074	0.198926	0.239	0.449	0.239	0.449	Mutualism	3	3
Enterobacter bugandensis	Mixta theicola	6.10631	2.0923	6.14704	0.363585	0.944155	0.0558448	0.007	-0.826	0	-0.826	Amensals	3	5
Enterobacter bugandensis	Erwinia gerundensis	6.10631	2.74332	6.77148	0.36739	0.948537	0.0514633	0.109	-0.866	0.109	-0.866	Parasites	3	5
Enterobacter bugandensis	Mixta theicola	6.10631	2.0923	6.14704	0.363585	0.944155	0.0558448	0.007	-0.826	0	-0.826	Amensals	3	7
Enterobacter bugandensis	Mixta calida	6.10631	2.74456	6.77163	0.367399	0.948537	0.0514634	0.109	-0.866	0.109	-0.866	Parasites	3	5
Enterobacter bugandensis	Mixta gaviniae	6.10631	2.73898	6.76017	0.368206	0.948347	0.0516536	0.107	-0.866	0.107	-0.866	Parasites	3	5
Enterobacter bugandensis	Mixta theicola	6.10631	2.0923	6.14704	0.363585	0.944155	0.0558448	0.007	-0.826	0	-0.826	Amensals	3	8
Enterobacter bugandensis	Pantoea agglomerans	6.10631	2.777	6.77148	0.36739	0.948537	0.0514633	0.109	-0.868	0.109	-0.868	Parasites	3	5
Enterobacter bugandensis	Pantoea alhagi	6.10631	2.74458	6.77165	0.367396	0.948537	0.0514629	0.109	-0.866	0.109	-0.866	Parasites	3	5
Enterobacter bugandensis	Pantoea ananatis PA13	6.10631	5.53438	6.94627	7.80334	0.470947	0.529056	0.138	0.41	0.138	0.41	Mutualism	3	5
Enterobacter bugandensis	Pantoea dispersa 625	6.10631	1.8688	6.24696	0.33616	0.948936	0.0510639	0.023	-0.82	0	-0.82	Amensals	1	5
Enterobacter bugandensis	Pantoea dispersa 625	6.10631	1.8688	6.24696	0.33616	0.948936	0.0510639	0.023	-0.82	0	-0.82	Amensals	3	1
Enterobacter bugandensis	Pantoea sp At 9b	6.10631	2.17292	6.73626	0.25268	0.963846	0.0361543	0.103	-0.884	0.103	-0.884	Parasites	3	5
Enterobacter bugandensis	Pantoea sp CCBC3 3 1	6.10631	2.74333	6.77149	0.367388	0.948537	0.051463	0.109	-0.866	0.109	-0.866	Parasites	3	5
Enterobacter bugandensis	Pantoea sp PSNIH1	6.10631	2.1282	6.77223	0.367534	0.948523	0.051477	0.109	-0.827	0.109	-0.827	Parasites	3	5
Enterobacter bugandensis	Pantoea sp SO10	6.10631	2.1719	6.73615	0.252676	0.963846	0.0361542	0.103	-0.884	0.103	-0.884	Parasites	3	5
Enterobacter bugandensis	Pantoea stewartii	6.10631	2.12904	6.77165	0.367396	0.948537	0.0514629	0.109	-0.827	0.109	-0.827	Parasites	3	5
Enterobacter bugandensis	Pantoea vagans	6.10631	2.77849	6.77164	0.367397	0.948537	0.0514632	0.109	-0.868	0.109	-0.868	Parasites	3	5
Enterobacter bugandensis	Pantoea dispersa 625	6.10631	1.8688	6.24696	0.33616	0.948936	0.0510639	0.023	-0.82	0	-0.82	Amensals	3	4
Erwinia gerundensis	Leclercia adecarboxylata	2.74332	6.05751	0.289646	6.59738	0.0420567	0.957943	-0.894	0.089	-0.894	0	Amensals	3	5
Erwinia gerundensis	Mixta calida	2.74332	2.74456	-1.90417e-30	2.74456	0	1	-1	0	-1	0	Amensals	3	5
Erwinia gerundensis	Mixta gaviniae	2.74332	2.73898	1.27454	1.46911	0.464542	0.535458	-0.535	-0.464	-0.535	-0.464	Competition	3	5
Erwinia gerundensis	Mixta theicola	2.74332	2.0923	2.77001	0.0211407	0.992416	0.0075741	0.01	-0.99	0	-0.99	Amensals	3	5
Erwinia gerundensis	Pantoea agglomerans	2.74332	2.777	2.77628	0.00607188	0.997818	0.00218228	0.012	-0.998	0	-0.998	Amensals	3	5
Erwinia gerundensis	Pantoea alhagi	2.74332	2.74458	-2.94371e-26	2.74458	0	1	-1	0	-1	0	Amensals	3	5
Erwinia gerundensis	Pantoea ananatis PA13	2.74332	5.53438	0.299332	6.58056	0.0435083	0.956492	-0.891	0.189	-0.891	0.189	Parasites	3	5
Erwinia gerundensis	Pantoea dispersa 625	2.74332	1.8688	0.0287237	2.79218	0.0101824	0.989809	-0.99	0.494	-0.99	0.494	Parasites	3	5
Erwinia gerundensis	Pantoea rwandensis	2.74332	1.80875	0.156479	2.62712	0.0562143	0.943781	-0.943	0.452	-0.943	0.452	Parasites	3	5
Erwinia gerundensis	Pantoea sp At 9b	2.74332	2.17292	0.156496	2.62709	0.0562209	0.943775	-0.943	0.209	-0.943	0.209	Parasites	3	5
Erwinia gerundensis	Pantoea sp CCBC3 3 1	2.74332	2.74333	0.146505	2.59683	0.053404	0.946596	-0.947	-0.053	-0.947	0	Amensals	3	5
Erwinia gerundensis	Pantoea sp PSNIH1	2.74332	2.1282	2.56978	0.212838	0.923511	0.0764884	-0.063	-0.9	0	-0.9	Amensals	3	5
Erwinia gerundensis	Pantoea sp SO10	2.74332	2.1719	0.172929	2.60943	0.0621519	0.937848	-0.937	0.201	-0.937	0.201	Parasites	3	5
Erwinia gerundensis	Pantoea stewartii	2.74332	2.12904	0.0278366	2.75582	0.01	0.989996	-0.99	0.294	-0.99	0.294	Parasites	3	5
Erwinia gerundensis	Pantoea vagans	2.74332	2.77849	1.73996e-06	2.78364	0.000556965	891.051	-1	0.002	-1	0	Amensals	3	5
Erwinia gerundensis	Salmonella enterica subsp enterica serovar Typhimurium str LT2	2.74332	5.39953	0.9643	5.62306	0.146387	0.853615	-0.648	0.041	-0.648	0	Amensals	3	5
Leclercia adecarboxylata	Mixta calida	6.05751	2.74456	6.59752	0.28963	0.957946	0.0420537	0.089	-0.894	0	-0.894	Amensals	3	5
Leclercia adecarboxylata	Mixta gaviniae	6.05751	2.73898	6.5859	0.291269	0.957647	0.0423531	0.087	-0.894	0	-0.894	Amensals	3	5
Leclercia adecarboxylata	Mixta theicola	6.05751	2.0923	5.97307	0.331026	0.94749	0.0525097	-0.014	-0.842	0	-0.842	Amensals	3	5
Leclercia adecarboxylata	Pantoea agglomerans	6.05751	2.777	6.59738	0.289646	0.957943	0.0420567	0.089	-0.896	0	-0.896	Amensals	3	5
Leclercia adecarboxylata	Pantoea alhagi	6.05751	2.74458	6.59754	0.28962	0.957948	0.0420521	0.089	-0.894	0	-0.894	Amensals	3	5
Leclercia adecarboxylata	Pantoea ananatis PA13	6.05751	5.53438	6.85473	7.70239	0.470886	0.529116	0.132	0.392	0.132	0.392	Mutualism	3	5
Leclercia adecarboxylata	Pantoea dispersa 625	6.05751	1.8688	6.03103	0.330166	0.948097	0.0519031	-0.004	-0.823	0	-0.823	Amensals	3	5
Leclercia adecarboxylata	Pantoea rwandensis	6.05751	1.80875	6.11186	0.000867535	31.5765	0.00448206	0.009	-1	0	-1	Amensals	3	5
Leclercia adecarboxylata	Pantoea sp At 9b	6.05751	2.17292	6.53469	0.228777	0.966175	0.0338254	0.079	-0.895	0	-0.895	Amensals	3	5
Leclercia adecarboxylata	Pantoea sp CCBC3 3 1	6.05751	2.74333	6.5974	0.289638	0.957945	0.0420555	0.089	-0.894	0	-0.894	Amensals	3	5
Leclercia adecarboxylata	Pantoea sp PSNIH1	6.05751	2.1282	6.59826	0.289541	0.957963	0.0420367	0.089	-0.864	0	-0.864	Amensals	3	5
Leclercia adecarboxylata	Pantoea sp SO10	6.05751	2.1719	6.53459	0.228775	0.966174	0.0338256	0.079	-0.895	0	-0.895	Amensals	3	5
Leclercia adecarboxylata	Pantoea stewartii	6.05751	2.12904	6.59754	0.28962	0.957948	0.0420521	0.089	-0.864	0	-0.864	Amensals	3	5
Leclercia adecarboxylata	Pantoea vagans	6.05751	2.77849	6.59753	0.289625	0.957947	0.042053	0.089	-0.896	0	-0.896	Amensals	3	5
Leclercia adecarboxylata	Salmonella enterica subsp enterica serovar Typhimurium str LT2	6.05751	5.39953	0.557984	5.9521	0.0857115	0.914297	-0.908	0.102	-0.908	0.102	Parasites	3	5
Mixta calida	Mixta gaviniae	2.74456	2.73898	2.74456	3.18147e-32	1	0	0	-1	0	-1	Amensals	3	5
Mixta calida	Mixta theicola	2.74456	2.0923	2.7712	0.0211422	0.992436	0.00757155	0.01	-0.99	0	-0.99	Amensals	3	5
Mixta calida	Pantoea agglomerans	2.74456	2.777	2.78357	6.0484e-05	896.768	0.0194858	0.014	-1	0	-1	Amensals	3	5
Mixta calida	Pantoea alhagi	2.74456	2.74458	0.172211	2.57237	0.0627458	0.937254	-0.937	-0.063	-0.937	0	Amensals	3	5
Mixta calida	Pantoea ananatis PA13	2.74456	5.53438	0.299338	6.58068	0.0435083	0.956492	-0.891	0.189	-0.891	0.189	Parasites	3	5
Mixta calida	Pantoea dispersa 625	2.74456	1.8688	0.0287237	2.79219	0.0101824	0.989813	-0.99	0.494	-0.99	0.494	Parasites	3	5
Mixta calida	Pantoea rwandensis	2.74456	1.80875	0.15648	2.62719	0.0562136	0.943786	-0.943	0.452	-0.943	0.452	Parasites	3	5
Mixta calida	Pantoea sp At 9b	2.74456	2.17292	0.156498	2.62716	0.0562202	0.943779	-0.943	0.209	-0.943	0.209	Parasites	3	5
Mixta calida	Pantoea sp CCBC3 3 1	2.74456	2.74333	2.74456	2.32522e-31	1	0	0	-1	0	-1	Amensals	3	5
Mixta calida	Pantoea sp PSNIH1	2.74456	2.1282	2.77781	0.00607509	0.997817	0.00218223	0.012	-0.997	0	-0.997	Amensals	3	5
Mixta calida	Pantoea sp SO10	2.74456	2.1719	2.78359	3.40923e-05	178.16	0.00218203	0.014	-1	0	-1	Amensals	3	5
Mixta calida	Pantoea stewartii	2.74456	2.12904	0.0328189	2.75085	0.0117898	0.98821	-0.988	0.292	-0.988	0.292	Parasites	3	5
Mixta calida	Pantoea vagans	2.74456	2.77849	0.0157223	2.76792	0.0786119	13.8397	-0.994	-0.004	-0.994	0	Amensals	3	5
Mixta calida	Salmonella enterica subsp enterica serovar Typhimurium str LT2	2.74456	5.39953	0.964347	5.6234	0.146385	0.853616	-0.649	0.041	-0.649	0	Amensals	3	5
Mixta gaviniae	Mixta theicola	2.73898	2.0923	0.0551099	2.73225	0.0197715	0.980236	-0.98	0.306	-0.98	0.306	Parasites	3	5
Mixta gaviniae	Pantoea agglomerans	2.73898	2.777	2.78693e-05	2.78212	0.000556664	55.5703	-1	0.002	-1	0	Amensals	3	5
Mixta gaviniae	Pantoea alhagi	2.73898	2.74458	4.19471e-26	2.74458	0	1	-1	0	-1	0	Amensals	3	5
Mixta gaviniae	Pantoea ananatis PA13	2.73898	5.53438	0.299278	6.57914	0.0435096	0.95649	-0.891	0.189	-0.891	0.189	Parasites	3	5
Mixta gaviniae	Pantoea dispersa 625	2.73898	1.8688	0.00200472	2.81891	0.0101828	14.3184	-0.999	0.508	-0.999	0.508	Parasites	3	5
Mixta gaviniae	Pantoea rwandensis	2.73898	1.80875	0.156475	2.6268	0.0562199	0.94378	-0.943	0.452	-0.943	0.452	Parasites	3	5
Mixta gaviniae	Pantoea sp At 9b	2.73898	2.17292	0.156493	2.62676	0.0562264	0.943774	-0.943	0.209	-0.943	0.209	Parasites	3	5
Mixta gaviniae	Pantoea sp CCBC3 3 1	2.73898	2.74333	1.4692	1.27446	0.53549	0.46451	-0.464	-0.535	-0.464	-0.535	Competition	3	5
Mixta gaviniae	Pantoea sp PSNIH1	2.73898	2.1282	0.00099999	2.7816	0.01	27.8163	-1	0.307	-1	0.307	Parasites	3	5
Mixta gaviniae	Pantoea sp SO10	2.73898	2.1719	0.156481	2.62555	0.056247	0.943753	-0.943	0.209	-0.943	0.209	Parasites	3	5
Mixta gaviniae	Pantoea stewartii	2.73898	2.12904	0.027836	2.75576	0.01	0.989996	-0.99	0.294	-0.99	0.294	Parasites	3	5
Mixta gaviniae	Pantoea vagans	2.73898	2.77849	0.00155007	2.78209	0.000556848	0.999442	-0.999	0.001	-0.999	0	Amensals	3	5
Mixta gaviniae	Salmonella enterica subsp enterica serovar Typhimurium str LT2	2.73898	5.39953	0.962933	5.61381	0.146415	0.853586	-0.648	0.04	-0.648	0	Amensals	3	5
Mixta theicola	Pantoea agglomerans	2.0923	2.777	0.000396049	2.82868	0.00722429	51.5977	-1	0.019	-1	0	Amensals	3	5
Mixta theicola	Pantoea alhagi	2.0923	2.74458	0.0211449	2.77132	0.00757219	0.992435	-0.99	0.01	-0.99	0	Amensals	3	5
Mixta theicola	Pantoea ananatis PA13	2.0923	5.53438	0.300498	6.61008	0.0434838	0.956516	-0.856	0.194	-0.856	0.194	Parasites	3	5
Mixta theicola	Pantoea dispersa 625	2.0923	1.8688	0.0271807	2.62555	0.0102463	0.989748	-0.987	0.405	-0.987	0.405	Parasites	3	5
Mixta theicola	Pantoea rwandensis	2.0923	1.80875	0.13606	2.07623	0.061502	0.938498	-0.935	0.148	-0.935	0.148	Parasites	3	5
Mixta theicola	Pantoea sp At 9b	2.0923	2.17292	0.140476	2.68979	0.0496336	0.950366	-0.933	0.238	-0.933	0.238	Parasites	3	5
Mixta theicola	Pantoea sp CCBC3 3 1	2.0923	2.74333	0.00075148	2.79052	0.00757454	28.127	-1	0.017	-1	0	Amensals	3	5
Mixta theicola	Pantoea sp PSNIH1	2.0923	2.1282	0.030196	2.79923	0.0106722	0.989334	-0.986	0.315	-0.986	0.315	Parasites	3	5
Mixta theicola	Pantoea sp SO10	2.0923	2.1719	0.140471	2.68856	0.0496533	0.950347	-0.933	0.238	-0.933	0.238	Parasites	3	5
Mixta theicola	Pantoea stewartii	2.0923	2.12904	0.0290948	2.80141	0.0102791	0.989723	-0.986	0.316	-0.986	0.316	Parasites	3	5
Mixta theicola	Pantoea vagans	2.0923	2.77849	0.0204337	2.81004	0.00721925	0.992788	-0.99	0.011	-0.99	0	Amensals	3	5
Mixta theicola	Salmonella enterica subsp enterica serovar Typhimurium str LT2	2.0923	5.39953	0.888444	5.11467	0.147997	0.852004	-0.575	-0.053	-0.575	0	Amensals	3	5
Pantoea agglomerans	Pantoea alhagi	2.777	2.74458	6.10988e-06	2.78366	0.002185	995.486	-1	0.014	-1	0	Amensals	3	5
Pantoea agglomerans	Pantoea ananatis PA13	2.777	5.53438	0.298849	6.56847	0.0435175	0.956482	-0.892	0.187	-0.892	0.187	Parasites	3	5
Pantoea agglomerans	Pantoea dispersa 625	2.777	1.8688	0.0287237	2.79218	0.0101824	0.989808	-0.99	0.494	-0.99	0.494	Parasites	3	5
Pantoea agglomerans	Pantoea rwandensis	2.777	1.80875	0.156408	2.62203	0.0562933	0.943698	-0.944	0.45	-0.944	0.45	Parasites	3	5
Pantoea agglomerans	Pantoea sp At 9b	2.777	2.17292	0.156426	2.62199	0.0562998	0.943692	-0.944	0.207	-0.944	0.207	Parasites	3	5
Pantoea agglomerans	Pantoea sp CCBC3 3 1	2.777	2.74333	0.00607819	2.7763	0.00218453	0.997815	-0.998	0.012	-0.998	0	Amensals	3	5
Pantoea agglomerans	Pantoea sp PSNIH1	2.777	2.1282	0.029957	2.74749	0.0107858	0.989214	-0.989	0.291	-0.989	0.291	Parasites	3	5
Pantoea agglomerans	Pantoea sp SO10	2.777	2.1719	0.156413	2.62078	0.0563203	0.943676	-0.944	0.207	-0.944	0.207	Parasites	3	5
Pantoea agglomerans	Pantoea stewartii	2.777	2.12904	0.0277851	2.75071	0.01	0.989995	-0.99	0.292	-0.99	0.292	Parasites	3	5
Pantoea agglomerans	Pantoea vagans	2.777	2.77849	-6.18772e-28	2.77849	0	1	-1	0	-1	0	Amensals	3	5
Pantoea agglomerans	Salmonella enterica subsp enterica serovar Typhimurium str LT2	2.777	5.39953	0.973104	5.68302	0.146197	0.853804	-0.65	0.053	-0.65	0	Amensals	3	5
Pantoea alhagi	Pantoea ananatis PA13	2.74458	5.53438	0.299336	6.5807	0.043508	0.956492	-0.891	0.189	-0.891	0.189	Parasites	3	5
Pantoea alhagi	Pantoea dispersa 625	2.74458	1.8688	0.0287237	2.79219	0.0101823	0.989813	-0.99	0.494	-0.99	0.494	Parasites	3	5
Pantoea alhagi	Pantoea rwandensis	2.74458	1.80875	0.220507	2.56317	0.0792145	0.920785	-0.92	0.417	-0.92	0.417	Parasites	3	5
Pantoea alhagi	Pantoea sp At 9b	2.74458	2.17292	2.56165	0.222014	0.920244	0.0797562	-0.067	-0.898	0	-0.898	Amensals	3	5
Pantoea alhagi	Pantoea sp CCBC3 3 1	2.74458	2.74333	2.74458	2.27281e-28	1	0	0	-1	0	-1	Amensals	3	5
Pantoea alhagi	Pantoea sp PSNIH1	2.74458	2.1282	2.77784	0.00608343	0.997814	0.0021852	0.012	-0.997	0	-0.997	Amensals	3	5
Pantoea alhagi	Pantoea sp SO10	2.74458	2.1719	2.77758	0.0060823	0.997814	0.002185	0.012	-0.997	0	-0.997	Amensals	3	5
Pantoea alhagi	Pantoea stewartii	2.74458	2.12904	0.327438	2.45623	0.117628	0.882372	-0.881	0.154	-0.881	0.154	Parasites	3	5
Pantoea alhagi	Pantoea vagans	2.74458	2.77849	2.64541	0.13825	0.950335	0.0496649	-0.036	-0.95	0	-0.95	Amensals	3	5
Pantoea alhagi	Salmonella enterica subsp enterica serovar Typhimurium str LT2	2.74458	5.39953	0.964358	5.62343	0.146386	0.853615	-0.649	0.041	-0.649	0	Amensals	3	5
Pantoea ananatis PA13	Pantoea dispersa 625	5.53438	1.8688	5.40611	0.297988	0.947759	0.0522411	-0.023	-0.841	0	-0.841	Amensals	3	5
Pantoea ananatis PA13	Pantoea rwandensis	5.53438	1.80875	6.73958	0.00187479	35.9485	0.01	0.218	-0.999	0.218	-0.999	Parasites	3	5
Pantoea ananatis PA13	Pantoea sp At 9b	5.53438	2.17292	5.53438	5.94483e-29	1	0	0	-1	0	-1	Amensals	3	5
Pantoea ananatis PA13	Pantoea sp CCBC3 3 1	5.53438	2.74333	6.58057	0.299331	0.956492	0.043508	0.189	-0.891	0.189	-0.891	Parasites	3	5
Pantoea ananatis PA13	Pantoea sp PSNIH1	5.53438	2.1282	5.39591	0.297514	0.947744	0.0522556	-0.025	-0.86	0	-0.86	Amensals	3	5
Pantoea ananatis PA13	Pantoea sp SO10	5.53438	2.1719	5.53438	-3.84458e-28	1	0	0	-1	0	-1	Amensals	3	5
Pantoea ananatis PA13	Pantoea stewartii	5.53438	2.12904	5.39545	0.297397	0.94776	0.0522405	-0.025	-0.86	0	-0.86	Amensals	3	5
Pantoea ananatis PA13	Pantoea vagans	5.53438	2.77849	6.5686	0.298854	0.956483	0.0435174	0.187	-0.892	0.187	-0.892	Parasites	3	5
Pantoea ananatis PA13	Salmonella enterica subsp enterica serovar Typhimurium str LT2	5.53438	5.39953	7.77839	6.91582	0.529351	0.47065	0.405	0.281	0.405	0.281	Mutualism	3	5
Pantoea dispersa 625	Pantoea rwandensis	1.8688	1.80875	0.170605	2.46521	0.0647255	0.935272	-0.909	0.363	-0.909	0.363	Parasites	3	5
Pantoea dispersa 625	Pantoea sp At 9b	1.8688	2.17292	2.16508	0.041003	0.981405	0.0185862	0.159	-0.981	0.159	-0.981	Parasites	3	5
Pantoea dispersa 625	Pantoea sp CCBC3 3 1	1.8688	2.74333	2.79269	0.0282093	0.989991	0.01	0.494	-0.99	0.494	-0.99	Parasites	3	5
Pantoea dispersa 625	Pantoea sp PSNIH1	1.8688	2.1282	2.16506	0.041002	0.981416	0.0185861	0.159	-0.981	0.159	-0.981	Parasites	3	5
Pantoea dispersa 625	Pantoea sp SO10	1.8688	2.1719	2.16506	0.0410019	0.981416	0.018586	0.159	-0.981	0.159	-0.981	Parasites	3	5
Pantoea dispersa 625	Pantoea stewartii	1.8688	2.12904	2.16508	0.041003	0.981405	0.0185862	0.159	-0.981	0.159	-0.981	Parasites	3	5
Pantoea dispersa 625	Pantoea vagans	1.8688	2.77849	2.79219	0.0287237	0.989813	0.0101824	0.494	-0.99	0.494	-0.99	Parasites	3	5
Pantoea dispersa 625	Salmonella enterica subsp enterica serovar Typhimurium str LT2	1.8688	5.39953	0.907307	5.23994	0.147596	0.852405	-0.514	-0.03	-0.514	0	Amensals	3	5
Pantoea rwandensis	Pantoea sp At 9b	1.80875	2.17292	2.61828	0.0504297	0.981103	0.0188967	0.448	-0.977	0.448	-0.977	Parasites	3	5
Pantoea rwandensis	Pantoea sp CCBC3 3 1	1.80875	2.74333	2.62713	0.156477	0.943782	0.0562138	0.452	-0.943	0.452	-0.943	Parasites	3	5
Pantoea rwandensis	Pantoea sp PSNIH1	1.80875	2.1282	2.62227	0.15643	0.943699	0.0562959	0.45	-0.926	0.45	-0.926	Parasites	3	5
Pantoea rwandensis	Pantoea sp SO10	1.80875	2.1719	2.61825	0.0504295	0.981095	0.0188966	0.448	-0.977	0.448	-0.977	Parasites	3	5
Pantoea rwandensis	Pantoea stewartii	1.80875	2.12904	2.62212	0.156404	0.94371	0.0562902	0.45	-0.927	0.45	-0.927	Parasites	3	5
Pantoea rwandensis	Pantoea vagans	1.80875	2.77849	2.61685	0.16167	0.941814	0.0581858	0.447	-0.942	0.447	-0.942	Parasites	3	5
Pantoea rwandensis	Salmonella enterica subsp enterica serovar Typhimurium str LT2	1.80875	5.39953	0.519259	5.49992	0.0862674	0.913733	-0.713	0.019	-0.713	0	Amensals	3	5
Pantoea sp At 9b	Pantoea sp CCBC3 3 1	2.17292	2.74333	2.62709	0.156495	0.943776	0.0562203	0.209	-0.943	0.209	-0.943	Parasites	3	5
Pantoea sp At 9b	Pantoea sp PSNIH1	2.17292	2.1282	2.17763	0.0194913	0.991124	0.00887128	0.002	-0.991	0	-0.991	Amensals	3	5
Pantoea sp At 9b	Pantoea sp SO10	2.17292	2.1719	2.17292	-5.46182e-28	1	0	0	-1	0	-1	Amensals	3	5
Pantoea sp At 9b	Pantoea stewartii	2.17292	2.12904	0.0956566	2.1013	0.0435405	0.956459	-0.956	-0.013	-0.956	0	Amensals	3	5
Pantoea sp At 9b	Pantoea vagans	2.17292	2.77849	2.62208	0.156422	0.943703	0.0562972	0.207	-0.944	0.207	-0.944	Parasites	3	5
Pantoea sp At 9b	Salmonella enterica subsp enterica serovar Typhimurium str LT2	2.17292	5.39953	0.554599	6.0459	0.0840237	0.915977	-0.745	0.12	-0.745	0.12	Parasites	3	5
Pantoea sp CCBC3 3 1	Pantoea sp PSNIH1	2.74333	2.1282	2.75431	0.028327	0.98982	0.0101799	0.004	-0.987	0	-0.987	Amensals	3	5
Pantoea sp CCBC3 3 1	Pantoea sp SO10	2.74333	2.1719	2.75921	0.0231671	0.991674	0.00832635	0.006	-0.989	0	-0.989	Amensals	3	5
Pantoea sp CCBC3 3 1	Pantoea stewartii	2.74333	2.12904	0.0278366	2.75582	0.01	0.989996	-0.99	0.294	-0.99	0.294	Parasites	3	5
Pantoea sp CCBC3 3 1	Pantoea vagans	2.74333	2.77849	2.78554e-05	2.78362	0.000556963	55.6579	-1	0.002	-1	0	Amensals	3	5
Pantoea sp CCBC3 3 1	Salmonella enterica subsp enterica serovar Typhimurium str LT2	2.74333	5.39953	0.964308	5.62308	0.146387	0.853614	-0.648	0.041	-0.648	0	Amensals	3	5
Pantoea sp PSNIH1	Pantoea sp SO10	2.1282	2.1719	0.0955496	2.10044	0.0435109	0.956488	-0.955	-0.033	-0.955	0	Amensals	3	5
Pantoea sp PSNIH1	Pantoea stewartii	2.1282	2.12904	6.54249e-06	2.12928	5.97509e-06	1.94461	-1	0	-1	0	Amensals	3	5
Pantoea sp PSNIH1	Pantoea vagans	2.1282	2.77849	1.27312e-05	2.77874	7.79757e-06	1.70192	-1	0	-1	0	Amensals	3	5
Pantoea sp PSNIH1	Salmonella enterica subsp enterica serovar Typhimurium str LT2	2.1282	5.39953	0.973077	5.68304	0.146193	0.853808	-0.543	0.053	-0.543	0	Amensals	3	5
Pantoea sp SO10	Pantoea stewartii	2.1719	2.12904	0.0374695	2.15947	0.0170552	0.982937	-0.983	0.014	-0.983	0	Amensals	3	5
Pantoea sp SO10	Pantoea vagans	2.1719	2.77849	5.52655e-31	2.77849	0	1	-1	0	-1	0	Amensals	3	5
Pantoea sp SO10	Salmonella enterica subsp enterica serovar Typhimurium str LT2	2.1719	5.39953	0.554585	6.04568	0.0840246	0.915976	-0.745	0.12	-0.745	0.12	Parasites	3	5
Pantoea stewartii	Pantoea vagans	2.12904	2.77849	2.60766	0.17085	0.93851	0.0614899	0.225	-0.939	0.225	-0.939	Parasites	3	5
Pantoea stewartii	Salmonella enterica subsp enterica serovar Typhimurium str LT2	2.12904	5.39953	0.973136	5.68342	0.146192	0.853809	-0.543	0.053	-0.543	0	Amensals	3	5
Pantoea vagans	Salmonella enterica subsp enterica serovar Typhimurium str LT2	2.77849	5.39953	0.973132	5.68341	0.146192	0.853809	-0.65	0.053	-0.65	0	Amensals	3	5
Enterobacter bugandensis	Erwinia gerundensis	6.10631	2.74332	6.77148	0.36739	0.948537	0.0514633	0.109	-0.866	0.109	-0.866	Parasites	3	7
Enterobacter bugandensis	Klebsiella aerogenes	6.10631	7.37133	9.49226	6.39945	0.597309	0.402691	0.554	-0.132	0.554	-0.132	Parasites	3	7
Enterobacter bugandensis	Mixta calida	6.10631	2.74456	6.77163	0.367399	0.948537	0.0514634	0.109	-0.866	0.109	-0.866	Parasites	3	7
Enterobacter bugandensis	Mixta gaviniae	6.10631	2.73898	6.76017	0.368206	0.948347	0.0516536	0.107	-0.866	0.107	-0.866	Parasites	3	7
Enterobacter bugandensis	Pantoea dispersa 625	6.10631	1.8688	6.24696	0.33616	0.948936	0.0510639	0.023	-0.82	0	-0.82	Amensals	3	5
Enterobacter bugandensis	Pantoea agglomerans	6.10631	2.777	6.77148	0.36739	0.948537	0.0514633	0.109	-0.868	0.109	-0.868	Parasites	3	7
Enterobacter bugandensis	Pantoea alhagi	6.10631	2.74458	6.77165	0.367396	0.948537	0.0514629	0.109	-0.866	0.109	-0.866	Parasites	3	7
Enterobacter bugandensis	Pantoea ananatis PA13	6.10631	5.53438	6.94627	7.80334	0.470947	0.529056	0.138	0.41	0.138	0.41	Mutualism	3	7
Enterobacter bugandensis	Pantoea dispersa 625	6.10631	1.8688	6.24696	0.33616	0.948936	0.0510639	0.023	-0.82	0	-0.82	Amensals	3	7
Enterobacter bugandensis	Pantoea dispersa 625	6.10631	1.8688	6.24696	0.33616	0.948936	0.0510639	0.023	-0.82	0	-0.82	Amensals	3	8
Enterobacter bugandensis	Pantoea sp At 9b	6.10631	2.17292	6.73626	0.25268	0.963846	0.0361543	0.103	-0.884	0.103	-0.884	Parasites	3	7
Enterobacter bugandensis	Pantoea sp CCBC3 3 1	6.10631	2.74333	6.77149	0.367388	0.948537	0.051463	0.109	-0.866	0.109	-0.866	Parasites	3	7
Enterobacter bugandensis	Pantoea sp PSNIH1	6.10631	2.1282	6.77223	0.367534	0.948523	0.051477	0.109	-0.827	0.109	-0.827	Parasites	3	7
Enterobacter bugandensis	Pantoea sp SO10	6.10631	2.1719	6.73615	0.252676	0.963846	0.0361542	0.103	-0.884	0.103	-0.884	Parasites	3	7
Enterobacter bugandensis	Pantoea stewartii	6.10631	2.12904	6.77165	0.367396	0.948537	0.0514629	0.109	-0.827	0.109	-0.827	Parasites	3	7
Enterobacter bugandensis	Pantoea vagans	6.10631	2.77849	6.77164	0.367397	0.948537	0.0514632	0.109	-0.868	0.109	-0.868	Parasites	3	7
Erwinia gerundensis	Klebsiella aerogenes	2.74332	7.37133	0.395558	7.28624	0.0514929	0.948507	-0.856	-0.012	-0.856	0	Amensals	3	7
Erwinia gerundensis	Mixta calida	2.74332	2.74456	-1.90417e-30	2.74456	0	1	-1	0	-1	0	Amensals	3	7
Erwinia gerundensis	Mixta gaviniae	2.74332	2.73898	1.27454	1.46911	0.464542	0.535458	-0.535	-0.464	-0.535	-0.464	Competition	3	7
Erwinia gerundensis	Mixta theicola	2.74332	2.0923	2.77001	0.0211407	0.992416	0.0075741	0.01	-0.99	0	-0.99	Amensals	3	7
Erwinia gerundensis	Pantoea agglomerans	2.74332	2.777	2.77628	0.00607188	0.997818	0.00218228	0.012	-0.998	0	-0.998	Amensals	3	7
Erwinia gerundensis	Pantoea alhagi	2.74332	2.74458	-2.94371e-26	2.74458	0	1	-1	0	-1	0	Amensals	3	7
Erwinia gerundensis	Pantoea ananatis PA13	2.74332	5.53438	0.299332	6.58056	0.0435083	0.956492	-0.891	0.189	-0.891	0.189	Parasites	3	7
Erwinia gerundensis	Pantoea dispersa 625	2.74332	1.8688	0.0287237	2.79218	0.0101824	0.989809	-0.99	0.494	-0.99	0.494	Parasites	3	7
Erwinia gerundensis	Pantoea rwandensis	2.74332	1.80875	0.156479	2.62712	0.0562143	0.943781	-0.943	0.452	-0.943	0.452	Parasites	3	7
Erwinia gerundensis	Pantoea sp At 9b	2.74332	2.17292	0.156496	2.62709	0.0562209	0.943775	-0.943	0.209	-0.943	0.209	Parasites	3	7
Erwinia gerundensis	Pantoea sp CCBC3 3 1	2.74332	2.74333	0.146505	2.59683	0.053404	0.946596	-0.947	-0.053	-0.947	0	Amensals	3	7
Erwinia gerundensis	Pantoea sp PSNIH1	2.74332	2.1282	2.56978	0.212838	0.923511	0.0764884	-0.063	-0.9	0	-0.9	Amensals	3	7
Erwinia gerundensis	Pantoea sp SO10	2.74332	2.1719	0.172929	2.60943	0.0621519	0.937848	-0.937	0.201	-0.937	0.201	Parasites	3	7
Erwinia gerundensis	Pantoea stewartii	2.74332	2.12904	0.0278366	2.75582	0.01	0.989996	-0.99	0.294	-0.99	0.294	Parasites	3	7
Erwinia gerundensis	Pantoea vagans	2.74332	2.77849	1.73996e-06	2.78364	0.000556965	891.051	-1	0.002	-1	0	Amensals	3	7
Klebsiella aerogenes	Mixta calida	7.37133	2.74456	7.28641	0.395567	0.948507	0.0514929	-0.012	-0.856	0	-0.856	Amensals	3	7
Klebsiella aerogenes	Mixta gaviniae	7.37133	2.73898	7.28436	0.39547	0.948506	0.0514947	-0.012	-0.856	0	-0.856	Amensals	3	7
Klebsiella aerogenes	Mixta theicola	7.37133	2.0923	7.19839	0.39131	0.948442	0.0515581	-0.023	-0.813	0	-0.813	Amensals	3	7
Klebsiella aerogenes	Pantoea agglomerans	7.37133	2.777	7.28624	0.395558	0.948507	0.0514929	-0.012	-0.858	0	-0.858	Amensals	3	7
Klebsiella aerogenes	Pantoea alhagi	7.37133	2.74458	7.28643	0.395565	0.948508	0.0514925	-0.012	-0.856	0	-0.856	Amensals	3	7
Klebsiella aerogenes	Pantoea ananatis PA13	7.37133	5.53438	7.41168	0.122274	0.98377	0.0162298	0.005	-0.978	0	-0.978	Amensals	3	7
Klebsiella aerogenes	Pantoea dispersa 625	7.37133	1.8688	7.20398	0.381906	0.949656	0.0503442	-0.023	-0.796	0	-0.796	Amensals	3	7
Klebsiella aerogenes	Pantoea rwandensis	7.37133	1.80875	7.43271	0.000951092	42.5962	0.00545062	0.008	-0.999	0	-0.999	Amensals	3	7
Klebsiella aerogenes	Pantoea sp At 9b	7.37133	2.17292	7.41133	0.122275	0.983769	0.0162306	0.005	-0.944	0	-0.944	Amensals	3	7
Klebsiella aerogenes	Pantoea sp CCBC3 3 1	7.37133	2.74333	7.28625	0.395556	0.948508	0.0514925	-0.012	-0.856	0	-0.856	Amensals	3	7
Klebsiella aerogenes	Pantoea sp PSNIH1	7.37133	2.1282	7.28704	0.395721	0.948492	0.0515077	-0.011	-0.814	0	-0.814	Amensals	3	7
Klebsiella aerogenes	Pantoea sp SO10	7.37133	2.1719	7.41127	0.122275	0.983769	0.0162308	0.005	-0.944	0	-0.944	Amensals	3	7
Klebsiella aerogenes	Pantoea stewartii	7.37133	2.12904	7.28643	0.395565	0.948508	0.0514925	-0.012	-0.814	0	-0.814	Amensals	3	7
Klebsiella aerogenes	Pantoea vagans	7.37133	2.77849	7.28642	0.395566	0.948507	0.0514927	-0.012	-0.858	0	-0.858	Amensals	3	7
Mixta calida	Mixta gaviniae	2.74456	2.73898	2.74456	3.18147e-32	1	0	0	-1	0	-1	Amensals	3	7
Mixta calida	Mixta theicola	2.74456	2.0923	2.7712	0.0211422	0.992436	0.00757155	0.01	-0.99	0	-0.99	Amensals	3	7
Mixta calida	Pantoea agglomerans	2.74456	2.777	2.78357	6.0484e-05	896.768	0.0194858	0.014	-1	0	-1	Amensals	3	7
Mixta calida	Pantoea alhagi	2.74456	2.74458	0.172211	2.57237	0.0627458	0.937254	-0.937	-0.063	-0.937	0	Amensals	3	7
Mixta calida	Pantoea ananatis PA13	2.74456	5.53438	0.299338	6.58068	0.0435083	0.956492	-0.891	0.189	-0.891	0.189	Parasites	3	7
Mixta calida	Pantoea dispersa 625	2.74456	1.8688	0.0287237	2.79219	0.0101824	0.989813	-0.99	0.494	-0.99	0.494	Parasites	3	7
Mixta calida	Pantoea rwandensis	2.74456	1.80875	0.15648	2.62719	0.0562136	0.943786	-0.943	0.452	-0.943	0.452	Parasites	3	7
Mixta calida	Pantoea sp At 9b	2.74456	2.17292	0.156498	2.62716	0.0562202	0.943779	-0.943	0.209	-0.943	0.209	Parasites	3	7
Mixta calida	Pantoea sp CCBC3 3 1	2.74456	2.74333	2.74456	2.32522e-31	1	0	0	-1	0	-1	Amensals	3	7
Mixta calida	Pantoea sp PSNIH1	2.74456	2.1282	2.77781	0.00607509	0.997817	0.00218223	0.012	-0.997	0	-0.997	Amensals	3	7
Mixta calida	Pantoea sp SO10	2.74456	2.1719	2.78359	3.40923e-05	178.16	0.00218203	0.014	-1	0	-1	Amensals	3	7
Mixta calida	Pantoea stewartii	2.74456	2.12904	0.0328189	2.75085	0.0117898	0.98821	-0.988	0.292	-0.988	0.292	Parasites	3	7
Mixta calida	Pantoea vagans	2.74456	2.77849	0.0157223	2.76792	0.0786119	13.8397	-0.994	-0.004	-0.994	0	Amensals	3	7
Mixta gaviniae	Mixta theicola	2.73898	2.0923	0.0551099	2.73225	0.0197715	0.980236	-0.98	0.306	-0.98	0.306	Parasites	3	7
Mixta gaviniae	Pantoea agglomerans	2.73898	2.777	2.78693e-05	2.78212	0.000556664	55.5703	-1	0.002	-1	0	Amensals	3	7
Mixta gaviniae	Pantoea alhagi	2.73898	2.74458	4.19471e-26	2.74458	0	1	-1	0	-1	0	Amensals	3	7
Mixta gaviniae	Pantoea ananatis PA13	2.73898	5.53438	0.299278	6.57914	0.0435096	0.95649	-0.891	0.189	-0.891	0.189	Parasites	3	7
Mixta gaviniae	Pantoea dispersa 625	2.73898	1.8688	0.00200472	2.81891	0.0101828	14.3184	-0.999	0.508	-0.999	0.508	Parasites	3	7
Mixta gaviniae	Pantoea rwandensis	2.73898	1.80875	0.156475	2.6268	0.0562199	0.94378	-0.943	0.452	-0.943	0.452	Parasites	3	7
Mixta gaviniae	Pantoea sp At 9b	2.73898	2.17292	0.156493	2.62676	0.0562264	0.943774	-0.943	0.209	-0.943	0.209	Parasites	3	7
Mixta gaviniae	Pantoea sp CCBC3 3 1	2.73898	2.74333	1.4692	1.27446	0.53549	0.46451	-0.464	-0.535	-0.464	-0.535	Competition	3	7
Mixta gaviniae	Pantoea sp PSNIH1	2.73898	2.1282	0.00099999	2.7816	0.01	27.8163	-1	0.307	-1	0.307	Parasites	3	7
Mixta gaviniae	Pantoea sp SO10	2.73898	2.1719	0.156481	2.62555	0.056247	0.943753	-0.943	0.209	-0.943	0.209	Parasites	3	7
Mixta gaviniae	Pantoea stewartii	2.73898	2.12904	0.027836	2.75576	0.01	0.989996	-0.99	0.294	-0.99	0.294	Parasites	3	7
Mixta gaviniae	Pantoea vagans	2.73898	2.77849	0.00155007	2.78209	0.000556848	0.999442	-0.999	0.001	-0.999	0	Amensals	3	7
Mixta theicola	Pantoea agglomerans	2.0923	2.777	0.000396049	2.82868	0.00722429	51.5977	-1	0.019	-1	0	Amensals	3	7
Mixta theicola	Pantoea alhagi	2.0923	2.74458	0.0211449	2.77132	0.00757219	0.992435	-0.99	0.01	-0.99	0	Amensals	3	7
Mixta theicola	Pantoea ananatis PA13	2.0923	5.53438	0.300498	6.61008	0.0434838	0.956516	-0.856	0.194	-0.856	0.194	Parasites	3	7
Mixta theicola	Pantoea dispersa 625	2.0923	1.8688	0.0271807	2.62555	0.0102463	0.989748	-0.987	0.405	-0.987	0.405	Parasites	3	7
Mixta theicola	Pantoea rwandensis	2.0923	1.80875	0.13606	2.07623	0.061502	0.938498	-0.935	0.148	-0.935	0.148	Parasites	3	7
Mixta theicola	Pantoea sp At 9b	2.0923	2.17292	0.140476	2.68979	0.0496336	0.950366	-0.933	0.238	-0.933	0.238	Parasites	3	7
Mixta theicola	Pantoea sp CCBC3 3 1	2.0923	2.74333	0.00075148	2.79052	0.00757454	28.127	-1	0.017	-1	0	Amensals	3	7
Mixta theicola	Pantoea sp PSNIH1	2.0923	2.1282	0.030196	2.79923	0.0106722	0.989334	-0.986	0.315	-0.986	0.315	Parasites	3	7
Mixta theicola	Pantoea sp SO10	2.0923	2.1719	0.140471	2.68856	0.0496533	0.950347	-0.933	0.238	-0.933	0.238	Parasites	3	7
Mixta theicola	Pantoea stewartii	2.0923	2.12904	0.0290948	2.80141	0.0102791	0.989723	-0.986	0.316	-0.986	0.316	Parasites	3	7
Mixta theicola	Pantoea vagans	2.0923	2.77849	0.0204337	2.81004	0.00721925	0.992788	-0.99	0.011	-0.99	0	Amensals	3	7
Pantoea agglomerans	Pantoea alhagi	2.777	2.74458	6.10988e-06	2.78366	0.002185	995.486	-1	0.014	-1	0	Amensals	3	7
Pantoea agglomerans	Pantoea ananatis PA13	2.777	5.53438	0.298849	6.56847	0.0435175	0.956482	-0.892	0.187	-0.892	0.187	Parasites	3	7
Pantoea agglomerans	Pantoea dispersa 625	2.777	1.8688	0.0287237	2.79218	0.0101824	0.989808	-0.99	0.494	-0.99	0.494	Parasites	3	7
Pantoea agglomerans	Pantoea rwandensis	2.777	1.80875	0.156408	2.62203	0.0562933	0.943698	-0.944	0.45	-0.944	0.45	Parasites	3	7
Pantoea agglomerans	Pantoea sp At 9b	2.777	2.17292	0.156426	2.62199	0.0562998	0.943692	-0.944	0.207	-0.944	0.207	Parasites	3	7
Pantoea agglomerans	Pantoea sp CCBC3 3 1	2.777	2.74333	0.00607819	2.7763	0.00218453	0.997815	-0.998	0.012	-0.998	0	Amensals	3	7
Pantoea agglomerans	Pantoea sp PSNIH1	2.777	2.1282	0.029957	2.74749	0.0107858	0.989214	-0.989	0.291	-0.989	0.291	Parasites	3	7
Pantoea agglomerans	Pantoea sp SO10	2.777	2.1719	0.156413	2.62078	0.0563203	0.943676	-0.944	0.207	-0.944	0.207	Parasites	3	7
Pantoea agglomerans	Pantoea stewartii	2.777	2.12904	0.0277851	2.75071	0.01	0.989995	-0.99	0.292	-0.99	0.292	Parasites	3	7
Pantoea agglomerans	Pantoea vagans	2.777	2.77849	-6.18772e-28	2.77849	0	1	-1	0	-1	0	Amensals	3	7
Pantoea alhagi	Pantoea ananatis PA13	2.74458	5.53438	0.299336	6.5807	0.043508	0.956492	-0.891	0.189	-0.891	0.189	Parasites	3	7
Pantoea alhagi	Pantoea dispersa 625	2.74458	1.8688	0.0287237	2.79219	0.0101823	0.989813	-0.99	0.494	-0.99	0.494	Parasites	3	7
Pantoea alhagi	Pantoea rwandensis	2.74458	1.80875	0.220507	2.56317	0.0792145	0.920785	-0.92	0.417	-0.92	0.417	Parasites	3	7
Pantoea alhagi	Pantoea sp At 9b	2.74458	2.17292	2.56165	0.222014	0.920244	0.0797562	-0.067	-0.898	0	-0.898	Amensals	3	7
Pantoea alhagi	Pantoea sp CCBC3 3 1	2.74458	2.74333	2.74458	2.27281e-28	1	0	0	-1	0	-1	Amensals	3	7
Pantoea alhagi	Pantoea sp PSNIH1	2.74458	2.1282	2.77784	0.00608343	0.997814	0.0021852	0.012	-0.997	0	-0.997	Amensals	3	7
Pantoea alhagi	Pantoea sp SO10	2.74458	2.1719	2.77758	0.0060823	0.997814	0.002185	0.012	-0.997	0	-0.997	Amensals	3	7
Pantoea alhagi	Pantoea stewartii	2.74458	2.12904	0.327438	2.45623	0.117628	0.882372	-0.881	0.154	-0.881	0.154	Parasites	3	7
Pantoea alhagi	Pantoea vagans	2.74458	2.77849	2.64541	0.13825	0.950335	0.0496649	-0.036	-0.95	0	-0.95	Amensals	3	7
Pantoea ananatis PA13	Pantoea dispersa 625	5.53438	1.8688	5.40611	0.297988	0.947759	0.0522411	-0.023	-0.841	0	-0.841	Amensals	3	7
Pantoea ananatis PA13	Pantoea rwandensis	5.53438	1.80875	6.73958	0.00187479	35.9485	0.01	0.218	-0.999	0.218	-0.999	Parasites	3	7
Pantoea ananatis PA13	Pantoea sp At 9b	5.53438	2.17292	5.53438	5.94483e-29	1	0	0	-1	0	-1	Amensals	3	7
Pantoea ananatis PA13	Pantoea sp CCBC3 3 1	5.53438	2.74333	6.58057	0.299331	0.956492	0.043508	0.189	-0.891	0.189	-0.891	Parasites	3	7
Pantoea ananatis PA13	Pantoea sp PSNIH1	5.53438	2.1282	5.39591	0.297514	0.947744	0.0522556	-0.025	-0.86	0	-0.86	Amensals	3	7
Pantoea ananatis PA13	Pantoea sp SO10	5.53438	2.1719	5.53438	-3.84458e-28	1	0	0	-1	0	-1	Amensals	3	7
Pantoea ananatis PA13	Pantoea stewartii	5.53438	2.12904	5.39545	0.297397	0.94776	0.0522405	-0.025	-0.86	0	-0.86	Amensals	3	7
Pantoea ananatis PA13	Pantoea vagans	5.53438	2.77849	6.5686	0.298854	0.956483	0.0435174	0.187	-0.892	0.187	-0.892	Parasites	3	7
Pantoea dispersa 625	Pantoea rwandensis	1.8688	1.80875	0.170605	2.46521	0.0647255	0.935272	-0.909	0.363	-0.909	0.363	Parasites	3	7
Pantoea dispersa 625	Pantoea sp At 9b	1.8688	2.17292	2.16508	0.041003	0.981405	0.0185862	0.159	-0.981	0.159	-0.981	Parasites	3	7
Pantoea dispersa 625	Pantoea sp CCBC3 3 1	1.8688	2.74333	2.79269	0.0282093	0.989991	0.01	0.494	-0.99	0.494	-0.99	Parasites	3	7
Pantoea dispersa 625	Pantoea sp PSNIH1	1.8688	2.1282	2.16506	0.041002	0.981416	0.0185861	0.159	-0.981	0.159	-0.981	Parasites	3	7
Pantoea dispersa 625	Pantoea sp SO10	1.8688	2.1719	2.16506	0.0410019	0.981416	0.018586	0.159	-0.981	0.159	-0.981	Parasites	3	7
Pantoea dispersa 625	Pantoea stewartii	1.8688	2.12904	2.16508	0.041003	0.981405	0.0185862	0.159	-0.981	0.159	-0.981	Parasites	3	7
Pantoea dispersa 625	Pantoea vagans	1.8688	2.77849	2.79219	0.0287237	0.989813	0.0101824	0.494	-0.99	0.494	-0.99	Parasites	3	7
Pantoea rwandensis	Pantoea sp At 9b	1.80875	2.17292	2.61828	0.0504297	0.981103	0.0188967	0.448	-0.977	0.448	-0.977	Parasites	3	7
Pantoea rwandensis	Pantoea sp CCBC3 3 1	1.80875	2.74333	2.62713	0.156477	0.943782	0.0562138	0.452	-0.943	0.452	-0.943	Parasites	3	7
Pantoea rwandensis	Pantoea sp PSNIH1	1.80875	2.1282	2.62227	0.15643	0.943699	0.0562959	0.45	-0.926	0.45	-0.926	Parasites	3	7
Pantoea rwandensis	Pantoea sp SO10	1.80875	2.1719	2.61825	0.0504295	0.981095	0.0188966	0.448	-0.977	0.448	-0.977	Parasites	3	7
Pantoea rwandensis	Pantoea stewartii	1.80875	2.12904	2.62212	0.156404	0.94371	0.0562902	0.45	-0.927	0.45	-0.927	Parasites	3	7
Pantoea rwandensis	Pantoea vagans	1.80875	2.77849	2.61685	0.16167	0.941814	0.0581858	0.447	-0.942	0.447	-0.942	Parasites	3	7
Pantoea sp At 9b	Pantoea sp CCBC3 3 1	2.17292	2.74333	2.62709	0.156495	0.943776	0.0562203	0.209	-0.943	0.209	-0.943	Parasites	3	7
Pantoea sp At 9b	Pantoea sp PSNIH1	2.17292	2.1282	2.17763	0.0194913	0.991124	0.00887128	0.002	-0.991	0	-0.991	Amensals	3	7
Pantoea sp At 9b	Pantoea sp SO10	2.17292	2.1719	2.17292	-5.46182e-28	1	0	0	-1	0	-1	Amensals	3	7
Pantoea sp At 9b	Pantoea stewartii	2.17292	2.12904	0.0956566	2.1013	0.0435405	0.956459	-0.956	-0.013	-0.956	0	Amensals	3	7
Pantoea sp At 9b	Pantoea vagans	2.17292	2.77849	2.62208	0.156422	0.943703	0.0562972	0.207	-0.944	0.207	-0.944	Parasites	3	7
Pantoea sp CCBC3 3 1	Pantoea sp PSNIH1	2.74333	2.1282	2.75431	0.028327	0.98982	0.0101799	0.004	-0.987	0	-0.987	Amensals	3	7
Pantoea sp CCBC3 3 1	Pantoea sp SO10	2.74333	2.1719	2.75921	0.0231671	0.991674	0.00832635	0.006	-0.989	0	-0.989	Amensals	3	7
Pantoea sp CCBC3 3 1	Pantoea stewartii	2.74333	2.12904	0.0278366	2.75582	0.01	0.989996	-0.99	0.294	-0.99	0.294	Parasites	3	7
Pantoea sp CCBC3 3 1	Pantoea vagans	2.74333	2.77849	2.78554e-05	2.78362	0.000556963	55.6579	-1	0.002	-1	0	Amensals	3	7
Pantoea sp PSNIH1	Pantoea sp SO10	2.1282	2.1719	0.0955496	2.10044	0.0435109	0.956488	-0.955	-0.033	-0.955	0	Amensals	3	7
Pantoea sp PSNIH1	Pantoea stewartii	2.1282	2.12904	6.54249e-06	2.12928	5.97509e-06	1.94461	-1	0	-1	0	Amensals	3	7
Pantoea sp PSNIH1	Pantoea vagans	2.1282	2.77849	1.27312e-05	2.77874	7.79757e-06	1.70192	-1	0	-1	0	Amensals	3	7
Pantoea sp SO10	Pantoea stewartii	2.1719	2.12904	0.0374695	2.15947	0.0170552	0.982937	-0.983	0.014	-0.983	0	Amensals	3	7
Pantoea sp SO10	Pantoea vagans	2.1719	2.77849	5.52655e-31	2.77849	0	1	-1	0	-1	0	Amensals	3	7
Pantoea stewartii	Pantoea vagans	2.12904	2.77849	2.60766	0.17085	0.93851	0.0614899	0.225	-0.939	0.225	-0.939	Parasites	3	7
Enterobacter bugandensis	Erwinia gerundensis	6.10631	2.74332	6.77148	0.36739	0.948537	0.0514633	0.109	-0.866	0.109	-0.866	Parasites	3	8
Enterobacter bugandensis	Methylorubrum populi BJ001	8.10731	1.40358	8.54208	0.382113	0.957183	0.0428176	0.054	-0.728	0	-0.728	Amensals	1	3
Enterobacter bugandensis	Methylobacterium durans	8.10731	0.8975	7.99797	0.637449	0.926191	0.0738187	-0.013	-0.29	0	-0.29	Amensals	1	3
Enterobacter bugandensis	Mixta calida	6.10631	2.74456	6.77163	0.367399	0.948537	0.0514634	0.109	-0.866	0.109	-0.866	Parasites	3	8
Enterobacter bugandensis	Mixta gaviniae	6.10631	2.73898	6.76017	0.368206	0.948347	0.0516536	0.107	-0.866	0.107	-0.866	Parasites	3	8
Enterobacter bugandensis	Paenibacillus polymyxa	6.70998	0.742132	6.56554	1.64924	0.799235	0.200765	-0.022	1.222	0	1.222	Commensals	2	5
Enterobacter bugandensis	Pantoea agglomerans	6.10631	2.777	6.77148	0.36739	0.948537	0.0514633	0.109	-0.868	0.109	-0.868	Parasites	3	8
Enterobacter bugandensis	Pantoea alhagi	6.10631	2.74458	6.77165	0.367396	0.948537	0.0514629	0.109	-0.866	0.109	-0.866	Parasites	3	8
Enterobacter bugandensis	Pantoea ananatis PA13	6.10631	5.53438	6.94627	7.80334	0.470947	0.529056	0.138	0.41	0.138	0.41	Mutualism	3	8
Enterobacter bugandensis	Paenibacillus polymyxa	8.10182	1.21608	7.42973	2.84537	0.723081	0.276919	-0.083	1.34	0	1.34	Commensals	2	3
Enterobacter bugandensis	Methylobacterium aquaticum	8.10731	3.44443	8.86538	9.60315	0.48003	0.519978	0.094	1.788	0	1.788	Commensals	1	3
Enterobacter bugandensis	Pantoea sp At 9b	6.10631	2.17292	6.73626	0.25268	0.963846	0.0361543	0.103	-0.884	0.103	-0.884	Parasites	3	8
Enterobacter bugandensis	Pantoea sp CCBC3 3 1	6.10631	2.74333	6.77149	0.367388	0.948537	0.051463	0.109	-0.866	0.109	-0.866	Parasites	3	8
Enterobacter bugandensis	Pantoea sp PSNIH1	6.10631	2.1282	6.77223	0.367534	0.948523	0.051477	0.109	-0.827	0.109	-0.827	Parasites	3	8
Enterobacter bugandensis	Pantoea sp SO10	6.10631	2.1719	6.73615	0.252676	0.963846	0.0361542	0.103	-0.884	0.103	-0.884	Parasites	3	8
Enterobacter bugandensis	Pantoea stewartii	6.10631	2.12904	6.77165	0.367396	0.948537	0.0514629	0.109	-0.827	0.109	-0.827	Parasites	3	8
Enterobacter bugandensis	Pantoea vagans	6.10631	2.77849	6.77164	0.367397	0.948537	0.0514632	0.109	-0.868	0.109	-0.868	Parasites	3	8
Enterobacter bugandensis	Streptococcus sp oral taxon 431	8.10182	0.37452	7.33283	2.5771	0.739947	0.260053	-0.095	5.881	0	5.881	Commensals	2	3
Erwinia gerundensis	Klebsiella pneumoniae subsp pneumoniae HS11286	2.74332	6.62292	1.10932	6.33293	0.149057	0.850944	-0.596	-0.044	-0.596	0	Amensals	3	8
Erwinia gerundensis	Leclercia adecarboxylata	2.74332	6.05751	0.289646	6.59738	0.0420567	0.957943	-0.894	0.089	-0.894	0	Amensals	3	8
Erwinia gerundensis	Mixta calida	2.74332	2.74456	-1.90417e-30	2.74456	0	1	-1	0	-1	0	Amensals	3	8
Erwinia gerundensis	Mixta gaviniae	2.74332	2.73898	1.27454	1.46911	0.464542	0.535458	-0.535	-0.464	-0.535	-0.464	Competition	3	8
Erwinia gerundensis	Mixta theicola	2.74332	2.0923	2.77001	0.0211407	0.992416	0.0075741	0.01	-0.99	0	-0.99	Amensals	3	8
Erwinia gerundensis	Pantoea agglomerans	2.74332	2.777	2.77628	0.00607188	0.997818	0.00218228	0.012	-0.998	0	-0.998	Amensals	3	8
Erwinia gerundensis	Pantoea alhagi	2.74332	2.74458	-2.94371e-26	2.74458	0	1	-1	0	-1	0	Amensals	3	8
Erwinia gerundensis	Pantoea ananatis PA13	2.74332	5.53438	0.299332	6.58056	0.0435083	0.956492	-0.891	0.189	-0.891	0.189	Parasites	3	8
Erwinia gerundensis	Pantoea dispersa 625	2.74332	1.8688	0.0287237	2.79218	0.0101824	0.989809	-0.99	0.494	-0.99	0.494	Parasites	3	8
Erwinia gerundensis	Pantoea rwandensis	2.74332	1.80875	0.156479	2.62712	0.0562143	0.943781	-0.943	0.452	-0.943	0.452	Parasites	3	8
Erwinia gerundensis	Pantoea sp At 9b	2.74332	2.17292	0.156496	2.62709	0.0562209	0.943775	-0.943	0.209	-0.943	0.209	Parasites	3	8
Erwinia gerundensis	Pantoea sp CCBC3 3 1	2.74332	2.74333	0.146505	2.59683	0.053404	0.946596	-0.947	-0.053	-0.947	0	Amensals	3	8
Erwinia gerundensis	Pantoea sp PSNIH1	2.74332	2.1282	2.56978	0.212838	0.923511	0.0764884	-0.063	-0.9	0	-0.9	Amensals	3	8
Erwinia gerundensis	Pantoea sp SO10	2.74332	2.1719	0.172929	2.60943	0.0621519	0.937848	-0.937	0.201	-0.937	0.201	Parasites	3	8
Erwinia gerundensis	Pantoea stewartii	2.74332	2.12904	0.0278366	2.75582	0.01	0.989996	-0.99	0.294	-0.99	0.294	Parasites	3	8
Erwinia gerundensis	Pantoea vagans	2.74332	2.77849	1.73996e-06	2.78364	0.000556965	891.051	-1	0.002	-1	0	Amensals	3	8
Erwinia gerundensis	Salmonella enterica subsp enterica serovar Typhimurium str LT2	2.74332	5.39953	0.9643	5.62306	0.146387	0.853615	-0.648	0.041	-0.648	0	Amensals	3	8
Klebsiella pneumoniae subsp pneumoniae HS11286	Leclercia adecarboxylata	6.62292	6.05751	0.128674	6.65805	0.0189596	0.98104	-0.981	0.099	-0.981	0	Amensals	3	8
Klebsiella pneumoniae subsp pneumoniae HS11286	Mixta calida	6.62292	2.74456	6.33334	1.10936	0.850947	0.149054	-0.044	-0.596	0	-0.596	Amensals	3	8
Klebsiella pneumoniae subsp pneumoniae HS11286	Mixta gaviniae	6.62292	2.73898	6.32208	1.10814	0.850861	0.14914	-0.045	-0.595	0	-0.595	Amensals	3	8
Klebsiella pneumoniae subsp pneumoniae HS11286	Mixta theicola	6.62292	2.0923	5.83401	1.05337	0.847059	0.152943	-0.119	-0.497	-0.119	-0.497	Competition	3	8
Klebsiella pneumoniae subsp pneumoniae HS11286	Pantoea agglomerans	6.62292	2.777	6.33277	1.10947	0.850924	0.149077	-0.044	-0.6	0	-0.6	Amensals	3	8
Klebsiella pneumoniae subsp pneumoniae HS11286	Pantoea alhagi	6.62292	2.74458	6.33336	1.10937	0.850947	0.149054	-0.044	-0.596	0	-0.596	Amensals	3	8
Klebsiella pneumoniae subsp pneumoniae HS11286	Pantoea ananatis PA13	6.62292	5.53438	6.93321	7.79021	0.470898	0.529105	0.047	0.408	0	0.408	Commensals	3	8
Klebsiella pneumoniae subsp pneumoniae HS11286	Pantoea dispersa 625	6.62292	1.8688	5.88713	1.05955	0.847474	0.152527	-0.111	-0.433	-0.111	-0.433	Competition	3	8
Klebsiella pneumoniae subsp pneumoniae HS11286	Pantoea rwandensis	6.62292	1.80875	6.63125	0.0325602	0.995114	0.00488613	0.001	-0.982	0	-0.982	Amensals	3	8
Klebsiella pneumoniae subsp pneumoniae HS11286	Pantoea sp At 9b	6.62292	2.17292	7.128	0.172394	0.976386	0.0236143	0.076	-0.921	0	-0.921	Amensals	3	8
Klebsiella pneumoniae subsp pneumoniae HS11286	Pantoea sp CCBC3 3 1	6.62292	2.74333	6.33295	1.10933	0.850943	0.149057	-0.044	-0.596	0	-0.596	Amensals	3	8
Klebsiella pneumoniae subsp pneumoniae HS11286	Pantoea sp PSNIH1	6.62292	2.1282	6.3334	1.10952	0.85093	0.149071	-0.044	-0.479	0	-0.479	Amensals	3	8
Klebsiella pneumoniae subsp pneumoniae HS11286	Pantoea sp SO10	6.62292	2.1719	7.12792	0.172391	0.976386	0.0236142	0.076	-0.921	0	-0.921	Amensals	3	8
Klebsiella pneumoniae subsp pneumoniae HS11286	Pantoea stewartii	6.62292	2.12904	6.33336	1.10937	0.850947	0.149054	-0.044	-0.479	0	-0.479	Amensals	3	8
Klebsiella pneumoniae subsp pneumoniae HS11286	Pantoea vagans	6.62292	2.77849	6.33335	1.10936	0.850947	0.149054	-0.044	-0.601	0	-0.601	Amensals	3	8
Klebsiella pneumoniae subsp pneumoniae HS11286	Salmonella enterica subsp enterica serovar Typhimurium str LT2	6.62292	5.39953	0.537023	6.14478	0.0803715	0.919636	-0.919	0.138	-0.919	0.138	Parasites	3	8
Leclercia adecarboxylata	Mixta calida	6.05751	2.74456	6.59752	0.28963	0.957946	0.0420537	0.089	-0.894	0	-0.894	Amensals	3	8
Leclercia adecarboxylata	Mixta gaviniae	6.05751	2.73898	6.5859	0.291269	0.957647	0.0423531	0.087	-0.894	0	-0.894	Amensals	3	8
Leclercia adecarboxylata	Mixta theicola	6.05751	2.0923	5.97307	0.331026	0.94749	0.0525097	-0.014	-0.842	0	-0.842	Amensals	3	8
Leclercia adecarboxylata	Pantoea agglomerans	6.05751	2.777	6.59738	0.289646	0.957943	0.0420567	0.089	-0.896	0	-0.896	Amensals	3	8
Leclercia adecarboxylata	Pantoea alhagi	6.05751	2.74458	6.59754	0.28962	0.957948	0.0420521	0.089	-0.894	0	-0.894	Amensals	3	8
Leclercia adecarboxylata	Pantoea ananatis PA13	6.05751	5.53438	6.85473	7.70239	0.470886	0.529116	0.132	0.392	0.132	0.392	Mutualism	3	8
Leclercia adecarboxylata	Pantoea dispersa 625	6.05751	1.8688	6.03103	0.330166	0.948097	0.0519031	-0.004	-0.823	0	-0.823	Amensals	3	8
Leclercia adecarboxylata	Pantoea rwandensis	6.05751	1.80875	6.11186	0.000867535	31.5765	0.00448206	0.009	-1	0	-1	Amensals	3	8
Leclercia adecarboxylata	Pantoea sp At 9b	6.05751	2.17292	6.53469	0.228777	0.966175	0.0338254	0.079	-0.895	0	-0.895	Amensals	3	8
Leclercia adecarboxylata	Pantoea sp CCBC3 3 1	6.05751	2.74333	6.5974	0.289638	0.957945	0.0420555	0.089	-0.894	0	-0.894	Amensals	3	8
Leclercia adecarboxylata	Pantoea sp PSNIH1	6.05751	2.1282	6.59826	0.289541	0.957963	0.0420367	0.089	-0.864	0	-0.864	Amensals	3	8
Leclercia adecarboxylata	Pantoea sp SO10	6.05751	2.1719	6.53459	0.228775	0.966174	0.0338256	0.079	-0.895	0	-0.895	Amensals	3	8
Leclercia adecarboxylata	Pantoea stewartii	6.05751	2.12904	6.59754	0.28962	0.957948	0.0420521	0.089	-0.864	0	-0.864	Amensals	3	8
Leclercia adecarboxylata	Pantoea vagans	6.05751	2.77849	6.59753	0.289625	0.957947	0.042053	0.089	-0.896	0	-0.896	Amensals	3	8
Leclercia adecarboxylata	Salmonella enterica subsp enterica serovar Typhimurium str LT2	6.05751	5.39953	0.557984	5.9521	0.0857115	0.914297	-0.908	0.102	-0.908	0.102	Parasites	3	8
Mixta calida	Mixta gaviniae	2.74456	2.73898	2.74456	3.18147e-32	1	0	0	-1	0	-1	Amensals	3	8
Mixta calida	Mixta theicola	2.74456	2.0923	2.7712	0.0211422	0.992436	0.00757155	0.01	-0.99	0	-0.99	Amensals	3	8
Mixta calida	Pantoea agglomerans	2.74456	2.777	2.78357	6.0484e-05	896.768	0.0194858	0.014	-1	0	-1	Amensals	3	8
Mixta calida	Pantoea alhagi	2.74456	2.74458	0.172211	2.57237	0.0627458	0.937254	-0.937	-0.063	-0.937	0	Amensals	3	8
Mixta calida	Pantoea ananatis PA13	2.74456	5.53438	0.299338	6.58068	0.0435083	0.956492	-0.891	0.189	-0.891	0.189	Parasites	3	8
Mixta calida	Pantoea dispersa 625	2.74456	1.8688	0.0287237	2.79219	0.0101824	0.989813	-0.99	0.494	-0.99	0.494	Parasites	3	8
Mixta calida	Pantoea rwandensis	2.74456	1.80875	0.15648	2.62719	0.0562136	0.943786	-0.943	0.452	-0.943	0.452	Parasites	3	8
Mixta calida	Pantoea sp At 9b	2.74456	2.17292	0.156498	2.62716	0.0562202	0.943779	-0.943	0.209	-0.943	0.209	Parasites	3	8
Mixta calida	Pantoea sp CCBC3 3 1	2.74456	2.74333	2.74456	2.32522e-31	1	0	0	-1	0	-1	Amensals	3	8
Mixta calida	Pantoea sp PSNIH1	2.74456	2.1282	2.77781	0.00607509	0.997817	0.00218223	0.012	-0.997	0	-0.997	Amensals	3	8
Mixta calida	Pantoea sp SO10	2.74456	2.1719	2.78359	3.40923e-05	178.16	0.00218203	0.014	-1	0	-1	Amensals	3	8
Mixta calida	Pantoea stewartii	2.74456	2.12904	0.0328189	2.75085	0.0117898	0.98821	-0.988	0.292	-0.988	0.292	Parasites	3	8
Mixta calida	Pantoea vagans	2.74456	2.77849	0.0157223	2.76792	0.0786119	13.8397	-0.994	-0.004	-0.994	0	Amensals	3	8
Mixta calida	Salmonella enterica subsp enterica serovar Typhimurium str LT2	2.74456	5.39953	0.964347	5.6234	0.146385	0.853616	-0.649	0.041	-0.649	0	Amensals	3	8
Mixta gaviniae	Mixta theicola	2.73898	2.0923	0.0551099	2.73225	0.0197715	0.980236	-0.98	0.306	-0.98	0.306	Parasites	3	8
Mixta gaviniae	Pantoea agglomerans	2.73898	2.777	2.78693e-05	2.78212	0.000556664	55.5703	-1	0.002	-1	0	Amensals	3	8
Mixta gaviniae	Pantoea alhagi	2.73898	2.74458	4.19471e-26	2.74458	0	1	-1	0	-1	0	Amensals	3	8
Mixta gaviniae	Pantoea ananatis PA13	2.73898	5.53438	0.299278	6.57914	0.0435096	0.95649	-0.891	0.189	-0.891	0.189	Parasites	3	8
Mixta gaviniae	Pantoea dispersa 625	2.73898	1.8688	0.00200472	2.81891	0.0101828	14.3184	-0.999	0.508	-0.999	0.508	Parasites	3	8
Mixta gaviniae	Pantoea rwandensis	2.73898	1.80875	0.156475	2.6268	0.0562199	0.94378	-0.943	0.452	-0.943	0.452	Parasites	3	8
Mixta gaviniae	Pantoea sp At 9b	2.73898	2.17292	0.156493	2.62676	0.0562264	0.943774	-0.943	0.209	-0.943	0.209	Parasites	3	8
Mixta gaviniae	Pantoea sp CCBC3 3 1	2.73898	2.74333	1.4692	1.27446	0.53549	0.46451	-0.464	-0.535	-0.464	-0.535	Competition	3	8
Mixta gaviniae	Pantoea sp PSNIH1	2.73898	2.1282	0.00099999	2.7816	0.01	27.8163	-1	0.307	-1	0.307	Parasites	3	8
Mixta gaviniae	Pantoea sp SO10	2.73898	2.1719	0.156481	2.62555	0.056247	0.943753	-0.943	0.209	-0.943	0.209	Parasites	3	8
Mixta gaviniae	Pantoea stewartii	2.73898	2.12904	0.027836	2.75576	0.01	0.989996	-0.99	0.294	-0.99	0.294	Parasites	3	8
Mixta gaviniae	Pantoea vagans	2.73898	2.77849	0.00155007	2.78209	0.000556848	0.999442	-0.999	0.001	-0.999	0	Amensals	3	8
Mixta gaviniae	Salmonella enterica subsp enterica serovar Typhimurium str LT2	2.73898	5.39953	0.962933	5.61381	0.146415	0.853586	-0.648	0.04	-0.648	0	Amensals	3	8
Mixta theicola	Pantoea agglomerans	2.0923	2.777	0.000396049	2.82868	0.00722429	51.5977	-1	0.019	-1	0	Amensals	3	8
Mixta theicola	Pantoea alhagi	2.0923	2.74458	0.0211449	2.77132	0.00757219	0.992435	-0.99	0.01	-0.99	0	Amensals	3	8
Mixta theicola	Pantoea ananatis PA13	2.0923	5.53438	0.300498	6.61008	0.0434838	0.956516	-0.856	0.194	-0.856	0.194	Parasites	3	8
Mixta theicola	Pantoea dispersa 625	2.0923	1.8688	0.0271807	2.62555	0.0102463	0.989748	-0.987	0.405	-0.987	0.405	Parasites	3	8
Mixta theicola	Pantoea rwandensis	2.0923	1.80875	0.13606	2.07623	0.061502	0.938498	-0.935	0.148	-0.935	0.148	Parasites	3	8
Mixta theicola	Pantoea sp At 9b	2.0923	2.17292	0.140476	2.68979	0.0496336	0.950366	-0.933	0.238	-0.933	0.238	Parasites	3	8
Mixta theicola	Pantoea sp CCBC3 3 1	2.0923	2.74333	0.00075148	2.79052	0.00757454	28.127	-1	0.017	-1	0	Amensals	3	8
Mixta theicola	Pantoea sp PSNIH1	2.0923	2.1282	0.030196	2.79923	0.0106722	0.989334	-0.986	0.315	-0.986	0.315	Parasites	3	8
Mixta theicola	Pantoea sp SO10	2.0923	2.1719	0.140471	2.68856	0.0496533	0.950347	-0.933	0.238	-0.933	0.238	Parasites	3	8
Mixta theicola	Pantoea stewartii	2.0923	2.12904	0.0290948	2.80141	0.0102791	0.989723	-0.986	0.316	-0.986	0.316	Parasites	3	8
Mixta theicola	Pantoea vagans	2.0923	2.77849	0.0204337	2.81004	0.00721925	0.992788	-0.99	0.011	-0.99	0	Amensals	3	8
Mixta theicola	Salmonella enterica subsp enterica serovar Typhimurium str LT2	2.0923	5.39953	0.888444	5.11467	0.147997	0.852004	-0.575	-0.053	-0.575	0	Amensals	3	8
Pantoea agglomerans	Pantoea alhagi	2.777	2.74458	6.10988e-06	2.78366	0.002185	995.486	-1	0.014	-1	0	Amensals	3	8
Pantoea agglomerans	Pantoea ananatis PA13	2.777	5.53438	0.298849	6.56847	0.0435175	0.956482	-0.892	0.187	-0.892	0.187	Parasites	3	8
Pantoea agglomerans	Pantoea dispersa 625	2.777	1.8688	0.0287237	2.79218	0.0101824	0.989808	-0.99	0.494	-0.99	0.494	Parasites	3	8
Pantoea agglomerans	Pantoea rwandensis	2.777	1.80875	0.156408	2.62203	0.0562933	0.943698	-0.944	0.45	-0.944	0.45	Parasites	3	8
Pantoea agglomerans	Pantoea sp At 9b	2.777	2.17292	0.156426	2.62199	0.0562998	0.943692	-0.944	0.207	-0.944	0.207	Parasites	3	8
Pantoea agglomerans	Pantoea sp CCBC3 3 1	2.777	2.74333	0.00607819	2.7763	0.00218453	0.997815	-0.998	0.012	-0.998	0	Amensals	3	8
Pantoea agglomerans	Pantoea sp PSNIH1	2.777	2.1282	0.029957	2.74749	0.0107858	0.989214	-0.989	0.291	-0.989	0.291	Parasites	3	8
Pantoea agglomerans	Pantoea sp SO10	2.777	2.1719	0.156413	2.62078	0.0563203	0.943676	-0.944	0.207	-0.944	0.207	Parasites	3	8
Pantoea agglomerans	Pantoea stewartii	2.777	2.12904	0.0277851	2.75071	0.01	0.989995	-0.99	0.292	-0.99	0.292	Parasites	3	8
Pantoea agglomerans	Pantoea vagans	2.777	2.77849	-6.18772e-28	2.77849	0	1	-1	0	-1	0	Amensals	3	8
Pantoea agglomerans	Salmonella enterica subsp enterica serovar Typhimurium str LT2	2.777	5.39953	0.973104	5.68302	0.146197	0.853804	-0.65	0.053	-0.65	0	Amensals	3	8
Pantoea alhagi	Pantoea ananatis PA13	2.74458	5.53438	0.299336	6.5807	0.043508	0.956492	-0.891	0.189	-0.891	0.189	Parasites	3	8
Pantoea alhagi	Pantoea dispersa 625	2.74458	1.8688	0.0287237	2.79219	0.0101823	0.989813	-0.99	0.494	-0.99	0.494	Parasites	3	8
Pantoea alhagi	Pantoea rwandensis	2.74458	1.80875	0.220507	2.56317	0.0792145	0.920785	-0.92	0.417	-0.92	0.417	Parasites	3	8
Pantoea alhagi	Pantoea sp At 9b	2.74458	2.17292	2.56165	0.222014	0.920244	0.0797562	-0.067	-0.898	0	-0.898	Amensals	3	8
Pantoea alhagi	Pantoea sp CCBC3 3 1	2.74458	2.74333	2.74458	2.27281e-28	1	0	0	-1	0	-1	Amensals	3	8
Pantoea alhagi	Pantoea sp PSNIH1	2.74458	2.1282	2.77784	0.00608343	0.997814	0.0021852	0.012	-0.997	0	-0.997	Amensals	3	8
Pantoea alhagi	Pantoea sp SO10	2.74458	2.1719	2.77758	0.0060823	0.997814	0.002185	0.012	-0.997	0	-0.997	Amensals	3	8
Pantoea alhagi	Pantoea stewartii	2.74458	2.12904	0.327438	2.45623	0.117628	0.882372	-0.881	0.154	-0.881	0.154	Parasites	3	8
Pantoea alhagi	Pantoea vagans	2.74458	2.77849	2.64541	0.13825	0.950335	0.0496649	-0.036	-0.95	0	-0.95	Amensals	3	8
Pantoea alhagi	Salmonella enterica subsp enterica serovar Typhimurium str LT2	2.74458	5.39953	0.964358	5.62343	0.146386	0.853615	-0.649	0.041	-0.649	0	Amensals	3	8
Pantoea ananatis PA13	Pantoea dispersa 625	5.53438	1.8688	5.40611	0.297988	0.947759	0.0522411	-0.023	-0.841	0	-0.841	Amensals	3	8
Pantoea ananatis PA13	Pantoea rwandensis	5.53438	1.80875	6.73958	0.00187479	35.9485	0.01	0.218	-0.999	0.218	-0.999	Parasites	3	8
Pantoea ananatis PA13	Pantoea sp At 9b	5.53438	2.17292	5.53438	5.94483e-29	1	0	0	-1	0	-1	Amensals	3	8
Pantoea ananatis PA13	Pantoea sp CCBC3 3 1	5.53438	2.74333	6.58057	0.299331	0.956492	0.043508	0.189	-0.891	0.189	-0.891	Parasites	3	8
Pantoea ananatis PA13	Pantoea sp PSNIH1	5.53438	2.1282	5.39591	0.297514	0.947744	0.0522556	-0.025	-0.86	0	-0.86	Amensals	3	8
Pantoea ananatis PA13	Pantoea sp SO10	5.53438	2.1719	5.53438	-3.84458e-28	1	0	0	-1	0	-1	Amensals	3	8
Pantoea ananatis PA13	Pantoea stewartii	5.53438	2.12904	5.39545	0.297397	0.94776	0.0522405	-0.025	-0.86	0	-0.86	Amensals	3	8
Pantoea ananatis PA13	Pantoea vagans	5.53438	2.77849	6.5686	0.298854	0.956483	0.0435174	0.187	-0.892	0.187	-0.892	Parasites	3	8
Pantoea ananatis PA13	Salmonella enterica subsp enterica serovar Typhimurium str LT2	5.53438	5.39953	7.77839	6.91582	0.529351	0.47065	0.405	0.281	0.405	0.281	Mutualism	3	8
Pantoea dispersa 625	Pantoea rwandensis	1.8688	1.80875	0.170605	2.46521	0.0647255	0.935272	-0.909	0.363	-0.909	0.363	Parasites	3	8
Pantoea dispersa 625	Pantoea sp At 9b	1.8688	2.17292	2.16508	0.041003	0.981405	0.0185862	0.159	-0.981	0.159	-0.981	Parasites	3	8
Pantoea dispersa 625	Pantoea sp CCBC3 3 1	1.8688	2.74333	2.79269	0.0282093	0.989991	0.01	0.494	-0.99	0.494	-0.99	Parasites	3	8
Pantoea dispersa 625	Pantoea sp PSNIH1	1.8688	2.1282	2.16506	0.041002	0.981416	0.0185861	0.159	-0.981	0.159	-0.981	Parasites	3	8
Pantoea dispersa 625	Pantoea sp SO10	1.8688	2.1719	2.16506	0.0410019	0.981416	0.018586	0.159	-0.981	0.159	-0.981	Parasites	3	8
Pantoea dispersa 625	Pantoea stewartii	1.8688	2.12904	2.16508	0.041003	0.981405	0.0185862	0.159	-0.981	0.159	-0.981	Parasites	3	8
Pantoea dispersa 625	Pantoea vagans	1.8688	2.77849	2.79219	0.0287237	0.989813	0.0101824	0.494	-0.99	0.494	-0.99	Parasites	3	8
Pantoea dispersa 625	Salmonella enterica subsp enterica serovar Typhimurium str LT2	1.8688	5.39953	0.907307	5.23994	0.147596	0.852405	-0.514	-0.03	-0.514	0	Amensals	3	8
Pantoea rwandensis	Pantoea sp At 9b	1.80875	2.17292	2.61828	0.0504297	0.981103	0.0188967	0.448	-0.977	0.448	-0.977	Parasites	3	8
Pantoea rwandensis	Pantoea sp CCBC3 3 1	1.80875	2.74333	2.62713	0.156477	0.943782	0.0562138	0.452	-0.943	0.452	-0.943	Parasites	3	8
Pantoea rwandensis	Pantoea sp PSNIH1	1.80875	2.1282	2.62227	0.15643	0.943699	0.0562959	0.45	-0.926	0.45	-0.926	Parasites	3	8
Pantoea rwandensis	Pantoea sp SO10	1.80875	2.1719	2.61825	0.0504295	0.981095	0.0188966	0.448	-0.977	0.448	-0.977	Parasites	3	8
Pantoea rwandensis	Pantoea stewartii	1.80875	2.12904	2.62212	0.156404	0.94371	0.0562902	0.45	-0.927	0.45	-0.927	Parasites	3	8
Pantoea rwandensis	Pantoea vagans	1.80875	2.77849	2.61685	0.16167	0.941814	0.0581858	0.447	-0.942	0.447	-0.942	Parasites	3	8
Pantoea rwandensis	Salmonella enterica subsp enterica serovar Typhimurium str LT2	1.80875	5.39953	0.519259	5.49992	0.0862674	0.913733	-0.713	0.019	-0.713	0	Amensals	3	8
Pantoea sp At 9b	Pantoea sp CCBC3 3 1	2.17292	2.74333	2.62709	0.156495	0.943776	0.0562203	0.209	-0.943	0.209	-0.943	Parasites	3	8
Pantoea sp At 9b	Pantoea sp PSNIH1	2.17292	2.1282	2.17763	0.0194913	0.991124	0.00887128	0.002	-0.991	0	-0.991	Amensals	3	8
Pantoea sp At 9b	Pantoea sp SO10	2.17292	2.1719	2.17292	-5.46182e-28	1	0	0	-1	0	-1	Amensals	3	8
Pantoea sp At 9b	Pantoea stewartii	2.17292	2.12904	0.0956566	2.1013	0.0435405	0.956459	-0.956	-0.013	-0.956	0	Amensals	3	8
Pantoea sp At 9b	Pantoea vagans	2.17292	2.77849	2.62208	0.156422	0.943703	0.0562972	0.207	-0.944	0.207	-0.944	Parasites	3	8
Pantoea sp At 9b	Salmonella enterica subsp enterica serovar Typhimurium str LT2	2.17292	5.39953	0.554599	6.0459	0.0840237	0.915977	-0.745	0.12	-0.745	0.12	Parasites	3	8
Pantoea sp CCBC3 3 1	Pantoea sp PSNIH1	2.74333	2.1282	2.75431	0.028327	0.98982	0.0101799	0.004	-0.987	0	-0.987	Amensals	3	8
Pantoea sp CCBC3 3 1	Pantoea sp SO10	2.74333	2.1719	2.75921	0.0231671	0.991674	0.00832635	0.006	-0.989	0	-0.989	Amensals	3	8
Pantoea sp CCBC3 3 1	Pantoea stewartii	2.74333	2.12904	0.0278366	2.75582	0.01	0.989996	-0.99	0.294	-0.99	0.294	Parasites	3	8
Pantoea sp CCBC3 3 1	Pantoea vagans	2.74333	2.77849	2.78554e-05	2.78362	0.000556963	55.6579	-1	0.002	-1	0	Amensals	3	8
Pantoea sp CCBC3 3 1	Salmonella enterica subsp enterica serovar Typhimurium str LT2	2.74333	5.39953	0.964308	5.62308	0.146387	0.853614	-0.648	0.041	-0.648	0	Amensals	3	8
Pantoea sp PSNIH1	Pantoea sp SO10	2.1282	2.1719	0.0955496	2.10044	0.0435109	0.956488	-0.955	-0.033	-0.955	0	Amensals	3	8
Pantoea sp PSNIH1	Pantoea stewartii	2.1282	2.12904	6.54249e-06	2.12928	5.97509e-06	1.94461	-1	0	-1	0	Amensals	3	8
Pantoea sp PSNIH1	Pantoea vagans	2.1282	2.77849	1.27312e-05	2.77874	7.79757e-06	1.70192	-1	0	-1	0	Amensals	3	8
Pantoea sp PSNIH1	Salmonella enterica subsp enterica serovar Typhimurium str LT2	2.1282	5.39953	0.973077	5.68304	0.146193	0.853808	-0.543	0.053	-0.543	0	Amensals	3	8
Pantoea sp SO10	Pantoea stewartii	2.1719	2.12904	0.0374695	2.15947	0.0170552	0.982937	-0.983	0.014	-0.983	0	Amensals	3	8
Pantoea sp SO10	Pantoea vagans	2.1719	2.77849	5.52655e-31	2.77849	0	1	-1	0	-1	0	Amensals	3	8
Pantoea sp SO10	Salmonella enterica subsp enterica serovar Typhimurium str LT2	2.1719	5.39953	0.554585	6.04568	0.0840246	0.915976	-0.745	0.12	-0.745	0.12	Parasites	3	8
Pantoea stewartii	Pantoea vagans	2.12904	2.77849	2.60766	0.17085	0.93851	0.0614899	0.225	-0.939	0.225	-0.939	Parasites	3	8
Pantoea stewartii	Salmonella enterica subsp enterica serovar Typhimurium str LT2	2.12904	5.39953	0.973136	5.68342	0.146192	0.853809	-0.543	0.053	-0.543	0	Amensals	3	8
Pantoea vagans	Salmonella enterica subsp enterica serovar Typhimurium str LT2	2.77849	5.39953	0.973132	5.68341	0.146192	0.853809	-0.65	0.053	-0.65	0	Amensals	3	8
*Note: For Flight 3, Location 2, we were not able to solve SteadyCom
